# Supplementary material for: The novel transcriptomic signature of angiogenesis predicts clinical outcome, tumor microenvironment and treatment response for prostate adenocarcinoma
Source: Mol Med. 2022 Jul 14;28:78. doi: 10.1186/s10020-022-00504-6 (PMC9284787; doi:10.1186/s10020-022-00504-6)
Supplement: Supplementary file 9 — Additional file 9. Table S3. The differentially expressed ARGs between tumor and normal tissue samples. [file 10020_2022_504_MOESM9_ESM.xlsx]

## Sheet: Differentially Expressed ARGs
	log2FoldChange	pvalue	padj	genes
ENSG00000091583.9	-3.18036	7.57e-07	3.29e-06	APOH
ENSG00000142192.19	0.49173	2.91e-06	1.15e-05	APP
ENSG00000118971.6	1.23877	1.59e-15	2.27e-14	CCND2
ENSG00000168542.11	-0.109192	0.496299	0.581126	COL3A1
ENSG00000204262.10	-0.235592	0.166421	0.236749	COL5A2
ENSG00000124875.8	1.04066	2.36e-06	9.49e-06	CXCL6
ENSG00000077782.18	0.935487	6.43e-19	1.44e-17	FGFR1
ENSG00000163430.8	-0.0688002	0.486307	0.571885	FSTL1
ENSG00000138448.10	0.0541581	0.597193	0.672557	ITGAV
ENSG00000101384.10	-0.230987	0.113955	0.172025	JAG1
ENSG00000184916.7	0.366833	0.000392502	0.00107287	JAG2
ENSG00000121361.3	1.25005	9.85e-20	2.45e-18	KCNJ8
ENSG00000175445.13	3.77724	1.73e-54	8.24e-52	LPL
ENSG00000163956.9	-0.00175363	0.981441	0.98631	LRPAP1
ENSG00000139329.4	0.518992	0.00260715	0.00603918	LUM
ENSG00000163132.6	-0.727564	2.3e-07	1.08e-06	MSX1
ENSG00000099250.16	-0.208159	0.135655	0.199299	NRP1
ENSG00000173391.7	-0.998411	2.63e-08	1.43e-07	OLR1
ENSG00000197461.12	-0.32368	3.47e-05	0.000114471	PDGFA
ENSG00000163737.3	0.193495	0.469389	0.555977	PF4
ENSG00000008438.4	0.110136	0.57158	0.649669	PGLYRP1
ENSG00000133110.13	-0.607456	0.000424164	0.00115169	POSTN
ENSG00000186652.8	-0.367005	0.234377	0.315125	PRG2
ENSG00000169398.18	0.0297509	0.636827	0.707838	PTK2
ENSG00000196154.10	0.881499	3.37e-07	1.55e-06	S100A4
ENSG00000188488.12	6.84822	4.41e-156	8.53e-152	SERPINA5
ENSG00000174640.11	1.79851	1.03e-43	2.87e-41	SLCO2A1
ENSG00000118785.12	-0.645299	0.00193301	0.00459594	SPP1
ENSG00000159167.10	0.103908	0.565481	0.64427	STC1
ENSG00000178726.6	0.541488	0.000487837	0.00130941	THBD
ENSG00000102265.10	0.295587	0.0361083	0.0635208	TIMP1
ENSG00000146072.6	0.320801	0.00880909	0.0181068	TNFRSF21
ENSG00000160293.15	-0.760021	1.59e-29	1.36e-27	VAV2
ENSG00000038427.14	0.38606	0.0537744	0.0900881	VCAN
ENSG00000112715.19	0.41817	0.0283511	0.0512638	VEGFA
ENSG00000109072.12	1.60782	1.8e-08	9.98e-08	VTN

## Sheet: upregulated in cancer samples
	log2FoldChange	pvalue	padj	genes
ENSG00000118971.6	1.23877	1.59e-15	2.27e-14	CCND2
ENSG00000124875.8	1.04066	2.36e-06	9.49e-06	CXCL6
ENSG00000121361.3	1.25005	9.85e-20	2.45e-18	KCNJ8
ENSG00000175445.13	3.77724	1.73e-54	8.24e-52	LPL
ENSG00000188488.12	6.84822	4.41e-156	8.53e-152	SERPINA5
ENSG00000174640.11	1.79851	1.03e-43	2.87e-41	SLCO2A1
ENSG00000109072.12	1.60782	1.8e-08	9.98e-08	VTN

## Sheet: downregulated in cancer samples
	log2FoldChange	pvalue	padj	genes
ENSG00000091583.9	-3.18036	7.57e-07	3.29e-06	APOH
