# Supplementary material for: The novel transcriptomic signature of angiogenesis predicts clinical outcome, tumor microenvironment and treatment response for prostate adenocarcinoma
Source: Mol Med. 2022 Jul 14;28:78. doi: 10.1186/s10020-022-00504-6 (PMC9284787; doi:10.1186/s10020-022-00504-6)
Supplement: Supplementary file 10 — Additional file 10. Table S4. The comparison of altered genes between high- and low- ARGs signature score groups. [file 10020_2022_504_MOESM10_ESM.csv]

	Hugo_Symbol	High ARGs prognosis score group	Low ARGs prognosis score group	p-value	odds ratio	ci.up	ci.low
1	TP53	43	17	0.00031769	2.856710042	5.517944375	1.539573785
2	FLG2	2	13	0.006572451	0.148052223	0.66461465	0.016042001
3	PIK3CA	12	2	0.006572451	6.260569493	58.10534256	1.371948527
4	ALMS1	7	0	0.007379001	Inf	Inf	1.468292
5	KIF13A	7	0	0.007379001	Inf	Inf	1.468292
6	KMT2A	7	0	0.007379001	Inf	Inf	1.468292
7	NCOR2	7	0	0.007379001	Inf	Inf	1.468292
8	TIE1	7	0	0.007379001	Inf	Inf	1.468292
9	BOD1L1	6	0	0.014971444	Inf	Inf	1.195358057
10	CYFIP2	6	0	0.014971444	Inf	Inf	1.195358057
11	DCC	6	0	0.014971444	Inf	Inf	1.195358057
12	DNAH1	6	0	0.014971444	Inf	Inf	1.195358057
13	LAMA1	6	0	0.014971444	Inf	Inf	1.195358057
14	POM121L12	6	0	0.014971444	Inf	Inf	1.195358057
15	RELN	6	0	0.014971444	Inf	Inf	1.195358057
16	USH2A	14	4	0.017034411	3.656120193	15.46865883	1.126752916
17	MYH8	8	1	0.020261534	8.239929459	367.6416257	1.090963661
18	NALCN	10	2	0.02080079	5.174335521	49.05333164	1.086298059
19	KMT2C	21	9	0.024610232	2.462681435	6.241879694	1.05449493
20	ABCA9	5	0	0.030312553	Inf	Inf	0.927271437
21	ATP2A1	5	0	0.030312553	Inf	Inf	0.927271437
22	BRD1	5	0	0.030312553	Inf	Inf	0.927271437
23	BRWD1	5	0	0.030312553	Inf	Inf	0.927271437
24	DBH	5	0	0.030312553	Inf	Inf	0.927271437
25	GRIP1	5	0	0.030312553	Inf	Inf	0.927271437
26	ITGA2B	5	0	0.030312553	Inf	Inf	0.927271437
27	ITPRIP	5	0	0.030312553	Inf	Inf	0.927271437
28	KIAA1244	5	0	0.030312553	Inf	Inf	0.927271437
29	KIF16B	5	0	0.030312553	Inf	Inf	0.927271437
30	MRGPRX1	5	0	0.030312553	Inf	Inf	0.927271437
31	NETO1	5	0	0.030312553	Inf	Inf	0.927271437
32	PHF2	5	0	0.030312553	Inf	Inf	0.927271437
33	POLE	5	0	0.030312553	Inf	Inf	0.927271437
34	ROCK1	5	0	0.030312553	Inf	Inf	0.927271437
35	RPRD2	5	0	0.030312553	Inf	Inf	0.927271437
36	SLC12A5	5	0	0.030312553	Inf	Inf	0.927271437
37	SLC5A10	5	0	0.030312553	Inf	Inf	0.927271437
38	SNRNP200	5	0	0.030312553	Inf	Inf	0.927271437
39	TNFRSF21	5	0	0.030312553	Inf	Inf	0.927271437
40	URGCP	5	0	0.030312553	Inf	Inf	0.927271437
41	WNK1	5	0	0.030312553	Inf	Inf	0.927271437
42	ZNF679	5	0	0.030312553	Inf	Inf	0.927271437
43	KIAA0907	0	6	0.030312553	0	0.843397127	0
44	KRTAP4-6	0	6	0.030312553	0	0.843397127	0
45	SACS	9	2	0.036325653	4.637974087	44.55195422	0.946224283
46	TP53BP1	7	1	0.037376899	7.180891345	325.4395702	0.911596465
47	VPS13D	7	1	0.037376899	7.180891345	325.4395702	0.911596465
48	DCHS2	10	3	0.053952507	3.437827588	19.67318895	0.870991528
49	RYR1	13	5	0.058602272	2.694510858	9.804021269	0.884252138
50	EPHA3	0	5	0.061246265	0	1.087218668	0
51	NCOA6	0	5	0.061246265	0	1.087218668	0
52	RTL1	0	5	0.061246265	0	1.087218668	0
53	STAB2	8	2	0.062523859	4.10603642	40.08312947	0.808163572
54	TAF1L	8	2	0.062523859	4.10603642	40.08312947	0.808163572
55	ZNF99	8	2	0.062523859	4.10603642	40.08312947	0.808163572
56	BCLAF1	6	1	0.068118546	6.13052396	283.5701618	0.735499603
57	CHD7	6	1	0.068118546	6.13052396	283.5701618	0.735499603
58	EPPK1	6	1	0.068118546	6.13052396	283.5701618	0.735499603
59	FAM47B	6	1	0.068118546	6.13052396	283.5701618	0.735499603
60	HTT	6	1	0.068118546	6.13052396	283.5701618	0.735499603
61	RGPD3	6	1	0.068118546	6.13052396	283.5701618	0.735499603
62	RNF213	6	1	0.068118546	6.13052396	283.5701618	0.735499603
63	SCN7A	6	1	0.068118546	6.13052396	283.5701618	0.735499603
64	SI	6	1	0.068118546	6.13052396	283.5701618	0.735499603
65	LRP1B	16	8	0.098908959	2.074610338	5.712259314	0.819042549
66	MXRA5	7	2	0.105838358	3.579246774	35.64887993	0.67243438
67	MYO9A	7	2	0.105838358	3.579246774	35.64887993	0.67243438
68	SORCS1	7	2	0.105838358	3.579246774	35.64887993	0.67243438
69	UNC79	7	2	0.105838358	3.579246774	35.64887993	0.67243438
70	MUC5B	10	4	0.112926947	2.568950009	11.37910441	0.728448626
71	UBBP4	4	11	0.112926947	0.355381569	1.220524284	0.081364865
72	A1CF	5	1	0.122359209	5.088698542	242.0295336	0.563619106
73	ABCA1	5	1	0.122359209	5.088698542	242.0295336	0.563619106
74	AC004381.6	5	1	0.122359209	5.088698542	242.0295336	0.563619106
75	CDC7	5	1	0.122359209	5.088698542	242.0295336	0.563619106
76	CHD5	5	1	0.122359209	5.088698542	242.0295336	0.563619106
77	CTNNAL1	5	1	0.122359209	5.088698542	242.0295336	0.563619106
78	DNMT3B	5	1	0.122359209	5.088698542	242.0295336	0.563619106
79	DOCK2	5	1	0.122359209	5.088698542	242.0295336	0.563619106
80	F5	5	1	0.122359209	5.088698542	242.0295336	0.563619106
81	FAM214A	5	1	0.122359209	5.088698542	242.0295336	0.563619106
82	IFI16	5	1	0.122359209	5.088698542	242.0295336	0.563619106
83	IL6ST	5	1	0.122359209	5.088698542	242.0295336	0.563619106
84	KCNN2	5	1	0.122359209	5.088698542	242.0295336	0.563619106
85	KNDC1	5	1	0.122359209	5.088698542	242.0295336	0.563619106
86	LARP1	5	1	0.122359209	5.088698542	242.0295336	0.563619106
87	LCT	5	1	0.122359209	5.088698542	242.0295336	0.563619106
88	LRP4	5	1	0.122359209	5.088698542	242.0295336	0.563619106
89	MDN1	5	1	0.122359209	5.088698542	242.0295336	0.563619106
90	MUC7	5	1	0.122359209	5.088698542	242.0295336	0.563619106
91	MYH15	5	1	0.122359209	5.088698542	242.0295336	0.563619106
92	NIPBL	5	1	0.122359209	5.088698542	242.0295336	0.563619106
93	PCDHB2	5	1	0.122359209	5.088698542	242.0295336	0.563619106
94	PCDHB4	5	1	0.122359209	5.088698542	242.0295336	0.563619106
95	POLDIP2	5	1	0.122359209	5.088698542	242.0295336	0.563619106
96	PTK7	5	1	0.122359209	5.088698542	242.0295336	0.563619106
97	SCN4A	5	1	0.122359209	5.088698542	242.0295336	0.563619106
98	SDK1	5	1	0.122359209	5.088698542	242.0295336	0.563619106
99	SPTBN2	5	1	0.122359209	5.088698542	242.0295336	0.563619106
100	TP53BP2	5	1	0.122359209	5.088698542	242.0295336	0.563619106
101	TRIOBP	5	1	0.122359209	5.088698542	242.0295336	0.563619106
102	TRPM4	5	1	0.122359209	5.088698542	242.0295336	0.563619106
103	UNC13C	5	1	0.122359209	5.088698542	242.0295336	0.563619106
104	VWF	5	1	0.122359209	5.088698542	242.0295336	0.563619106
105	WDR33	5	1	0.122359209	5.088698542	242.0295336	0.563619106
106	XKR4	5	1	0.122359209	5.088698542	242.0295336	0.563619106
107	ZFAT	5	1	0.122359209	5.088698542	242.0295336	0.563619106
108	ATP2B2	1	6	0.122359209	0.164452477	1.370741737	0.003555271
109	EMR2	1	6	0.122359209	0.164452477	1.370741737	0.003555271
110	SPOP	34	23	0.123814202	1.559747694	2.870474487	0.860768052
111	PCDH15	8	3	0.141118477	2.728225486	16.15455276	0.645113577
112	CSMD1	3	9	0.141118477	0.327199718	1.331678289	0.056307987
113	CTNNB1	9	4	0.173381917	2.302798362	10.37379395	0.632255362
114	RYR3	9	4	0.173381917	2.302798362	10.37379395	0.632255362
115	BRAF	6	2	0.175714311	3.055777018	31.24073031	0.539628372
116	CFH	6	2	0.175714311	3.055777018	31.24073031	0.539628372
117	CHD4	6	2	0.175714311	3.055777018	31.24073031	0.539628372
118	COL6A3	6	2	0.175714311	3.055777018	31.24073031	0.539628372
119	GPR158	6	2	0.175714311	3.055777018	31.24073031	0.539628372
120	IGSF10	6	2	0.175714311	3.055777018	31.24073031	0.539628372
121	KIF1A	6	2	0.175714311	3.055777018	31.24073031	0.539628372
122	LYST	6	2	0.175714311	3.055777018	31.24073031	0.539628372
123	NRXN3	6	2	0.175714311	3.055777018	31.24073031	0.539628372
124	PCDH10	6	2	0.175714311	3.055777018	31.24073031	0.539628372
125	PCDHA12	6	2	0.175714311	3.055777018	31.24073031	0.539628372
126	RP1L1	6	2	0.175714311	3.055777018	31.24073031	0.539628372
127	MYH4	2	7	0.175714311	0.281682747	1.499339007	0.028281267
128	PKHD1	2	7	0.175714311	0.281682747	1.499339007	0.028281267
129	ATM	14	8	0.199304997	1.800244688	5.05046925	0.689715037
130	RP1	5	11	0.20267066	0.445884775	1.417697802	0.119598364
131	RYR2	5	11	0.20267066	0.445884775	1.417697802	0.119598364
132	GRIK3	1	5	0.215914826	0.198117907	1.788716531	0.004165414
133	NPIPA5	1	5	0.215914826	0.198117907	1.788716531	0.004165414
134	ZNF845	3	8	0.221343689	0.369559023	1.562908601	0.062412705
135	APC	7	3	0.221343689	2.37788357	14.41454928	0.535172916
136	PRKDC	7	3	0.221343689	2.37788357	14.41454928	0.535172916
137	PTEN	11	6	0.229231131	1.877407638	6.28657951	0.624485895
138	FAT2	8	4	0.260465861	2.03882456	9.37653476	0.53769043
139	FBN1	8	4	0.260465861	2.03882456	9.37653476	0.53769043
140	ZMYM3	8	4	0.260465861	2.03882456	9.37653476	0.53769043
141	ASH1L	2	6	0.285081199	0.329929858	1.868318012	0.032272652
142	CD209	2	6	0.285081199	0.329929858	1.868318012	0.032272652
143	COL12A1	2	6	0.285081199	0.329929858	1.868318012	0.032272652
144	LAMA3	2	6	0.285081199	0.329929858	1.868318012	0.032272652
145	PARG	2	6	0.285081199	0.329929858	1.868318012	0.032272652
146	ACACA	5	2	0.285081199	2.536771434	26.88700505	0.410535107
147	CHD2	5	2	0.285081199	2.536771434	26.88700505	0.410535107
148	CREBBP	5	2	0.285081199	2.536771434	26.88700505	0.410535107
149	DIDO1	5	2	0.285081199	2.536771434	26.88700505	0.410535107
150	FIP1L1	5	2	0.285081199	2.536771434	26.88700505	0.410535107
151	FLRT2	5	2	0.285081199	2.536771434	26.88700505	0.410535107
152	FNBP4	5	2	0.285081199	2.536771434	26.88700505	0.410535107
153	GPR112	5	2	0.285081199	2.536771434	26.88700505	0.410535107
154	HERC2	5	2	0.285081199	2.536771434	26.88700505	0.410535107
155	L1CAM	5	2	0.285081199	2.536771434	26.88700505	0.410535107
156	LRRK2	5	2	0.285081199	2.536771434	26.88700505	0.410535107
157	NTM	5	2	0.285081199	2.536771434	26.88700505	0.410535107
158	OTOGL	5	2	0.285081199	2.536771434	26.88700505	0.410535107
159	PIK3CG	5	2	0.285081199	2.536771434	26.88700505	0.410535107
160	PRAMEF11	5	2	0.285081199	2.536771434	26.88700505	0.410535107
161	ROBO1	5	2	0.285081199	2.536771434	26.88700505	0.410535107
162	SIPA1L3	5	2	0.285081199	2.536771434	26.88700505	0.410535107
163	SRCAP	5	2	0.285081199	2.536771434	26.88700505	0.410535107
164	SZT2	5	2	0.285081199	2.536771434	26.88700505	0.410535107
165	TENM2	5	2	0.285081199	2.536771434	26.88700505	0.410535107
166	TRANK1	5	2	0.285081199	2.536771434	26.88700505	0.410535107
167	UACA	5	2	0.285081199	2.536771434	26.88700505	0.410535107
168	VPS13C	5	2	0.285081199	2.536771434	26.88700505	0.410535107
169	XIRP1	5	2	0.285081199	2.536771434	26.88700505	0.410535107
170	ZNF536	5	2	0.285081199	2.536771434	26.88700505	0.410535107
171	ZNF878	5	2	0.285081199	2.536771434	26.88700505	0.410535107
172	NBPF10	14	9	0.295441809	1.59394961	4.260773414	0.628518233
173	AHNAK2	10	6	0.323818465	1.699881949	5.784281194	0.549587282
174	SYNE1	16	11	0.330864162	1.490962089	3.634361759	0.634345264
175	ANO4	6	3	0.3387582	2.030247522	12.68726692	0.427833142
176	BRCA2	6	3	0.3387582	2.030247522	12.68726692	0.427833142
177	CSMD2	6	3	0.3387582	2.030247522	12.68726692	0.427833142
178	CUBN	6	3	0.3387582	2.030247522	12.68726692	0.427833142
179	DNAH7	6	3	0.3387582	2.030247522	12.68726692	0.427833142
180	FREM2	6	3	0.3387582	2.030247522	12.68726692	0.427833142
181	KIAA1549L	6	3	0.3387582	2.030247522	12.68726692	0.427833142
182	LMTK2	6	3	0.3387582	2.030247522	12.68726692	0.427833142
183	LPHN3	6	3	0.3387582	2.030247522	12.68726692	0.427833142
184	MYCBP2	6	3	0.3387582	2.030247522	12.68726692	0.427833142
185	NAV2	6	3	0.3387582	2.030247522	12.68726692	0.427833142
186	SPATA31A6	6	3	0.3387582	2.030247522	12.68726692	0.427833142
187	TNRC18	6	3	0.3387582	2.030247522	12.68726692	0.427833142
188	CDH23	3	7	0.3387582	0.424000885	1.883933526	0.069945458
189	LRP1	3	7	0.3387582	0.424000885	1.883933526	0.069945458
190	HMCN1	11	7	0.349829982	1.603064933	4.964540114	0.556550961
191	RGPD8	11	7	0.349829982	1.603064933	4.964540114	0.556550961
192	MUC17	19	14	0.374611155	1.391770344	3.077597497	0.644133085
193	CACNA1A	7	4	0.381794114	1.777019377	8.386819656	0.445052476
194	FLG	7	4	0.381794114	1.777019377	8.386819656	0.445052476
195	MAP3K9	7	4	0.381794114	1.777019377	8.386819656	0.445052476
196	PKD1	7	4	0.381794114	1.777019377	8.386819656	0.445052476
197	ABCA13	8	5	0.41721696	1.625089094	6.407038059	0.461127828
198	FBN3	8	5	0.41721696	1.625089094	6.407038059	0.461127828
199	FOXA1	16	12	0.444576756	1.361220049	3.227079752	0.589573273
200	MACF1	9	6	0.446993849	1.52381532	5.28728532	0.475912954
201	KCNB2	2	5	0.44980387	0.39742399	2.455770634	0.037495938
202	LINGO2	2	5	0.44980387	0.39742399	2.455770634	0.037495938
203	PCDH18	2	5	0.44980387	0.39742399	2.455770634	0.037495938
204	RPTN	2	5	0.44980387	0.39742399	2.455770634	0.037495938
205	SHROOM4	2	5	0.44980387	0.39742399	2.455770634	0.037495938
206	FAT3	11	8	0.494536015	1.397263513	4.077363595	0.501797008
207	PTH2	3	6	0.503814977	0.496596526	2.356552538	0.079466684
208	ZFHX4	3	6	0.503814977	0.496596526	2.356552538	0.079466684
209	ANKRD30A	5	3	0.503814977	1.685491455	10.97392106	0.323906826
210	CDH12	5	3	0.503814977	1.685491455	10.97392106	0.323906826
211	COL22A1	5	3	0.503814977	1.685491455	10.97392106	0.323906826
212	CTTNBP2	5	3	0.503814977	1.685491455	10.97392106	0.323906826
213	DNAH10	5	3	0.503814977	1.685491455	10.97392106	0.323906826
214	GBF1	5	3	0.503814977	1.685491455	10.97392106	0.323906826
215	GRIN2B	5	3	0.503814977	1.685491455	10.97392106	0.323906826
216	KRTAP1-5	5	3	0.503814977	1.685491455	10.97392106	0.323906826
217	MED12	5	3	0.503814977	1.685491455	10.97392106	0.323906826
218	MED15	5	3	0.503814977	1.685491455	10.97392106	0.323906826
219	MSH3	5	3	0.503814977	1.685491455	10.97392106	0.323906826
220	NCOR1	5	3	0.503814977	1.685491455	10.97392106	0.323906826
221	ROBO3	5	3	0.503814977	1.685491455	10.97392106	0.323906826
222	SCN10A	5	3	0.503814977	1.685491455	10.97392106	0.323906826
223	SCN11A	5	3	0.503814977	1.685491455	10.97392106	0.323906826
224	SKIDA1	5	3	0.503814977	1.685491455	10.97392106	0.323906826
225	SMG7	5	3	0.503814977	1.685491455	10.97392106	0.323906826
226	SPEG	5	3	0.503814977	1.685491455	10.97392106	0.323906826
227	TRPM6	5	3	0.503814977	1.685491455	10.97392106	0.323906826
228	CHEK2	12	9	0.513910035	1.355100282	3.714666665	0.513127621
229	BSN	6	4	0.544233593	1.517325516	7.405599698	0.354790244
230	PDZD2	6	4	0.544233593	1.517325516	7.405599698	0.354790244
231	SPTA1	14	11	0.546424711	1.293809203	3.219513266	0.533214501
232	KMT2D	16	13	0.572762202	1.251421456	2.896737272	0.550479907
233	DNAH17	7	5	0.575919319	1.416434009	5.740819705	0.381005818
234	DNAH3	7	5	0.575919319	1.416434009	5.740819705	0.381005818
235	EPB41L3	7	5	0.575919319	1.416434009	5.740819705	0.381005818
236	FAT4	7	5	0.575919319	1.416434009	5.740819705	0.381005818
237	GRIA1	7	5	0.575919319	1.416434009	5.740819705	0.381005818
238	KRTAP4-9	7	5	0.575919319	1.416434009	5.740819705	0.381005818
239	SALL1	7	5	0.575919319	1.416434009	5.740819705	0.381005818
240	MUC16	17	21	0.613122369	0.799372659	1.637367949	0.385084415
241	ANKRD36C	7	10	0.622958683	0.694699979	2.060292784	0.220554299
242	OBSCN	9	7	0.622958683	1.30116091	4.182420171	0.423440035
243	ZAN	12	10	0.67028177	1.214776358	3.204693271	0.470768664
244	NBPF1	14	12	0.692994682	1.181226164	2.860258543	0.495320109
245	ATP10B	3	5	0.724341654	0.598161888	3.112587996	0.091871307
246	CHD1	3	5	0.724341654	0.598161888	3.112587996	0.091871307
247	COL5A1	3	5	0.724341654	0.598161888	3.112587996	0.091871307
248	FRG1	3	5	0.724341654	0.598161888	3.112587996	0.091871307
249	ITPR2	3	5	0.724341654	0.598161888	3.112587996	0.091871307
250	KRTAP4-8	3	5	0.724341654	0.598161888	3.112587996	0.091871307
251	PCDHA10	3	5	0.724341654	0.598161888	3.112587996	0.091871307
252	PTPRC	3	5	0.724341654	0.598161888	3.112587996	0.091871307
253	SMARCA1	3	5	0.724341654	0.598161888	3.112587996	0.091871307
254	VPS13B	3	5	0.724341654	0.598161888	3.112587996	0.091871307
255	ZNF799	3	5	0.724341654	0.598161888	3.112587996	0.091871307
256	AGAP10	4	6	0.751400142	0.664478715	2.841765009	0.136203829
257	ANK2	5	4	0.751400142	1.259700703	6.427116537	0.267615392
258	C1orf173	5	4	0.751400142	1.259700703	6.427116537	0.267615392
259	CNTNAP1	5	4	0.751400142	1.259700703	6.427116537	0.267615392
260	FAM47C	4	6	0.751400142	0.664478715	2.841765009	0.136203829
261	FMN2	5	4	0.751400142	1.259700703	6.427116537	0.267615392
262	GAD2	5	4	0.751400142	1.259700703	6.427116537	0.267615392
263	HECTD4	5	4	0.751400142	1.259700703	6.427116537	0.267615392
264	PRG4	4	6	0.751400142	0.664478715	2.841765009	0.136203829
265	RAG1	4	6	0.751400142	0.664478715	2.841765009	0.136203829
266	SCN1A	5	4	0.751400142	1.259700703	6.427116537	0.267615392
267	SPHKAP	5	4	0.751400142	1.259700703	6.427116537	0.267615392
268	AHNAK	6	5	0.771648864	1.209452687	5.080303817	0.303046068
269	BAI3	6	5	0.771648864	1.209452687	5.080303817	0.303046068
270	FCGBP	6	5	0.771648864	1.209452687	5.080303817	0.303046068
271	HSPG2	6	5	0.771648864	1.209452687	5.080303817	0.303046068
272	MKI67	6	5	0.771648864	1.209452687	5.080303817	0.303046068
273	NUDT11	6	5	0.771648864	1.209452687	5.080303817	0.303046068
274	XIRP2	6	5	0.771648864	1.209452687	5.080303817	0.303046068
275	COL11A1	7	6	0.787522463	1.175963463	4.301857523	0.333013243
276	PCLO	7	6	0.787522463	1.175963463	4.301857523	0.333013243
277	POTEC	7	6	0.787522463	1.175963463	4.301857523	0.333013243
278	CSMD3	11	10	0.827973097	1.109050916	2.973050633	0.418789167
279	MUC4	11	10	0.827973097	1.109050916	2.973050633	0.418789167
280	KRTAP4-11	11	13	0.834793813	0.842874635	2.085300663	0.334515469
281	PKHD1L1	7	7	1	1.004141151	3.410683292	0.295629637
282	TTN	31	32	1	0.968803306	1.703053876	0.55053395
283	APOB	5	5	1	1.004107065	4.422599332	0.227972451
284	ARID2	4	5	1	0.800359614	3.767419588	0.156868903
285	CACNA1E	9	9	1	1.004175808	2.909691524	0.346502451
286	CDC27	6	6	1	1.004124038	3.812779431	0.264388235
287	CDK12	4	5	1	0.800359614	3.767419588	0.156868903
288	CNTNAP5	5	6	1	0.833639517	3.32693821	0.198461692
289	DNAH9	5	5	1	1.004107065	4.422599332	0.227972451
290	EEF1B2	4	5	1	0.800359614	3.767419588	0.156868903
291	FRG1B	48	49	1	0.979628319	1.565167066	0.612917277
292	GPR98	6	6	1	1.004124038	3.812779431	0.264388235
293	GRIN2A	5	6	1	0.833639517	3.32693821	0.198461692
294	GRM1	5	6	1	0.833639517	3.32693821	0.198461692
295	KDM6A	6	7	1	0.857409132	3.027800608	0.23438515
296	LRRIQ3	5	5	1	1.004107065	4.422599332	0.227972451
297	MYO15A	6	6	1	1.004124038	3.812779431	0.264388235
298	NEB	4	5	1	0.800359614	3.767419588	0.156868903
299	NOTCH2	5	6	1	0.833639517	3.32693821	0.198461692
300	PIKFYVE	4	5	1	0.800359614	3.767419588	0.156868903
301	SCN5A	5	6	1	0.833639517	3.32693821	0.198461692
302	SETD2	5	5	1	1.004107065	4.422599332	0.227972451
303	ZFHX3	8	8	1	1.004158408	3.124461645	0.322723413
304	ZNF208	6	7	1	0.857409132	3.027800608	0.23438515
305	ZNF814	6	7	1	0.857409132	3.027800608	0.23438515
306	ZNF91	6	6	1	1.004124038	3.812779431	0.264388235
