# Supplementary material for: The novel transcriptomic signature of angiogenesis predicts clinical outcome, tumor microenvironment and treatment response for prostate adenocarcinoma
Source: Mol Med. 2022 Jul 14;28:78. doi: 10.1186/s10020-022-00504-6 (PMC9284787; doi:10.1186/s10020-022-00504-6)
Supplement: Supplementary file 11 — Additional file 11. Table S5. The comparsion of prevalently altered genes between high- and low- ARGs signaturescore groups. [file 10020_2022_504_MOESM11_ESM.xlsx]

## Sheet: Sheet1
	Hugo_Symbol	High ARGs prognosis score group	Low ARGs prognosis score group	p-value	odds ratio	ci.up	ci.low
1	TP53	43	17	0.00031769	2.85671	5.51794	1.53957
2	FLG2	2	13	0.00657245	0.148052	0.664615	0.016042
3	PIK3CA	12	2	0.00657245	6.26057	58.1053	1.37195
4	ALMS1	7	0	0.007379	Inf	Inf	1.46829
5	KIF13A	7	0	0.007379	Inf	Inf	1.46829
6	KMT2A	7	0	0.007379	Inf	Inf	1.46829
7	NCOR2	7	0	0.007379	Inf	Inf	1.46829
8	TIE1	7	0	0.007379	Inf	Inf	1.46829
9	BOD1L1	6	0	0.0149714	Inf	Inf	1.19536
10	CYFIP2	6	0	0.0149714	Inf	Inf	1.19536
11	DCC	6	0	0.0149714	Inf	Inf	1.19536
12	DNAH1	6	0	0.0149714	Inf	Inf	1.19536
13	LAMA1	6	0	0.0149714	Inf	Inf	1.19536
14	POM121L12	6	0	0.0149714	Inf	Inf	1.19536
15	RELN	6	0	0.0149714	Inf	Inf	1.19536
16	USH2A	14	4	0.0170344	3.65612	15.4687	1.12675
17	MYH8	8	1	0.0202615	8.23993	367.642	1.09096
18	NALCN	10	2	0.0208008	5.17434	49.0533	1.0863
19	KMT2C	21	9	0.0246102	2.46268	6.24188	1.05449
20	ABCA9	5	0	0.0303126	Inf	Inf	0.927271
21	ATP2A1	5	0	0.0303126	Inf	Inf	0.927271
22	BRD1	5	0	0.0303126	Inf	Inf	0.927271
23	BRWD1	5	0	0.0303126	Inf	Inf	0.927271
24	DBH	5	0	0.0303126	Inf	Inf	0.927271
25	GRIP1	5	0	0.0303126	Inf	Inf	0.927271
26	ITGA2B	5	0	0.0303126	Inf	Inf	0.927271
27	ITPRIP	5	0	0.0303126	Inf	Inf	0.927271
28	KIAA1244	5	0	0.0303126	Inf	Inf	0.927271
29	KIF16B	5	0	0.0303126	Inf	Inf	0.927271
30	MRGPRX1	5	0	0.0303126	Inf	Inf	0.927271
31	NETO1	5	0	0.0303126	Inf	Inf	0.927271
32	PHF2	5	0	0.0303126	Inf	Inf	0.927271
33	POLE	5	0	0.0303126	Inf	Inf	0.927271
34	ROCK1	5	0	0.0303126	Inf	Inf	0.927271
35	RPRD2	5	0	0.0303126	Inf	Inf	0.927271
36	SLC12A5	5	0	0.0303126	Inf	Inf	0.927271
37	SLC5A10	5	0	0.0303126	Inf	Inf	0.927271
38	SNRNP200	5	0	0.0303126	Inf	Inf	0.927271
39	TNFRSF21	5	0	0.0303126	Inf	Inf	0.927271
40	URGCP	5	0	0.0303126	Inf	Inf	0.927271
41	WNK1	5	0	0.0303126	Inf	Inf	0.927271
42	ZNF679	5	0	0.0303126	Inf	Inf	0.927271
43	KIAA0907	0	6	0.0303126	0	0.843397	0
44	KRTAP4-6	0	6	0.0303126	0	0.843397	0
45	SACS	9	2	0.0363257	4.63797	44.552	0.946224
46	TP53BP1	7	1	0.0373769	7.18089	325.44	0.911596
47	VPS13D	7	1	0.0373769	7.18089	325.44	0.911596
