# Supplementary material for: The novel transcriptomic signature of angiogenesis predicts clinical outcome, tumor microenvironment and treatment response for prostate adenocarcinoma
Source: Mol Med. 2022 Jul 14;28:78. doi: 10.1186/s10020-022-00504-6 (PMC9284787; doi:10.1186/s10020-022-00504-6)
Supplement: Supplementary file 12 — Additional file 12. Table S6. The Hallmark gene set enrichment analysis underlying the expression of each ARGs involved in the signature. [file 10020_2022_504_MOESM12_ESM.xlsx]

## Sheet: APP
ID

## Sheet: COL3A1
ID

## Sheet: CXCL6
ID

## Sheet: FGFR1
ID

## Sheet: FSTL1
ID

## Sheet: JAG1
ID

## Sheet: JAG2
ID

## Sheet: LPL
ID

## Sheet: LRPAP1
ID

## Sheet: NRP1
ID

[truncated: 9 more sheets: OLR1, PF4, POSTN, PRG2, S100A4, SERPINA5, VAV2, VEGFA, VTN]
