# Supplementary material for: The novel transcriptomic signature of angiogenesis predicts clinical outcome, tumor microenvironment and treatment response for prostate adenocarcinoma
Source: Mol Med. 2022 Jul 14;28:78. doi: 10.1186/s10020-022-00504-6 (PMC9284787; doi:10.1186/s10020-022-00504-6)
Supplement: Supplementary file 14 — Additional file 14. Table S8. The Hallmark gene set enrichment analysis underlying the ARGs signature. [file 10020_2022_504_MOESM14_ESM.csv]

	ID	Description	setSize	enrichmentScore	NES	pvalue	p.adjust	qvalues	rank	leading_edge	core_enrichment
HALLMARK_E2F_TARGETS	HALLMARK_E2F_TARGETS	HALLMARK_E2F_TARGETS	159	0.696831802	3.018756328	1.00E-10	1.67E-09	8.77E-10	2209	tags=54%, list=11%, signal=49%	SPAG5/TACC3/CDC20/KIF2C/KIF18B/CIT/PLK1/ESPL1/PTTG1/STMN1/MYBL2/UBE2T/DLGAP5/CENPE/BIRC5/ORC6/CDKN3/MKI67/BUB1B/MELK/TOP2A/AURKB/ASF1B/CDK1/TK1/SPC25/LMNB1/MCM7/AURKA/SPC24/EZH2/RRM2/CDC25B/TRIP13/CDCA8/CCNB2/HMMR/CDCA3/GINS1/SMC4/HMGB2/MXD3/LIG1/CKS2/DNMT1/RFC2/RNASEH2A/POLD1/GINS4/MAD2L1/E2F8/SRSF2/DDX39A/CENPM/MCM6/PSMC3IP/MCM3/EED/CCNE1/MCM2/LUC7L3/NUP107/PNN/POLA2/HMGB3/DCLRE1B/DEPDC1/UNG/MC…
HALLMARK_G2M_CHECKPOINT	HALLMARK_G2M_CHECKPOINT	HALLMARK_G2M_CHECKPOINT	149	0.636586261	2.746733242	1.00E-10	1.67E-09	8.77E-10	4029	tags=60%, list=20%, signal=48%	TROAP/TACC3/CDC20/KIF2C/UBE2C/PLK1/RAD54L/ESPL1/PTTG1/KIF23/POLQ/CENPA/STMN1/MYBL2/CENPE/BIRC5/ORC6/CDKN3/CCNA2/PRC1/NEK2/CDC45/FANCC/E2F1/E2F2/MKI67/TOP2A/AURKB/CDK1/KIF15/LMNB1/EXO1/AURKA/EZH2/CDC25B/CCNB2/TRAIP/HMMR/SMC4/CKS2/PBK/TNPO2/MAD2L1/SRSF2/CDC7/CDC6/DDX39A/ODF2/MCM6/KIF11/MCM3/PTTG3P/CBX1/E2F3/TTK/MCM2/CHAF1A/POLA2/HMGB3/MCM5/TMPO/RAD21/BRCA2/XPO1/SRSF1/FBXO5/SUV39H1/SMC2/MNAT1/KATNA1…
HALLMARK_PROTEIN_SECRETION	HALLMARK_PROTEIN_SECRETION	HALLMARK_PROTEIN_SECRETION	75	-0.578475584	-2.574835166	1.00E-10	1.67E-09	8.77E-10	3880	tags=61%, list=19%, signal=50%	KIF1B/OCRL/GLA/VAMP3/RAB9A/SH3GL2/ATP7A/ARF1/GBF1/ADAM10/SCRN1/AP2B1/EGFR/USO1/KRT18/DNM1L/PAM/CAV2/SNX2/SGMS1/TSPAN8/TMED2/ARFGEF2/BET1/LMAN1/SEC22B/IGF2R/BNIP3/VPS4B/ARFGAP3/NAPG/MAPK1/M6PR/SSPN/SCAMP1/ARCN1/STAM/LAMP2/STX12/AP1G1/TMED10/CLN5/PPT1/AP3B1/GALC/SNAP23
HALLMARK_MYC_TARGETS_V1	HALLMARK_MYC_TARGETS_V1	HALLMARK_MYC_TARGETS_V1	161	0.488481814	2.121684502	3.97E-10	4.96E-09	2.61E-09	5517	tags=54%, list=27%, signal=40%	CDC20/CCNA2/CDC45/MCM7/RFC4/MAD2L1/SRSF2/SET/MCM6/CLNS1A/MCM2/PSMA7/IFRD1/CAD/SNRPB2/HNRNPA2B1/SNRPG/MCM4/MCM5/RANBP1/NOP16/RRP9/HDGF/PCNA/XPO1/LSM7/SNRPD2/SSBP1/SRSF1/HPRT1/CTPS1/HNRNPA3/NCBP2/NOP56/SRPK1/PSMD3/COPS5/SNRPD3/CYC1/HNRNPA1/HNRNPC/PSMA1/SRSF3/HNRNPR/SNRPD1/LSM2/LDHA/GNL3/MRPL9/PWP1/KPNB1/GLO1/RNPS1/POLE3/SRSF7/SRM/DUT/PPM1G/HNRNPU/RAD23B/ERH/APEX1/AIMP2/PPIA/CUL1/PRPF31/CCT2/BUB3/RP…
HALLMARK_MITOTIC_SPINDLE	HALLMARK_MITOTIC_SPINDLE	HALLMARK_MITOTIC_SPINDLE	146	0.484099356	2.085147442	3.50E-09	3.50E-08	1.84E-08	3627	tags=36%, list=18%, signal=30%	KIF2C/PLK1/ESPL1/KIF23/DLGAP5/CENPE/BIRC5/PRC1/NEK2/TOP2A/CDK1/KIF15/FSCN1/PIF1/LMNB1/CEP131/AURKA/ARHGAP4/CCNB2/ANLN/SMC4/BCR/CYTH2/KIF11/TTK/CEP72/KLC1/ARL8A/KIF3C/SAC3D1/MAP3K11/BRCA2/MARK4/LLGL1/CENPJ/RHOT2/ARAP3/FBXO5/SPTAN1/DOCK2/KATNA1/MID1IP1/WASF1/INCENP/ARHGEF2/PKD2/NDC80/ARHGEF3/TUBGCP6/ECT2/TSC1/CDC42/PLEKHG2
HALLMARK_ANDROGEN_RESPONSE	HALLMARK_ANDROGEN_RESPONSE	HALLMARK_ANDROGEN_RESPONSE	71	-0.55881308	-2.466018967	5.56E-09	4.64E-08	2.44E-08	4717	tags=58%, list=23%, signal=44%	HSD17B14/MAF/PMEPA1/SLC26A2/SMS/PDLIM5/VAPA/UAP1/B2M/HPGD/MAP7/HMGCS1/INPP4B/GPD1L/TMEM50A/STEAP4/ABCC4/DBI/ARID5B/PGM3/STK39/INSIG1/SORD/LMAN1/PTK2B/IDI1/HMGCR/RAB4A/APPBP2/IQGAP2/ELOVL5/NCOA4/B4GALT1/ACTN1/ELL2/SPDEF/GSR/NKX3-1/FKBP5/CDK6/SPCS3
HALLMARK_FATTY_ACID_METABOLISM	HALLMARK_FATTY_ACID_METABOLISM	HALLMARK_FATTY_ACID_METABOLISM	135	-0.421590532	-2.101938805	8.91E-09	6.36E-08	3.35E-08	3199	tags=33%, list=16%, signal=28%	CPT2/HMGCS1/ALDH3A1/HMGCL/GLUL/CD36/PDHB/ME1/SERINC1/GSTZ1/MGLL/ADH1C/IDH1/ACADM/SUCLG2/ADIPOR2/RETSAT/NSDHL/INMT/HSDL2/IDI1/GPD2/AUH/GABARAPL1/AOC3/ACAA1/ELOVL5/ALAD/SLC22A5/ERP29/CRYZ/METAP1/ACADL/HMGCS2/ALDH9A1/MDH1/CBR1/RDH11/ACOX1/EHHADH/ACAT2/RDH16/MLYCD/MCEE/ALDH3A2
HALLMARK_ALLOGRAFT_REJECTION	HALLMARK_ALLOGRAFT_REJECTION	HALLMARK_ALLOGRAFT_REJECTION	164	0.461046426	2.005414475	3.35E-08	2.09E-07	1.10E-07	6483	tags=59%, list=32%, signal=40%	IL11/NCF4/STAB1/INHBA/CD80/SPI1/ST8SIA4/IL2RA/F2R/CD86/IGSF6/LY86/MAP4K1/CDKN2A/ZAP70/HCLS1/FCGR2B/BRCA1/HLA-DMA/CD4/CD1D/IL12RB1/ITGB2/IRF7/IL15/LTB/IRF8/CCR1/GPR65/DEGS1/STAT4/CCL13/HLA-DRA/CRTAM/CFP/GZMA/CCL11/EIF4G3/CXCR3/IKBKB/ETS1/PF4/CD247/IFNG/IL18RAP/CD3D/CSK/IL18/IL16/LCP2/ICAM1/FASLG/ITGAL/CD74/CXCL9/HLA-DOB/SIT1/CCL19/CCL22/CD2/LYN/IL10/IL12A/LIF/CCL7/CCL2/CD7/IL13/TNF/GLMN/PTPRC/CD40…
HALLMARK_BILE_ACID_METABOLISM	HALLMARK_BILE_ACID_METABOLISM	HALLMARK_BILE_ACID_METABOLISM	89	-0.483352562	-2.223676708	4.12E-08	2.29E-07	1.20E-07	3315	tags=36%, list=16%, signal=30%	ABCA8/SULT2B1/AQP9/PAOX/BCAR3/GNPAT/RXRG/PECR/IDH1/RETSAT/IDI1/NEDD4/PEX7/SLC27A2/NR3C2/GNMT/PEX12/PEX19/CAT/ABCD3/CYP39A1/ALDH9A1/PIPOX/ISOC1/PEX13/CYP7B1/HSD17B6/CYP27A1/MLYCD/NUDT12/SCP2/EPHX2
HALLMARK_MYOGENESIS	HALLMARK_MYOGENESIS	HALLMARK_MYOGENESIS	162	-0.396472754	-2.030266054	5.49E-08	2.74E-07	1.44E-07	4078	tags=45%, list=20%, signal=36%	KCNH2/SLN/SORBS3/COX7A1/CASQ2/MYOM2/ATP6AP1/WWTR1/MYH8/ITGA7/HBEGF/RB1/CKB/SGCD/ACTN2/OCEL1/CD36/MB/REEP1/CACNA1H/SOD3/FST/DTNA/FOXO4/SGCA/CTF1/EPHB3/FXYD1/TNNI1/CLU/TAGLN/ERBB3/GNAO1/PC/GPX3/KLF5/MYO1C/NCAM1/TPM2/PPP1R3C/PICK1/CRYAB/BIN1/DMD/ABLIM1/FABP3/FGF2/NOS1/MYOM1/FHL1/PLXNB2/GAA/SSPN/SVIL/DES/SMTN/FKBP1B/SPDEF/NQO1/IGF1/PTGIS/EFS/SORBS1/CASQ1/CACNG1/TPD52L1/ACTC1/CKMT2/CKM/PYGM/LDB3/APP/A…
HALLMARK_DNA_REPAIR	HALLMARK_DNA_REPAIR	HALLMARK_DNA_REPAIR	122	0.446995998	1.878574727	3.33E-06	1.39E-05	7.31E-06	4560	tags=39%, list=23%, signal=30%	RAD51/LIG1/ELL/RFC2/ZNF707/RFC4/POLD1/STX3/ADA/PDE6G/FEN1/NELFB/ALYREF/POLA2/VPS37D/GTF3C5/RPA3/SAC3D1/HCLS1/CSTF3/CMPK2/PCNA/POLD3/ADCY6/HPRT1/ZWINT/RFC5/POM121/NCBP2/CDA/RAE1/POLR2H/POLR2K/UPF3B/ADRM1/NT5C3A/POLR1C/DUT/NME3/EDF1/GPX4/SSRP1/AK1/RRM2B/POLR3C/POLR2F/RPA2
HALLMARK_XENOBIOTIC_METABOLISM	HALLMARK_XENOBIOTIC_METABOLISM	HALLMARK_XENOBIOTIC_METABOLISM	170	-0.352346902	-1.79788915	3.18E-06	1.39E-05	7.31E-06	4122	tags=38%, list=20%, signal=30%	COMT/PINK1/GSS/MCCC2/GCLC/SLC12A4/SAR1B/DHRS7/ALAS1/NMT1/PPARD/TGFB2/ABHD6/AQP9/PEMT/ALDH3A1/PROS1/CD36/GSTA3/CYP1A2/TKFC/CYP2J2/SSR3/SLC46A3/ADH1C/IDH1/MT2A/RETSAT/ENTPD5/PC/F10/FBLN1/DHRS1/DCXR/SLC35D1/HSD11B1/ALDH2/TMBIM6/GABARAPL1/ACOX3/ELOVL5/FAH/SLC22A1/GNMT/PGRMC1/PTGDS/SMOX/CNDP2/CAT/ARG2/NQO1/IGF1/GSR/MPP2/ALDH9A1/CYP4F2/NDRG2/AOX1/ACOX2/CBR1/CYB5A/ACOX1/IL1R1/CYP27A1
HALLMARK_ESTROGEN_RESPONSE_EARLY	HALLMARK_ESTROGEN_RESPONSE_EARLY	HALLMARK_ESTROGEN_RESPONSE_EARLY	154	-0.350723092	-1.771998487	1.90E-05	7.31E-05	3.85E-05	5241	tags=47%, list=26%, signal=35%	OVOL2/FKBP4/ARL3/PAPSS2/OPN3/KRT13/BAG1/GLA/TOB1/SFN/ANXA9/EGR3/ASB13/P2RY2/WWC1/SLC26A2/KDM4B/FOS/SCNN1A/CELSR1/SLC2A1/NRIP1/ELOVL2/KRT18/SLC24A3/MAST4/SULT2B1/TFF1/LRIG1/RPS6KA2/ELF1/MYOF/REEP1/FARP1/AMFR/OLFML3/FRK/MYB/INPP5F/IL6ST/TSKU/SLC7A2/THSD4/RET/ENDOD1/TFF3/DEPTOR/KRT15/SLC27A2/ABLIM1/PDLIM3/GFRA1/ELOVL5/CBFA2T3/PGR/B4GALT1/FDFT1/CD44/MSMB/MPPED2/SEC14L2/SLC22A5/SVIL/TIPARP/KLF4/XBP1/F…
HALLMARK_ADIPOGENESIS	HALLMARK_ADIPOGENESIS	HALLMARK_ADIPOGENESIS	157	-0.344968724	-1.753402308	3.31E-05	0.000118281	6.23E-05	4486	tags=39%, list=22%, signal=31%	TST/HADH/JAGN1/PPP1R15B/GHITM/ITSN1/ADIG/ATL2/OMD/PGM1/ITGA7/DHRS7/NMT1/SPARCL1/SOWAHC/UQCR10/CHUK/RREB1/SLC27A1/CPT2/ACLY/PLIN2/PEMT/CD36/ME1/CMBL/ARAF/APLP2/CYP4B1/MGLL/IDH1/ACADM/ADIPOR2/DRAM2/RETSAT/ORM1/ARL4A/ITIH5/GPX3/GPD2/ALDH2/CMPK1/GPHN/COQ9/REEP5/PTGER3/SSPN/FAH/LPCAT3/NKIRAS1/CAT/QDPR/ACADL/SORBS1/CD302/DBT/IDH3A/PDCD4/ACOX1/ANGPT1/SCP2/EPHX2
HALLMARK_MYC_TARGETS_V2	HALLMARK_MYC_TARGETS_V2	HALLMARK_MYC_TARGETS_V2	50	0.510355252	1.869718142	0.000151575	0.000505248	0.00026592	5802	tags=54%, list=29%, signal=39%	PLK1/UNG/MCM4/MCM5/LAS1L/NOP16/RRP9/TCOF1/SUPV3L1/RABEPK/PUS1/NOP56/RRP12/GNL3/SRM/AIMP2/WDR74/IPO4/SLC29A2/DCTPP1/MYBBP1A/TFB2M/PA2G4/HSPE1/NPM1/HSPD1/PES1
HALLMARK_ESTROGEN_RESPONSE_LATE	HALLMARK_ESTROGEN_RESPONSE_LATE	HALLMARK_ESTROGEN_RESPONSE_LATE	163	-0.306145417	-1.559462367	0.000561493	0.001754666	0.000923508	5241	tags=45%, list=26%, signal=34%	OVOL2/FKBP4/IMPA2/ARL3/PAPSS2/OPN3/JAK1/KRT13/BAG1/GLA/TOB1/SFN/ANXA9/EGR3/TST/SLC26A2/KLK11/FOS/SCNN1A/ST6GALNAC2/ZFP36/LTF/DLG5/TRIM29/NRIP1/SLC24A3/CKB/SULT2B1/TFF1/AGR2/RPS6KA2/MYOF/ISG20/PERP/FARP1/AMFR/FRK/CACNA2D2/MYB/IL6ST/HSPA4L/RET/CYP4F11/SORD/TFPI2/TFF3/DCXR/PCP4/RABEP1/SLC27A2/PDLIM3/ELOVL5/PTGER3/PGR/FDFT1/CD44/SERPINA3/SLC22A5/CAV1/KLF4/CDH1/DNAJC1/XBP1/HMGCS2/FKBP5/SERPINA5/ACOX2/…
HALLMARK_INTERFERON_GAMMA_RESPONSE	HALLMARK_INTERFERON_GAMMA_RESPONSE	HALLMARK_INTERFERON_GAMMA_RESPONSE	166	0.364603518	1.587682755	0.000779901	0.002293827	0.001207277	5523	tags=42%, list=27%, signal=30%	IRF5/RNF31/IFI30/ST8SIA4/CASP3/NOD1/CD86/CMKLR1/OASL/SRI/UPP1/IL18BP/HLA-DMA/IL10RA/CMPK2/ZBP1/IFI27/RBCK1/TNFAIP6/IRF7/IL15/CIITA/IRF8/LY6E/RSAD2/TRIM25/VCAM1/STAT4/PSME2/GZMA/HLA-DRB1/IFI44/METTL7B/NLRC5/PSME1/IL15RA/TRIM14/OAS3/PIM1/IFITM2/LCP2/IFITM3/ICAM1/ITGB7/CD74/CXCL9/XAF1/CXCL10/MX1/IFIT3/FPR1/EPSTI1/CMTR1/BPGM/SAMD9L/IRF1/CCL7/DHX58/PTPN2/GPR18/CCL2/CASP1/KLRK1/RNF213/PSMA3/BTG1/XCL1/G…
HALLMARK_ANGIOGENESIS	HALLMARK_ANGIOGENESIS	HALLMARK_ANGIOGENESIS	31	0.528903081	1.730304247	0.003394908	0.009424002	0.004960001	1910	tags=42%, list=9%, signal=38%	VAV2/NRP1/COL5A2/POSTN/COL3A1/VCAN/JAG2/LPL/OLR1/JAG1/SPP1/FSTL1/PTK2
HALLMARK_EPITHELIAL_MESENCHYMAL_TRANSITION	HALLMARK_EPITHELIAL_MESENCHYMAL_TRANSITION	HALLMARK_EPITHELIAL_MESENCHYMAL_TRANSITION	160	0.345413597	1.498720869	0.003852197	0.009424002	0.004960001	4515	tags=36%, list=22%, signal=28%	CTHRC1/BGN/FAP/MCM7/THBS2/IGFBP3/COL11A1/COL5A2/NTM/SPARC/POSTN/COL3A1/INHBA/CRLF1/VCAN/MGP/COL5A3/FSTL3/IL32/MATN3/COL5A1/SLC6A8/COL1A2/ELN/PDGFRB/TGFBI/SPP1/FSTL1/OXTR/LOXL1/COLGALT1/COL4A1/IL15/PLAUR/SERPINE1/VCAM1/LOXL2/NNMT/FN1/SDC1/CDH11/PLOD3/COL16A1/TNFRSF12A/MSX1/VEGFC/APLP1/COL4A2/VIM/COL8A2/LAMC1/FBLN5/PTHLH/COL7A1/MMP3/LRRC15/P3H1
HALLMARK_INFLAMMATORY_RESPONSE	HALLMARK_INFLAMMATORY_RESPONSE	HALLMARK_INFLAMMATORY_RESPONSE	172	0.335376257	1.470673069	0.003672358	0.009424002	0.004960001	5817	tags=43%, list=29%, signal=31%	PTGIR/APLNR/SCARF1/MSR1/STAB1/INHBA/CMKLR1/LTA/PIK3R5/C5AR1/C3AR1/OLR1/SRI/OSM/RGS16/IL10RA/TNFRSF1B/CSF3R/ROS1/CD70/TNFAIP6/IRF7/IL15/RGS1/SCN1B/SPHK1/PLAUR/GPR132/LY6E/SERPINE1/CALCRL/HRH1/EBI3/CD14/ADRM1/IL15RA/TNFRSF9/MEP1A/CCL17/IL18RAP/IL18/LCP2/ICAM1/IFITM1/CYBB/BDKRB1/CXCL9/SLAMF1/RELA/ADM/CCL22/RAF1/CXCL10/LYN/FPR1/IL10/RASGRP1/LIF/GP1BA/IRF1/CCL7/CCL2/VIP/ADGRE1/ATP2B1/TIMP1/CCL24/CD48/…
HALLMARK_CHOLESTEROL_HOMEOSTASIS	HALLMARK_CHOLESTEROL_HOMEOSTASIS	HALLMARK_CHOLESTEROL_HOMEOSTASIS	61	-0.36071256	-1.551719122	0.003958081	0.009424002	0.004960001	2018	tags=25%, list=10%, signal=22%	GUSB/CLU/NSDHL/LDLR/ACSS2/GNAI1/IDI1/HMGCR/LGALS3/FDFT1/STARD4/ANTXR2/SC5D/ACAT2/CD9
HALLMARK_INTERFERON_ALPHA_RESPONSE	HALLMARK_INTERFERON_ALPHA_RESPONSE	HALLMARK_INTERFERON_ALPHA_RESPONSE	76	0.400210829	1.585728432	0.008133747	0.018485788	0.009729362	7920	tags=63%, list=39%, signal=39%	RNF31/IFI30/OASL/CMPK2/NUB1/IFI27/IRF7/IL15/LY6E/RSAD2/TRIM25/PSME2/IFI44/PSME1/TRIM14/PROCR/IFITM2/IFITM3/IFITM1/CD74/CXCL10/MX1/IFIT3/EPSTI1/CMTR1/SAMD9L/IRF1/DHX58/CASP1/PSMA3/GBP4/STAT2/RIPK2/BATF2/PARP14/OAS1/TDRD7/UBE2L6/IL4R/CSF1/SAMD9/CXCL11/UBA7/IFIT2/PARP9/IFI35/PSMB8/TRIM21
HALLMARK_PEROXISOME	HALLMARK_PEROXISOME	HALLMARK_PEROXISOME	88	-0.322427074	-1.488382943	0.009870982	0.021458657	0.01129403	2568	tags=27%, list=13%, signal=24%	HMGCL/SCGB1A1/GNPAT/RXRG/CRABP1/IDH1/RETSAT/IDE/IDI1/VPS4B/SLC27A2/ACAA1/ELOVL5/CAT/ABCD3/ALDH9A1/ISOC1/PEX13/RDH11/ACOX1/EHHADH/MLYCD/SCP2/EPHX2
HALLMARK_APICAL_SURFACE	HALLMARK_APICAL_SURFACE	HALLMARK_APICAL_SURFACE	34	-0.4215673	-1.618714619	0.014358882	0.029914338	0.015744389	2136	tags=29%, list=11%, signal=26%	ADIPOR2/GAS1/MAL/B4GALT1/DCBLD2/GSTM3/SRPX/ATP8B1/APP/SLC2A4
HALLMARK_UV_RESPONSE_DN	HALLMARK_UV_RESPONSE_DN	HALLMARK_UV_RESPONSE_DN	107	-0.267723502	-1.285539381	0.024867703	0.049735406	0.026176529	3121	tags=28%, list=15%, signal=24%	DAB2/WDR37/INPP4B/F3/IRS1/AKT3/VLDLR/PTPRM/MIOS/RBPMS/MGLL/ITGB3/INSIG1/ACVR2A/LDLR/SLC7A1/TGFBR3/SNAI2/KCNMA1/GCNT1/CAV1/ARHGEF9/CELF2/NFIB/DDAH1/ADGRL2/CAP2/MAGI2/SPOP/ANXA4
