# Supplementary material for: The novel transcriptomic signature of angiogenesis predicts clinical outcome, tumor microenvironment and treatment response for prostate adenocarcinoma
Source: Mol Med. 2022 Jul 14;28:78. doi: 10.1186/s10020-022-00504-6 (PMC9284787; doi:10.1186/s10020-022-00504-6)
Supplement: Supplementary file 15 — Additional file 15. Table S9. The KEGG pathway enrichment analysis underlying the ARGs signature. [file 10020_2022_504_MOESM15_ESM.csv]

	ID	Description	setSize	enrichmentScore	NES	pvalue	p.adjust	qvalues	rank	leading_edge	core_enrichment
BASAKI_YBX1_TARGETS_UP	BASAKI_YBX1_TARGETS_UP	BASAKI_YBX1_TARGETS_UP	231	0.556155399783138	2.5448862563528	1e-10	3.97518171329183e-09	2.97341429975849e-09	2260	tags=39%, list=11%, signal=35%	CDC20/KIF2C/UBE2C/PLK1/SHCBP1/NUF2/ESPL1/PTTG1/GTSE1/KIF23/CENPA/LMNB2/OIP5/BIRC5/ORC6/CDKN3/CCNA2/PRC1/NEK2/MKI67/BUB1B/MELK/AURKB/ASF1B/CDK1/KIF20A/CEP55/TK1/MCM7/CENPU/AURKA/SPC24/TRIP13/CDCA8/CCNB2/ANLN/HJURP/CDCA3/SPDL1/RAD51/GINS1/HMGB2/CYTH3/DTL/CENPI/RFC2/E2F7/PBK/ZNF367/DAZAP1/ZNF71/PRPF3/ARPC5L/FANCI/MAD2L1/CENPW/LRR1/CDC6/DDX39A/CCNB1/NMU/CENPM/PSMC3IP/MCM3/FEN1/MCM2/ALYREF/KLC1/CHAF1A…
BENPORATH_PROLIFERATION	BENPORATH_PROLIFERATION	BENPORATH_PROLIFERATION	117	0.633578318499612	2.67849877624096	1e-10	3.97518171329183e-09	2.97341429975849e-09	3158	tags=50%, list=16%, signal=42%	SPAG5/RAD54L/NUF2/PTTG1/CDCA5/CENPA/STMN1/MYBL2/UBE2T/CENPE/BIRC5/PKMYT1/CDKN3/PRC1/NEK2/MND1/TOP2A/NCAPG/CDK1/MTFR2/EXO1/CENPU/AURKA/EZH2/RRM2/CCNB2/ANLN/RAD51/CKS2/DTL/PBK/RFC4/MAD2L1/CHAF1B/APOBEC3B/CENPM/TMSB10/MCM3/TTK/MCM2/SNRPG/RANBP1/PFDN2/CEBPG/PCNA/DCUN1D5/CTPS1/GNB4/SRPK1/RIT1/GTPBP4/RAD51AP1/DBF4/SNRPD1/CNIH4/PDCD5/NDC80/MRPL9
BERENJENO_TRANSFORMED_BY_RHOA_UP	BERENJENO_TRANSFORMED_BY_RHOA_UP	BERENJENO_TRANSFORMED_BY_RHOA_UP	419	0.462758545952811	2.23082597827853	1e-10	3.97518171329183e-09	2.97341429975849e-09	5343	tags=45%, list=26%, signal=34%	TACC3/CDC20/KIF2C/PTTG1/GTSE1/KIF23/CDCA5/IQGAP3/CENPA/STMN1/MYBL2/UBE2T/DLGAP5/BIRC5/ORC6/CCNA2/CDC25C/PRC1/NEK2/CDC45/ORC1/E2F1/MKI67/TOP2A/AURKB/ASF1B/CDK1/KIF20A/TK1/EXO1/NUP85/MCM7/CDCA4/AURKA/EZH2/TRIP13/CDCA8/ANLN/SPDL1/RAD51/SMC4/HMGB2/LIG1/CKS2/DTL/NGF/DNMT1/GMNN/RNASEH2A/RFC4/POLD1/GRK6/INHBA/MAD2L1/CHAF1B/E2F8/CDC7/CDC6/ACOT7/CCNB1/KIF11/MCM3/EED/FEN1/CBX1/TTK/MCM2/CASP3/ALYREF/ACKR3/P…
BLANCO_MELO_BRONCHIAL_EPITHELIAL_CELLS_INFLUENZA_A_DEL_NS1_INFECTION_DN	BLANCO_MELO_BRONCHIAL_EPITHELIAL_CELLS_INFLUENZA_A_DEL_NS1_INFECTION_DN	BLANCO_MELO_BRONCHIAL_EPITHELIAL_CELLS_INFLUENZA_A_DEL_NS1_INFECTION_DN	144	0.77283378689006	3.35250919964611	1e-10	3.97518171329183e-09	2.97341429975849e-09	1883	tags=64%, list=9%, signal=58%	TROAP/SPAG5/TACC3/KIF2C/KIF18B/CIT/UBE2C/PLK1/RAD54L/SHCBP1/NUF2/EME1/PTTG1/CDCA5/KIF14/WDR62/MYBL2/UBE2T/OIP5/CENPE/BIRC5/PKMYT1/CDKN3/CCNA2/CDC25C/PRC1/KIFC1/NEK2/CDC45/ORC1/CHTF18/MND1/E2F1/BUB1B/TOP2A/AURKB/ASF1B/NCAPG/MTFR2/KIF15/KIF20A/CEP55/TK1/SPC25/LMNB1/EXO1/MCM7/AURKA/NEIL3/RRM2/SKA1/CDCA8/CCDC18/CCNB2/TRAIP/ANLN/HJURP/HMMR/CDCA3/RAD51/DTL/BLM/CENPI/NCAPG2/ERCC6L/CDCA2/FANCI/GINS4/E2F8…
BLUM_RESPONSE_TO_SALIRASIB_DN	BLUM_RESPONSE_TO_SALIRASIB_DN	BLUM_RESPONSE_TO_SALIRASIB_DN	269	0.579471414195672	2.68572471579366	1e-10	3.97518171329183e-09	2.97341429975849e-09	2861	tags=42%, list=14%, signal=37%	TROAP/SPAG5/TACC3/CDC20/KIF2C/UBE2C/PLK1/ESPL1/PTTG1/KIF23/CENPA/STMN1/MYBL2/ORC6/CDKN3/CCNA2/CDC25C/PRC1/NEK2/CDC45/ORC1/E2F1/MKI67/BUB1B/TOP2A/AURKB/NCAPG/CDK1/KIF15/KIF20A/TK1/EXO1/AURKA/ITGB1BP1/EZH2/CRIP2/RRM2/CDC25B/TRIP13/CCNB2/HMMR/RAD51/SMC4/LIG1/CKS2/CCNE2/SRRT/DNMT1/RFC2/PBK/GMNN/RNASEH2A/RFC4/UBE2E3/POLD1/SNRPF/MAD2L1/CHAF1B/SOX11/SRSF2/CDC7/CDC6/DDX39A/MCM6/KIF11/PSMC3IP/MOK/MCM3/PTT…
BURTON_ADIPOGENESIS_3	BURTON_ADIPOGENESIS_3	BURTON_ADIPOGENESIS_3	78	0.735103647662295	2.89646847614479	1e-10	3.97518171329183e-09	2.97341429975849e-09	2760	tags=65%, list=14%, signal=57%	TACC3/CDC20/KIF2C/PLK1/DLGAP5/BIRC5/PRC1/CDC45/MKI67/TOP2A/ASF1B/CDK1/KIF20A/TK1/NUP85/MCM7/AURKA/EZH2/RRM2/CDCA8/CCNB2/RAD51/HMGB2/CKS2/DTL/CCNE2/DNMT1/CENPK/MAD2L1/E2F8/CDC7/CDC6/VCAN/CCNB1/KIF11/MCM3/FEN1/TTK/MCM2/MCM4/MCM5/BRCA1/TOPBP1/PCNA/ADAM8/CD4/RFC5/SMC2/CCNF/RAD51AP1/INCENP
BURTON_ADIPOGENESIS_PEAK_AT_24HR	BURTON_ADIPOGENESIS_PEAK_AT_24HR	BURTON_ADIPOGENESIS_PEAK_AT_24HR	35	0.763786862783952	2.59858469008863	1e-10	3.97518171329183e-09	2.97341429975849e-09	2126	tags=63%, list=11%, signal=56%	CDC20/UBE2C/PTTG1/STMN1/CCNA2/CDC25C/PRC1/KIFC1/MELK/TOP2A/AURKB/CDK1/KIF20A/TK1/ANLN/HMMR/CCNB1/CENPL/CAD/ISYNA1/SRSF1/SNRNP70
CAIRO_HEPATOBLASTOMA_CLASSES_UP	CAIRO_HEPATOBLASTOMA_CLASSES_UP	CAIRO_HEPATOBLASTOMA_CLASSES_UP	479	0.476491022088491	2.31655491085787	1e-10	3.97518171329183e-09	2.97341429975849e-09	5311	tags=47%, list=26%, signal=35%	SPAG5/CDC20/KIF2C/KIF18B/UBE2C/PLK1/KIF23/KIF14/CENPA/OIP5/DLGAP5/BIRC5/CDKN3/CCNA2/CDC25C/PRC1/NEK2/MKI67/BUB1B/TOP2A/AURKB/NCAPG/CDK1/KIF15/KIF20A/NUP85/MCM7/CDCA4/AURKA/EZH2/KIF18A/RRM2/TRIP13/CDCA8/CCNB2/HJURP/MTA1/HMMR/SPDL1/GINS1/SMC4/HMGB2/LIG1/CKS2/DTL/DNMT1/CENPI/RFC2/NCAPG2/PBK/HTRA2/DAZAP1/RNASEH2A/RFC4/POLD1/GRK6/TBC1D31/FANCI/SCRIB/GINS4/MAD2L1/STK25/SRSF2/EXOSC2/CDC6/DDX39A/CCNB1/OD…
CHANDRAN_METASTASIS_DN	CHANDRAN_METASTASIS_DN	CHANDRAN_METASTASIS_DN	241	-0.615079265030624	-3.3016937497657	1e-10	3.97518171329183e-09	2.97341429975849e-09	3592	tags=57%, list=18%, signal=48%	WFDC1/UPK3A/TSPAN2/LPAR1/EIF3J/DDR2/DNALI1/FGF13/SYS1/ME3/MICA/ISL1/ZNF747/EIF3A/CACHD1/PPM1L/MRGPRF/CAV2/TRAPPC1/MISP/MVK/CRISPLD2/BMP7/SOX2/CUEDC1/GLI3/SORBS2/LSAMP/NEFH/IGFBP2/SFT2D3/TWIST2/DPH3/RRAS/ARL5A/KRT5/PIGT/COL13A1/TIGD2/ITGB8/KLF3/THSD4/SMOC2/DEF6/RLN1/BTG2/LIMS2/ITIH5/SYTL1/SLC30A4/WFDC2/TMEM106B/RNF150/MCC/RPS27L/WNT5B/KRT15/MCTP2/AHNAK2/DNAJC10/RAB4A/NEXN/PCDH18/CACNA2D1/BOC/HEXA/…
CHEMNITZ_RESPONSE_TO_PROSTAGLANDIN_E2_DN	CHEMNITZ_RESPONSE_TO_PROSTAGLANDIN_E2_DN	CHEMNITZ_RESPONSE_TO_PROSTAGLANDIN_E2_DN	306	-0.419885749537793	-2.32501389655273	1e-10	3.97518171329183e-09	2.97341429975849e-09	4255	tags=42%, list=21%, signal=34%	TXNIP/KITLG/PAPPA/VAPA/OSCP1/DYNC2LI1/RAB3IP/TNFRSF10C/SCNN1A/ID4/SPTLC2/TVP23B/GPRC5C/ADAM10/MYH8/SPATS2L/DNAJC16/IQCH/CYB5D2/MAP7/CKMT1B/CYP4V2/SLC2A9/SDHAF3/MON1B/TRIM38/GLB1L/ICMT/LINC00271/SLC22A2/CCND2/EFCAB6/SH3D19/RPS6KA2/KIF1C/SPTLC3/CLIC4/DIRAS3/REV3L/SLC2A13/NAPEPLD/SLC24A1/NUS1/VWA5A/GIPC2/DAZAP2/SPRYD3/TMEM125/SGCB/AP1S3/NFAT5/AP5M1/EDNRB/PIK3C3/SOSTDC1/LYPLAL1/ITGB8/CHDH/DSG2/SATB2/…
CHEMNITZ_RESPONSE_TO_PROSTAGLANDIN_E2_UP	CHEMNITZ_RESPONSE_TO_PROSTAGLANDIN_E2_UP	CHEMNITZ_RESPONSE_TO_PROSTAGLANDIN_E2_UP	104	0.690905383827897	2.8624115200563	1e-10	3.97518171329183e-09	2.97341429975849e-09	2140	tags=49%, list=11%, signal=44%	SPAG5/UBE2C/PTTG1/GTSE1/IQGAP3/DLGAP5/CENPE/BIRC5/CDKN3/PRC1/CDC45/MKI67/BUB1B/TOP2A/ASF1B/NCAPG/KIF20A/TK1/LMNB1/CENPU/AURKA/RRM2/CCNB2/HJURP/SPDL1/SMC4/CKS2/RNASEH2A/TTLL6/CDC6/CCNB1/TTK/CHAF1A/SHMT2/GRAMD1A/PRAF2/GRINA/PCGF1/KIF3C/MCM4/LRRC8C/NOP16/RFTN1/FAM171B/PRR11/SCNM1/WDR76/PVT1/LARP1/ARAP3/SH3KBP1
CHIANG_LIVER_CANCER_SUBCLASS_CTNNB1_UP	CHIANG_LIVER_CANCER_SUBCLASS_CTNNB1_UP	CHIANG_LIVER_CANCER_SUBCLASS_CTNNB1_UP	141	-0.513852444744875	-2.56488666174331	1e-10	3.97518171329183e-09	2.97341429975849e-09	3637	tags=46%, list=18%, signal=38%	KCNJ8/ADH6/SPARCL1/SLC16A10/FAM169A/ABHD6/NUBPL/FGF13/ANKFN1/DSG1/ACTN2/AQP9/ALDH3A1/GLUL/CD36/EBPL/IRS1/CRLS1/VLDLR/SLC4A4/HOGA1/SLC47A1/FITM2/TMEM100/CPPED1/TMEM64/NKD1/HEPACAM/HSDL2/SPRYD7/GNAI1/DCXR/SLC25A30/UST/HSD11B1/HPD/HIBADH/GPHN/DYNC1I1/GFRA1/PHLPP1/SNAI2/FAM3B/SEC14L2/TENM2/TBCK/ACSS3/TNFRSF19/RAB11FIP2/AXIN2/SLC13A3/HHAT/AOX1/SLC2A12/ITPR2/HLF/CAP2/CDK6/PHYHIPL/UBXN10/ESRRG/ALDH3A2/Z…
CHIANG_LIVER_CANCER_SUBCLASS_PROLIFERATION_DN	CHIANG_LIVER_CANCER_SUBCLASS_PROLIFERATION_DN	CHIANG_LIVER_CANCER_SUBCLASS_PROLIFERATION_DN	154	-0.461675092402912	-2.34306795949732	1e-10	3.97518171329183e-09	2.97341429975849e-09	3637	tags=38%, list=18%, signal=31%	KCNJ8/ALAS1/ADH6/ABCA8/RHOB/ECHDC3/CPT2/MPDZ/AQP9/CYP3A43/HAAO/CYP1A2/CYP2J2/F8/CMBL/SORBS2/SLC46A3/GPLD1/KLF9/CYP4F3/ALDH5A1/RGN/CYP4F11/CPED1/CUX2/DHRS1/DCXR/SMIM14/SLC38A4/HSD11B1/HPD/HIBADH/CES2/SEC14L2/SLC22A1/LDHD/GPT2/CAT/DHTKD1/ACADL/NAT2/GLYATL1/CYP4F2/AOX1/PIPOX/SYTL4/FMO4/CTH/BTD/LINC01018/EHHADH/HSD17B6/RDH16/CYP27A1/NUDT7/MLYCD/SCP2/ALDH3A2
CHIANG_LIVER_CANCER_SUBCLASS_PROLIFERATION_UP	CHIANG_LIVER_CANCER_SUBCLASS_PROLIFERATION_UP	CHIANG_LIVER_CANCER_SUBCLASS_PROLIFERATION_UP	141	0.64329742230495	2.78186739835845	1e-10	3.97518171329183e-09	2.97341429975849e-09	3523	tags=57%, list=17%, signal=47%	CDC20/KIF2C/KIF18B/UBE2C/SHCBP1/NUF2/PTTG1/KIF23/CDCA5/KIF14/OIP5/DLGAP5/CENPE/BIRC5/ORC6/CDKN3/CCNA2/PRC1/NEK2/MKI67/BUB1B/TOP2A/AURKB/CDK1/KIF20A/CEP55/LMNB1/AURKA/EZH2/CKAP2L/SKA1/TRIP13/CCNB2/RMI2/ANLN/HJURP/SMC4/HMGB2/DTL/PBK/CENPK/DBN1/RFC4/CMTM3/FANCI/MAD2L1/E2F8/CDC7/CDC6/SALL4/CCNB1/KIF11/PKDCC/FEN1/CCNE1/TTK/SLC16A3/MCM2/SLC7A7/DEPDC1/PRR11/WSB1/DUSP9/PRKCD/ZWINT/FBXO5/AFP/SPHK1/WASF1/R…
CREIGHTON_ENDOCRINE_THERAPY_RESISTANCE_5	CREIGHTON_ENDOCRINE_THERAPY_RESISTANCE_5	CREIGHTON_ENDOCRINE_THERAPY_RESISTANCE_5	362	-0.370749171533717	-2.07145065291019	1e-10	3.97518171329183e-09	2.97341429975849e-09	4542	tags=40%, list=22%, signal=32%	NOSTRIN/GOLPH3/PPFIBP2/RNF144B/NACC2/VAMP8/TIMP3/KDELR2/TTC9/BEX4/NDFIP1/CORO2A/TWSG1/PTPN13/MBNL1/CEACAM5/FAM114A1/MTURN/STK38L/ZFP36/ANOS1/FILIP1/SAR1B/TMEM199/GDF15/MALT1/CTNND1/USP16/ANK3/TMTC3/RICTOR/FUT9/SOWAHC/SFMBT2/TMEM41B/LARP6/BLNK/CALU/NUDT4/ADAM9/FGF13/ZNF827/AGR2/NATD1/TC2N/SH3D19/IKZF2/PGPEP1/NIPAL3/AACS/WDR37/MB/GALNT10/EPB41L4A/ARRB1/PIP4K2C/EMP1/BCDIN3D/NCAM2/REEP1/HACD3/BMP7/DB…
CROONQUIST_IL6_DEPRIVATION_DN	CROONQUIST_IL6_DEPRIVATION_DN	CROONQUIST_IL6_DEPRIVATION_DN	76	0.785553611664359	3.09014699536344	1e-10	3.97518171329183e-09	2.97341429975849e-09	2232	tags=71%, list=11%, signal=63%	SPAG5/CDC20/KIF2C/UBE2C/PLK1/PTTG1/KIF14/CENPA/STMN1/MYBL2/OIP5/CENPE/CDKN3/CCNA2/KIFC1/CDC45/MKI67/BUB1B/TOP2A/AURKB/CDK1/TK1/SPC25/MCM7/AURKA/RRM2/TRIP13/CCNB2/TRAIP/HMMR/GINS1/SMC4/HMGB2/LIG1/CKS2/CCNE2/POLD1/FANCI/MAD2L1/CDC6/APOBEC3B/FRZB/CCNB1/KIF11/MCM3/MCM2/CHAF1A/MCM4/SPP1/BRCA1/PCNA/SBNO2/ZWINT/SMC2
CROONQUIST_NRAS_SIGNALING_DN	CROONQUIST_NRAS_SIGNALING_DN	CROONQUIST_NRAS_SIGNALING_DN	60	0.785930336099586	2.93043498328128	1e-10	3.97518171329183e-09	2.97341429975849e-09	2232	tags=72%, list=11%, signal=64%	SPAG5/CDC20/KIF2C/UBE2C/PLK1/PTTG1/CENPA/STMN1/MYBL2/OIP5/CDKN3/CCNA2/CDC25C/MKI67/BUB1B/TOP2A/AURKB/CDK1/TK1/SPC25/MCM7/AURKA/TRIP13/CCNB2/TRAIP/GINS1/SMC4/HMGB2/POLD1/CDC6/APOBEC3B/CCNB1/KIF11/MCM3/MCM2/CHAF1A/MCM4/CHEK2/PCNA/POLD3/SBNO2/ZWINT/SMC2
CROONQUIST_NRAS_VS_STROMAL_STIMULATION_DN	CROONQUIST_NRAS_VS_STROMAL_STIMULATION_DN	CROONQUIST_NRAS_VS_STROMAL_STIMULATION_DN	78	0.692529558501802	2.72871729228643	1e-10	3.97518171329183e-09	2.97341429975849e-09	1417	tags=46%, list=7%, signal=43%	TROAP/CDC20/KIF2C/UBE2C/PTTG1/CENPA/STMN1/DLGAP5/CENPE/CDKN3/CCNA2/CDC45/MKI67/AURKB/CDK1/FSCN1/TK1/MCM7/AURKA/THBS2/SLC20A1/EZH2/CCNB2/TRAIP/IGFBP3/ARHGAP11A/SPARC/POSTN/CDC6/APOBEC3B/VCAN/CCNB1/MCM3/MCM2/COL1A2/TGFBI
DELYS_THYROID_CANCER_DN	DELYS_THYROID_CANCER_DN	DELYS_THYROID_CANCER_DN	192	-0.437110810516827	-2.27895456295553	1e-10	3.97518171329183e-09	2.97341429975849e-09	5138	tags=49%, list=25%, signal=37%	SYNDIG1/DCN/WASF3/IPCEF1/ITM2A/TOB1/TPO/FAAH/FOSB/FOLR1/EPHA3/SFRP1/RASSF9/KIT/ARHGEF28/GFRA2/JUN/EGR1/DPP6/FOS/ID4/CASQ2/GNA14/LTF/EPB41L3/SALL2/SETBP1/LPAR1/LRP2/ZFPM2/SGCD/FGF13/DNAJB4/TBC1D4/ALDH4A1/CD36/SLC38A1/GHR/IRS1/SORBS2/CRABP1/WWOX/SLC4A4/CDC42EP2/PLN/HGD/FXYD1/GAS1/ARL4A/ITIH5/SORD/SEMA3D/FBLN1/GNAI1/MT1X/NCAM1/ROR2/ALDH2/CRYAB/FXYD6/FAXDC2/AOC3/IQGAP2/SLC26A4/TGFBR3/FHL1/MEIS2/LIMK2…
DESERT_STEM_CELL_HEPATOCELLULAR_CARCINOMA_SUBCLASS_UP	DESERT_STEM_CELL_HEPATOCELLULAR_CARCINOMA_SUBCLASS_UP	DESERT_STEM_CELL_HEPATOCELLULAR_CARCINOMA_SUBCLASS_UP	187	0.499395473415496	2.24070338868911	1e-10	3.97518171329183e-09	2.97341429975849e-09	4199	tags=43%, list=21%, signal=34%	TROAP/SPAG5/TACC3/MMP11/KIF2C/UBE2C/PTTG1/KIF23/CENPA/LMNB2/DLGAP5/CENPE/PRC1/BUB1B/TOP2A/NCAPG/CDK1/KIF15/KIF20A/CEP55/MCM7/CDC25B/TRIP13/HJURP/COL5A2/CKS2/BLM/SRRT/DNMT1/POSTN/DDX39A/VCAN/PTPN12/CENPM/KIF11/MCM3/TTK/MCM2/UBAP2L/UBE2I/COL1A2/INTS8/YEATS2/SPP1/TMEM184B/GNPDA1/PTK2/COL4A1/PLEKHF2/HIC2/PSRC1/SPHK1/ENO1/EIF3H/NCL/MID1IP1/DRAM1/RAD51AP1/ARHGEF2/ASRGL1/MMD/CSRNP2/AGO2/RNF44/BLMH/RALY/…
DUTERTRE_ESTRADIOL_RESPONSE_24HR_UP	DUTERTRE_ESTRADIOL_RESPONSE_24HR_UP	DUTERTRE_ESTRADIOL_RESPONSE_24HR_UP	260	0.667916309138789	3.08777009947571	1e-10	3.97518171329183e-09	2.97341429975849e-09	2232	tags=55%, list=11%, signal=50%	TROAP/SPAG5/TACC3/KIF2C/CIT/UBE2C/PLK1/RAD54L/SHCBP1/TICRR/ESPL1/PTTG1/GTSE1/KIF23/CDCA5/POLQ/IQGAP3/WDR62/STMN1/MYBL2/UBE2T/CNIH2/DLGAP5/BIRC5/PKMYT1/CCNA2/PRC1/KIFC1/CDC45/CHTF18/FANCC/E2F1/E2F2/MKI67/BUB1B/MELK/TOP2A/AURKB/ASF1B/NCAPG/CDK1/MTFR2/CEP55/TK1/LMNB1/C1QTNF6/EXO1/NUP85/MCM7/CDCA4/CENPU/AURKA/SPC24/RRM2/TRIP13/CCNB2/TONSL/TRAIP/ANLN/DSN1/SPDL1/RAD51/GINS1/LIG1/DTL/BLM/ARHGAP11A/CCNE2…
FARMER_BREAST_CANCER_CLUSTER_2	FARMER_BREAST_CANCER_CLUSTER_2	FARMER_BREAST_CANCER_CLUSTER_2	24	0.829096609370635	2.58334648523022	1e-10	3.97518171329183e-09	2.97341429975849e-09	1369	tags=67%, list=7%, signal=62%	PTTG1/CENPA/CENPE/CCNA2/PRC1/NEK2/BUB1B/MELK/NCAPG/KIF15/KIF20A/CEP55/CCNB2/MAD2L1/KIF11/MCM4
FERREIRA_EWINGS_SARCOMA_UNSTABLE_VS_STABLE_UP	FERREIRA_EWINGS_SARCOMA_UNSTABLE_VS_STABLE_UP	FERREIRA_EWINGS_SARCOMA_UNSTABLE_VS_STABLE_UP	126	0.640770352877443	2.73628268103027	1e-10	3.97518171329183e-09	2.97341429975849e-09	3131	tags=51%, list=16%, signal=43%	KIF2C/ESPL1/KIF23/UBE2T/DLGAP5/CENPE/CDKN3/CCNA2/CHTF18/MND1/MELK/TOP2A/NCAPG/PARPBP/KIF15/CEP55/SPC25/PIF1/LMNB1/CENPU/KIF18A/STX1A/ANLN/HJURP/HMGB2/BLM/ARHGAP11A/AKAP5/NCAPG2/CENPK/GMNN/DAZAP1/TBC1D31/RBM17/CDC6/CCNB1/ODF2/BRD9/PTTG3P/FEN1/CHAF1A/WDHD1/CEP83/PSTPIP1/FANCD2/RGS16/RPA3/BRCA1/TCOF1/TMPO/ATAD5/ZWINT/CTPS1/SMC2/RGS1/GIT2/SNRPD3/DBF4/SNRPD1/NOP58/CCT6A/XRCC3/NDC80/IKBKB
FEVR_CTNNB1_TARGETS_DN	FEVR_CTNNB1_TARGETS_DN	FEVR_CTNNB1_TARGETS_DN	421	0.427112927832874	2.06003214639787	1e-10	3.97518171329183e-09	2.97341429975849e-09	3886	tags=36%, list=19%, signal=30%	SPAG5/CDC20/RAD54L/SHCBP1/NUF2/KIF23/STMN1/CENPE/BIRC5/ORC6/CDKN3/CCNA2/CDC25C/PRC1/KIFC1/CHTF18/E2F1/MKI67/BUB1B/MELK/TOP2A/AURKB/ASF1B/CDK1/KIF20A/EXO1/MCM7/CDCA4/EZH2/KIF18A/RRM2/SKA1/TRIP13/CCNB2/CA2/TRAIP/RAD51/GINS1/HMGB2/LIG1/CCNE2/DNMT1/CENPI/RFC2/CENPK/HAUS8/RFC4/UBE2E3/POLD1/CENPP/CHAF1B/SRSF2/CDC7/CENPW/CDC6/P2RY6/SET/MCM6/ADA/PKDCC/RUVBL1/PSMC3IP/MCM3/EED/FEN1/CBX1/TTK/MCM2/CENPL/LUC7…
FISCHER_G2_M_CELL_CYCLE	FISCHER_G2_M_CELL_CYCLE	FISCHER_G2_M_CELL_CYCLE	178	0.63109690110237	2.81806733667408	1e-10	3.97518171329183e-09	2.97341429975849e-09	2669	tags=47%, list=13%, signal=41%	TROAP/SPAG5/TACC3/CDC20/KIF2C/KIF18B/CIT/UBE2C/PLK1/SHCBP1/NUF2/ESPL1/PTTG1/GTSE1/KIF23/POLQ/KIF14/IQGAP3/CENPA/OIP5/CENPE/BIRC5/CCNA2/CDC25C/PRC1/KIFC1/NEK2/MKI67/BUB1B/MELK/TOP2A/AURKB/CDK1/KIF15/KIF20A/CEP55/PIF1/AURKA/NEIL3/ARHGEF39/KIF18A/CKAP2L/CDC25B/TRIP13/CDCA8/CCNB2/ANLN/HJURP/HMMR/CDCA3/HMGB2/CKS2/ARHGAP11A/PBK/CDCA2/TNPO2/CDKN2D/MAD2L1/CCNB1/KIF11/TTK/CENPL/FYN/FAM83D/HMGB3/DEPDC1/ARH…
FLECHNER_BIOPSY_KIDNEY_TRANSPLANT_REJECTED_VS_OK_DN	FLECHNER_BIOPSY_KIDNEY_TRANSPLANT_REJECTED_VS_OK_DN	FLECHNER_BIOPSY_KIDNEY_TRANSPLANT_REJECTED_VS_OK_DN	426	-0.419573884991584	-2.37346376399103	1e-10	3.97518171329183e-09	2.97341429975849e-09	4608	tags=42%, list=23%, signal=33%	SLC16A4/MAF/PAFAH1B1/FKBP2/HSPA13/TST/HADH/PCK1/ZC3H14/DZIP1/COL4A4/NDUFAF1/ITGA6/GHITM/BEX4/GATM/PRKCI/SLC5A3/PDLIM5/PPP2R3A/GOT1/COMT/ESD/AKAP11/TOMM20/PARD3/COX7A1/OXA1L/PGM1/HPGD/GCSH/ACVR1B/AK4/WWTR1/CNIH1/EPB41L3/ANK3/ACY1/BTBD3/ADH6/RNF14/SLC25A46/CRYM/LRP2/FAM169A/GLRX/SLC22A2/FPGT/MPDZ/DAB2/HMGCL/DNM1L/ALDH4A1/GPD1L/CLIC4/FBXO21/ABCC4/DUSP3/SLC12A3/SNX2/TECR/OAT/PHKB/SRRM1/TRIM2/COPS2/GJ…
FLORIO_NEOCORTEX_BASAL_RADIAL_GLIA_DN	FLORIO_NEOCORTEX_BASAL_RADIAL_GLIA_DN	FLORIO_NEOCORTEX_BASAL_RADIAL_GLIA_DN	154	0.761941701468418	3.33961319388321	1e-10	3.97518171329183e-09	2.97341429975849e-09	1789	tags=60%, list=9%, signal=55%	TROAP/SPAG5/TACC3/FAM72B/CDC20/KIF2C/KIF18B/UBE2C/PLK1/SHCBP1/NUF2/ESPL1/PTTG1/GTSE1/KIF23/CDCA5/POLQ/KIF14/IQGAP3/CENPA/MYBL2/UBE2T/DLGAP5/CENPE/BIRC5/CDKN3/PRC1/KIFC1/NEK2/CDC45/MND1/POC1A/MKI67/BUB1B/MELK/TOP2A/AURKB/CDK1/PARPBP/KIF15/KIF20A/TK1/SPC25/LMNB1/FAM72A/EXO1/CENPU/AURKA/KIF18A/RRM2/CKAP2L/SKA1/CDCA8/CCNB2/TRAIP/ANLN/HJURP/DSN1/HMMR/CDCA3/GINS1/SMC4/HMGB2/CKS2/DTL/BLM/ARHGAP11A/NCAPG…
FRASOR_RESPONSE_TO_SERM_OR_FULVESTRANT_DN	FRASOR_RESPONSE_TO_SERM_OR_FULVESTRANT_DN	FRASOR_RESPONSE_TO_SERM_OR_FULVESTRANT_DN	40	0.738900381074944	2.58039157814181	1e-10	3.97518171329183e-09	2.97341429975849e-09	2291	tags=62%, list=11%, signal=56%	CDC20/KIF2C/UBE2C/STMN1/CCNA2/E2F1/CDK1/TK1/MCM7/AURKA/CDC25B/BLM/RFC2/RNASEH2A/MCM6/KIF11/MCM3/MCM2/CHAF1A/POLA2/MCM5/POLRMT/TIMELESS/RFC5/NFRKB
FUJII_YBX1_TARGETS_DN	FUJII_YBX1_TARGETS_DN	FUJII_YBX1_TARGETS_DN	150	0.617806997108058	2.70084157124199	1e-10	3.97518171329183e-09	2.97341429975849e-09	3795	tags=53%, list=19%, signal=43%	SHCBP1/KIF23/MYBL2/OIP5/CDKN3/CDC25C/BUB1B/MELK/TOP2A/ASF1B/PARPBP/TK1/SPC25/LMNB1/EXO1/MCM7/CENPU/NEIL3/RRM2/TRIP13/RAD51/LIG1/DTL/NCAPG2/E2F7/CENPK/ZNF367/MAD2L2/DBN1/RNASEH2A/RFC4/FANCI/MAD2L1/CDC6/ODF2/MCM6/KIF11/MCM3/FEN1/CBX1/MCM2/CHAF1A/POLA2/UBAC1/HMGB3/DEPDC1/UNG/FANCD2/MCM4/MCM5/TAF15/TIMELESS/BRCA1/VRK1/PTK2/SLC25A19/ZWINT/RFC5/FBXO5/NRM/PRR3/NCBP2/NOP56/CXCL16/MICB/MASTL/FUT8/CCNF/YWH…
FURUKAWA_DUSP6_TARGETS_PCI35_DN	FURUKAWA_DUSP6_TARGETS_PCI35_DN	FURUKAWA_DUSP6_TARGETS_PCI35_DN	57	0.705589618833913	2.62597993750217	1e-10	3.97518171329183e-09	2.97341429975849e-09	1382	tags=47%, list=7%, signal=44%	KIF2C/SHCBP1/WDR5/CENPA/DLGAP5/ORC6/CCNA2/PRC1/AURKB/NCAPG/MTFR2/CEP55/AURKA/CCNB2/CTNNAL1/HJURP/DTL/BLM/ARHGAP11A/NGF/CCNE2/PBK/RFC4/CCNB1/KIF11/MCM4/MCM5
GAL_LEUKEMIC_STEM_CELL_DN	GAL_LEUKEMIC_STEM_CELL_DN	GAL_LEUKEMIC_STEM_CELL_DN	182	0.539665564422274	2.41508366340422	1e-10	3.97518171329183e-09	2.97341429975849e-09	2491	tags=40%, list=12%, signal=35%	CDC20/KIF18B/PLK1/SHCBP1/ESPL1/GTSE1/CENPA/BIRC5/CDKN3/CCNA2/CDC25C/KIFC1/CDC45/ORC1/E2F1/E2F2/BUB1B/MELK/TOP2A/ASF1B/NCAPG/CDK1/KIF20A/LMNB1/ADAP2/RRM2/CDCA8/CCNB2/HMMR/RAD51/FCGR2A/LIG1/ONECUT2/IFI30/LILRB4/PILRA/E2F8/GDF3/CDC6/VCAN/CCNB1/CENPM/ITGA2B/P2RX5/FEN1/ARHGEF15/HOMER3/CD86/SLC15A3/POLA2/LILRB3/IGSF6/C3AR1/NCF1/GGT5/SAC3D1/CARD9/HPSE/NCF2/VSIG4/LILRB1/IGFBP7/CD1D/LETM1/ZWINT/CD163/TNFA…
GAVIN_FOXP3_TARGETS_CLUSTER_P6	GAVIN_FOXP3_TARGETS_CLUSTER_P6	GAVIN_FOXP3_TARGETS_CLUSTER_P6	76	0.653426297154906	2.57039529684884	1e-10	3.97518171329183e-09	2.97341429975849e-09	2391	tags=53%, list=12%, signal=47%	SPAG5/CDC20/KIF2C/PLK1/RAD54L/NUF2/CDCA5/CENPE/BIRC5/CCNA2/NEK2/BUB1B/AURKB/NCAPG/CDK1/KIF20A/CEP55/TK1/SPC25/AURKA/SPC24/RRM2/CDCA8/CCNB2/HMMR/CDCA3/RAD51/NCAPG2/PBK/CENPK/ACOT7/CCNB1/VARS2/CLSPN/MYO1F/UNC119/CMPK2/IL12RB1/ABHD4/IRF8
GINESTIER_BREAST_CANCER_20Q13_AMPLIFICATION_DN	GINESTIER_BREAST_CANCER_20Q13_AMPLIFICATION_DN	GINESTIER_BREAST_CANCER_20Q13_AMPLIFICATION_DN	125	0.544201721502261	2.32276194833234	1e-10	3.97518171329183e-09	2.97341429975849e-09	3293	tags=44%, list=16%, signal=37%	KIFC1/MKI67/FBXL19/HLX/SMC4/GPC2/DPH7/DGKZ/DAZAP1/ENGASE/SRSF2/PLXND1/SET/QSOX2/XPO6/MCM3/PODXL/LIMD2/RAPGEF1/CAPN15/SUPT7L/PSPC1/PNN/TAZ/GRAMD4/TNFRSF25/CHTOP/ANKLE2/ZMIZ2/LENG8/DDX39B/MCM5/CLASRP/GTPBP2/NPIPB3/MBD4/ATXN7/TCOF1/TOPBP1/SMARCD1/SBNO2/LARP1/GRIPAP1/FNBP4/CCNL1/DHX16/GBA2/FBXL18/TRA2A/EWSR1/NSUN5/RNF220/AMY2B/CDC42SE1/RNPS1
GINESTIER_BREAST_CANCER_ZNF217_AMPLIFIED_DN	GINESTIER_BREAST_CANCER_ZNF217_AMPLIFIED_DN	GINESTIER_BREAST_CANCER_ZNF217_AMPLIFIED_DN	246	0.552514222937884	2.54143791846454	1e-10	3.97518171329183e-09	2.97341429975849e-09	5108	tags=59%, list=25%, signal=45%	ANKRD13D/SH3BP2/FBXL19/DENND4B/GPC2/SRRT/DPH7/ZMYND19/TCF3/ATXN2L/DAZAP1/TNPO2/HAUS8/GATAD2A/PIP5K1A/ENGASE/ARPC5L/KCTD13/CSNK1G2/UNC13D/DOT1L/GIGYF1/ATAD3B/LTB4R/LIMD2/STK11/CAPN15/UBAP2L/SEMA6B/KLF16/SUPT7L/CC2D1B/U2AF2/ZNF598/GLP1R/GRAMD4/TBC1D22B/GTF2H4/GFER/ZMIZ2/LENG8/TMEM201/DDX39B/SFSWAP/RBM10/KCNK5/CLASRP/ARHGAP30/TAF15/IL18BP/TNK2/SEC31B/NPIPB3/FBXO44/SNHG3/TCOF1/MAPK11/SUGP2/SEMA6C/TTC…
GOBERT_OLIGODENDROCYTE_DIFFERENTIATION_UP	GOBERT_OLIGODENDROCYTE_DIFFERENTIATION_UP	GOBERT_OLIGODENDROCYTE_DIFFERENTIATION_UP	446	0.602303843790356	2.91623144255249	1e-10	3.97518171329183e-09	2.97341429975849e-09	2442	tags=44%, list=12%, signal=40%	TROAP/SPAG5/TACC3/CDC20/KIF2C/KIF18B/CIT/UBE2C/PLK1/RAD54L/SHCBP1/NUF2/TICRR/ESPL1/EME1/PTTG1/GTSE1/KIF23/CDCA5/IQGAP3/CENPA/WDR62/STMN1/MYBL2/LMNB2/UBE2T/OIP5/DLGAP5/CENPE/BIRC5/PKMYT1/CDKN3/CCNA2/CDC25C/PRC1/KIFC1/NEK2/CDC45/ORC1/CHTF18/LIMK1/RDM1/E2F1/E2F2/MKI67/BUB1B/MELK/TOP2A/AURKB/ASF1B/NCAPG/CDK1/MTFR2/PARPBP/KIF20A/CEP55/TK1/SPC25/PIF1/LMNB1/FAM72A/EXO1/NUP85/MCM7/CDCA4/CENPU/CEP131/AURK…
GOLDRATH_ANTIGEN_RESPONSE	GOLDRATH_ANTIGEN_RESPONSE	GOLDRATH_ANTIGEN_RESPONSE	271	0.507525940209413	2.35756017195197	1e-10	3.97518171329183e-09	2.97341429975849e-09	3965	tags=44%, list=20%, signal=36%	TACC3/CDC20/KIF2C/PLK1/GTSE1/CDCA5/IQGAP3/CENPA/STMN1/UBE2T/DLGAP5/BIRC5/CDKN3/CCNA2/CDC25C/PRC1/NEK2/CDC45/MKI67/TOP2A/AURKB/ASF1B/CDK1/KIF20A/TK1/LMNB1/NRP1/AURKA/EZH2/RRM2/TRIP13/CDCA8/CCNB2/CA2/ANLN/CDCA3/SPDL1/ITGAX/RAD51/HMGB2/MXD3/LIG1/CKS2/DTL/SYCE2/IFI30/GMNN/LILRB4/NCF4/MAD2L1/E2F8/CDC6/ACOT7/CD68/CCNB1/KIF11/HOPX/PSMC3IP/MCM3/IL2RA/FEN1/F2R/TTK/CASP3/CHAF1A/FYN/FUT7/MCM4/MCM5/RBM3/CDK2…
GRAHAM_CML_DIVIDING_VS_NORMAL_QUIESCENT_UP	GRAHAM_CML_DIVIDING_VS_NORMAL_QUIESCENT_UP	GRAHAM_CML_DIVIDING_VS_NORMAL_QUIESCENT_UP	143	0.678624202905607	2.94222021542095	1e-10	3.97518171329183e-09	2.97341429975849e-09	1680	tags=47%, list=8%, signal=43%	SPAG5/CDC20/KIF2C/KIF18B/UBE2C/ESPL1/CENPA/STMN1/OIP5/DLGAP5/BIRC5/CDKN3/CCNA2/PRC1/NEK2/CDC45/BUB1B/MELK/TOP2A/AURKB/NCAPG/CDK1/KIF15/KIF20A/CEP55/TK1/SPC25/NUP85/CENPU/AURKA/EZH2/RRM2/TRIP13/CCNB2/HMMR/RAD51/GINS1/CCNE2/PBK/GMNN/RNASEH2A/RFC4/FANCI/LAT/MAD2L1/E2F8/CDC7/CDC6/APOBEC3B/ACOT7/CCNB1/CENPM/ITGA2B/KIF11/FEN1/CCNE1/TTK/MCM2/SHMT2/MCM4/MCM5/MRPS28/RANBP1/RPA3/SAC3D1/TFR2/BRCA1
GRAHAM_NORMAL_QUIESCENT_VS_NORMAL_DIVIDING_DN	GRAHAM_NORMAL_QUIESCENT_VS_NORMAL_DIVIDING_DN	GRAHAM_NORMAL_QUIESCENT_VS_NORMAL_DIVIDING_DN	71	0.765974175254817	2.9564168809031	1e-10	3.97518171329183e-09	2.97341429975849e-09	2232	tags=65%, list=11%, signal=58%	CDC20/KIF2C/KIF18B/OIP5/DLGAP5/BIRC5/CDKN3/CCNA2/PRC1/CDC45/BUB1B/MELK/TOP2A/NCAPG/CDK1/KIF15/CEP55/TK1/NUP85/CENPU/RRM2/TRIP13/CCNB2/GINS1/DTL/CCNE2/GMNN/RNASEH2A/RFC4/LAT/MAD2L1/CDC6/APOBEC3B/CENPM/MCM6/KIF11/FEN1/CCNE1/MCM2/MCM4/MCM5/SAC3D1/PCNA/VRK1/ZWINT/SMC2
HOFFMANN_LARGE_TO_SMALL_PRE_BII_LYMPHOCYTE_UP	HOFFMANN_LARGE_TO_SMALL_PRE_BII_LYMPHOCYTE_UP	HOFFMANN_LARGE_TO_SMALL_PRE_BII_LYMPHOCYTE_UP	115	0.686741427834243	2.89538067128798	1e-10	3.97518171329183e-09	2.97341429975849e-09	987	tags=47%, list=5%, signal=45%	CDC20/KIF2C/CIT/UBE2C/RAD54L/KIF23/CDCA5/CENPA/STMN1/UBE2T/DLGAP5/CENPE/CDKN3/CCNA2/CDC25C/PRC1/KIFC1/NEK2/CDC45/MKI67/MELK/TOP2A/AURKB/CDK1/KIF20A/TK1/AURKA/CRIP2/RRM2/TRIP13/CCNB2/ANLN/HJURP/CDCA3/SPDL1/RAD51/SMC4/HMGB2/LIG1/CKS2/HOXC5/ANP32B/DNMT1/CHAF1B/E2F8/CCNB1/MCM6/FEN1/CCNE1/CBX1/TTK/CASP3/WDHD1/CENPL
HORIUCHI_WTAP_TARGETS_DN	HORIUCHI_WTAP_TARGETS_DN	HORIUCHI_WTAP_TARGETS_DN	251	0.515520349026977	2.3789544783755	1e-10	3.97518171329183e-09	2.97341429975849e-09	1397	tags=30%, list=7%, signal=29%	TROAP/SPAG5/CDC20/KIF2C/KIF18B/UBE2C/PLK1/NUF2/ESPL1/PTTG1/GTSE1/KIF23/CHST1/KIF14/CENPA/MYBL2/LMNB2/OIP5/DLGAP5/BIRC5/CDKN3/CCNA2/PRC1/NEK2/MKI67/BUB1B/MELK/TOP2A/AURKB/ASF1B/NCAPG/CDK1/KIF20A/CEP55/TK1/SPC25/LMNB1/MCM7/AURKA/SPC24/CRIP2/RRM2/CKAP2L/CDC25B/TRIP13/CDCA8/CCNB2/ANLN/HJURP/HMMR/CDCA3/HMGB2/CKS2/PBK/CDCA2/GMNN/POLD1/MAD2L1/CENPW/APOBEC3B/CCNB1/CENPM/KIF11/MGP/ST8SIA4/ENY2/TTK/CDH5/TO…
ISHIDA_E2F_TARGETS	ISHIDA_E2F_TARGETS	ISHIDA_E2F_TARGETS	40	0.814053127334265	2.84284037163094	1e-10	3.97518171329183e-09	2.97341429975849e-09	1200	tags=70%, list=6%, signal=66%	CDC20/KIF2C/PTTG1/STMN1/UBE2T/CCNA2/PRC1/MKI67/TOP2A/AURKB/ASF1B/CDK1/TK1/MCM7/EZH2/RRM2/TRIP13/CCNB2/ANLN/RAD51/HMGB2/LIG1/E2F8/CCNB1/MCM3/FEN1/CCNE1/HMGB3
KAMMINGA_EZH2_TARGETS	KAMMINGA_EZH2_TARGETS	KAMMINGA_EZH2_TARGETS	34	0.772968716338392	2.60757581796818	1e-10	3.97518171329183e-09	2.97341429975849e-09	2232	tags=65%, list=11%, signal=58%	TACC3/CDCA5/PRC1/NEK2/MKI67/TOP2A/AURKB/AURKA/CCNB2/SMC4/GMNN/MAD2L1/MCM3/EED/MCM2/MCM4/RPA3/TOPBP1/PCNA/XPO1/SETDB1/SMC2
KANG_DOXORUBICIN_RESISTANCE_UP	KANG_DOXORUBICIN_RESISTANCE_UP	KANG_DOXORUBICIN_RESISTANCE_UP	39	0.859653384691972	2.99356857533367	1e-10	3.97518171329183e-09	2.97341429975849e-09	1369	tags=82%, list=7%, signal=77%	CDC20/PLK1/POLQ/CENPA/OIP5/BIRC5/CDKN3/PRC1/MKI67/BUB1B/TOP2A/ASF1B/NCAPG/CDK1/TK1/LMNB1/AURKA/RRM2/CDCA8/HJURP/HMMR/GINS1/HMGB2/NCAPG2/PBK/RFC4/FANCI/MAD2L1/CDC6/CENPM/POLA2/MCM4
KAUFFMANN_DNA_REPAIR_GENES	KAUFFMANN_DNA_REPAIR_GENES	KAUFFMANN_DNA_REPAIR_GENES	184	0.516558454773043	2.31285273198735	1e-10	3.97518171329183e-09	2.97341429975849e-09	5254	tags=49%, list=26%, signal=37%	RAD54L/EME1/PTTG1/POLQ/RDM1/FANCC/TOP2A/EXO1/NEIL3/RRM2/MUS81/PARP2/RAD51/SMC4/PMS2P3/HMGB2/LIG1/BLM/PMS2P1/RFC2/MAD2L2/RFC4/POLD1/POLG/MAD2L1/CHAF1B/XRCC2/UBE2D2/TREX2/FEN1/CHAF1A/FANCG/POLA2/POLG2/GTF2H4/DCLRE1B/UBE2I/UNG/FANCD2/TDG/RPA3/MBD4/CHEK2/BRCA1/TDP1/TOPBP1/RAD21/PCNA/BRCA2/TOP3B/POLD3/RFC5/SMC2/CSNK1E/MNAT1/RPA4/RAD51AP1/RAD1/XRCC3/ALKBH2/WRNIP1/POLE3/DUT/RAD23B/APEX1/SSRP1/CHEK1/BRIP…
KAUFFMANN_MELANOMA_RELAPSE_UP	KAUFFMANN_MELANOMA_RELAPSE_UP	KAUFFMANN_MELANOMA_RELAPSE_UP	56	0.732937734592391	2.71642041185169	1e-10	3.97518171329183e-09	2.97341429975849e-09	2232	tags=61%, list=11%, signal=54%	RAD54L/EME1/PTTG1/POLQ/ORC6/CDC45/TOP2A/EXO1/MCM7/NEIL3/RRM2/RAD51/SMC4/PMS2P3/BLM/RFC2/GMNN/RFC4/MAD2L1/XRCC2/CDC6/MCM6/MCM3/CHAF1A/FANCG/FANCD2/MCM4/RPA3/CHEK2/BRCA1/TDP1/PCNA/RFC5/SMC2
KEGG_CELL_CYCLE	KEGG_CELL_CYCLE	KEGG_CELL_CYCLE	101	0.60941238472011	2.51592074164656	1e-10	3.97518171329183e-09	2.97341429975849e-09	1785	tags=38%, list=9%, signal=34%	CDC20/PLK1/ESPL1/PTTG1/PKMYT1/ORC6/CCNA2/CDC25C/CDC45/ORC1/E2F1/E2F2/BUB1B/CDK1/MCM7/CDC25B/CCNB2/CCNE2/MAD2L2/CDKN2D/MAD2L1/CDC7/CDC6/CDC26/CCNB1/MCM6/MCM3/CCNE1/E2F3/TTK/MCM2/CDKN2B/MCM4/MCM5/CDKN2A/CHEK2/RAD21/PCNA
KOBAYASHI_EGFR_SIGNALING_24HR_DN	KOBAYASHI_EGFR_SIGNALING_24HR_DN	KOBAYASHI_EGFR_SIGNALING_24HR_DN	200	0.699540617770683	3.14903215782566	1e-10	3.97518171329183e-09	2.97341429975849e-09	2402	tags=55%, list=12%, signal=49%	SPAG5/CDC20/KIF2C/KIF18B/UBE2C/PLK1/SHCBP1/ESPL1/GTSE1/KIF23/KIF14/CENPA/MYBL2/LMNB2/DLGAP5/BIRC5/PKMYT1/ORC6/CDKN3/CCNA2/PRC1/NEK2/CDC45/ORC1/E2F1/MKI67/BUB1B/MELK/TOP2A/AURKB/ASF1B/NCAPG/CDK1/KIF15/IL11/CEP55/TK1/SPC25/LMNB1/EXO1/MCM7/CDCA4/CENPU/AURKA/SLC20A1/EZH2/RRM2/TRIP13/CDCA8/PARP2/HJURP/DSN1/HMMR/CDCA3/SPDL1/RAD51/GINS1/SMC4/HMGB2/CKS2/DTL/BLM/CCNE2/RFC2/NCAPG2/ERCC6L/PBK/GMNN/RNASEH2A/…
KONG_E2F3_TARGETS	KONG_E2F3_TARGETS	KONG_E2F3_TARGETS	78	0.78789609913393	3.10448223305141	1e-10	3.97518171329183e-09	2.97341429975849e-09	863	tags=60%, list=4%, signal=58%	TACC3/CDC20/KIF2C/UBE2C/PLK1/RAD54L/SHCBP1/NUF2/CDCA5/IQGAP3/UBE2T/DLGAP5/CCNA2/PRC1/MKI67/BUB1B/MELK/TOP2A/ASF1B/NCAPG/KIF20A/TK1/SPC25/LMNB1/HLX/AURKA/EZH2/HJURP/HMMR/CDCA3/SPDL1/RAD51/HMGB2/NCAPG2/ERCC6L/PBK/CENPK/SYCE2/CHAF1B/CDC7/CDC6/CCNB1/KIF11/MCM3/FEN1/CCNE1/E2F3
LEE_EARLY_T_LYMPHOCYTE_UP	LEE_EARLY_T_LYMPHOCYTE_UP	LEE_EARLY_T_LYMPHOCYTE_UP	82	0.784867664252974	3.12831292871663	1e-10	3.97518171329183e-09	2.97341429975849e-09	2030	tags=65%, list=10%, signal=58%	KIF2C/KIF18B/UBE2C/NUF2/PTTG1/KIF14/CENPA/UBE2T/OIP5/DLGAP5/BIRC5/CDKN3/PRC1/NEK2/E2F2/MKI67/BUB1B/MELK/TOP2A/NCAPG/CDK1/KIF15/KIF20A/CEP55/CENPU/AURKA/NEIL3/RRM2/CCNB2/HMMR/CDCA3/GINS1/CKS2/DTL/E2F7/PBK/CDCA2/FANCI/E2F8/CENPW/LRR1/CCNB1/KIF11/ADA/SYK/TTK/MCM2/HMGB3/MCM4/PRR11/AEBP1/CEP70/LETM1
LE_EGR2_TARGETS_UP	LE_EGR2_TARGETS_UP	LE_EGR2_TARGETS_UP	82	0.657048878229503	2.61885486455919	1e-10	3.97518171329183e-09	2.97341429975849e-09	1548	tags=43%, list=8%, signal=40%	CDC20/KIF2C/PLK1/KIF23/IQGAP3/UBE2T/BIRC5/CCNA2/PRC1/MKI67/TOP2A/CDK1/KIF20A/LMNB1/MCM7/AURKA/EZH2/RRM2/CDCA8/CCNB2/RAD51/HMGB2/CKS2/MAD2L1/CDC7/CCNB1/KIF11/PSPC1/PPP1R14B/CXCL14/HNRNPA2B1/MCM4/MCM5/RBM3/RPA3
LINDGREN_BLADDER_CANCER_CLUSTER_1_DN	LINDGREN_BLADDER_CANCER_CLUSTER_1_DN	LINDGREN_BLADDER_CANCER_CLUSTER_1_DN	291	0.501457514215887	2.34485249731438	1e-10	3.97518171329183e-09	2.97341429975849e-09	2223	tags=33%, list=11%, signal=29%	TACC3/KIF2C/CIT/UBE2C/PLK1/RAD54L/PTTG1/GTSE1/KIF23/APLNR/KIF14/CENPA/STMN1/MYBL2/DLGAP5/CENPE/BIRC5/PRC1/KIFC1/NEK2/CDC45/ORC1/E2F1/POC1A/MELK/TOP2A/CDK1/TK1/EXO1/CDCA4/CENPU/AURKA/EZH2/RRM2/CDC25B/CELSR3/TRIP13/CDCA8/CCNB2/CA2/CDK9/TRAIP/RAD51/COL5A2/HMGB2/HMOX1/NCAPG2/CDCA2/FERMT3/ARRB2/RNASEH2A/RFC4/CD80/CHAF1B/CDC7/CDC6/APOBEC3B/ACOT7/CCNB1/MCM6/KIF11/MGP/IL2RA/CCNE1/DYRK2/KIF21B/WDHD1/FYN/I…
LINDGREN_BLADDER_CANCER_CLUSTER_3_UP	LINDGREN_BLADDER_CANCER_CLUSTER_3_UP	LINDGREN_BLADDER_CANCER_CLUSTER_3_UP	251	0.511136070284021	2.3587224941877	1e-10	3.97518171329183e-09	2.97341429975849e-09	2209	tags=33%, list=11%, signal=30%	TACC3/KIF2C/UBE2C/PLK1/RAD54L/PTTG1/KIF23/KIF14/CENPA/STMN1/MYBL2/DLGAP5/CENPE/BIRC5/PRC1/KIFC1/NEK2/CDC45/ORC1/E2F1/POC1A/MELK/TOP2A/CDK1/CEP55/TK1/EXO1/CENPU/AURKA/EZH2/RRM2/TRIP13/CDCA8/CCNB2/RMI2/TRAIP/RAD51/HMGB2/LIG1/CKS2/HMOX1/NCAPG2/MAD2L2/GMNN/ARRB2/RNASEH2A/RFC4/MAD2L1/CHAF1B/E2F8/CDC7/CDC6/RNFT2/APOBEC3B/CCNB1/MCM6/KIF11/IL2RA/CCNE1/CHAF1A/WDHD1/FAM83D/CXCL14/DEPDC1/MCM4/MCM5/TLK2/RGS1…
LIU_PROSTATE_CANCER_DN	LIU_PROSTATE_CANCER_DN	LIU_PROSTATE_CANCER_DN	364	-0.530090224548354	-2.96829612170363	1e-10	3.97518171329183e-09	2.97341429975849e-09	4028	tags=50%, list=20%, signal=41%	ST6GALNAC2/ID4/OSR2/ITGA1/ROBO1/IL33/BDH2/LAMB3/GSTP1/SCRN1/LAMB2/SALL3/EPB41L3/TRIM29/KCNJ3/KCNJ8/KRT23/WFDC1/DUOX1/RAP1A/LPAR1/SLC24A3/ACACB/HEPH/DDR2/FLRT3/TGFB2/MR1/NHS/UBE2QL1/ZNF827/CCND2/SEMA6D/DKK3/TGFB3/PDLIM4/CACHD1/LDHB/GPD1L/GALNT10/SCGB1A1/ZNF536/MYOF/MRGPRF/LMAN1L/CLIC4/MEIS1/CAV2/EHF/GPX2/SERPINF1/ADAMTS5/PPP3CC/NHSL2/CRISPLD2/CRABP1/DTNA/SH3GLB1/LSAMP/GPLD1/NEFH/MASP1/CYP4B1/EOGT/…
LI_WILMS_TUMOR_VS_FETAL_KIDNEY_1_DN	LI_WILMS_TUMOR_VS_FETAL_KIDNEY_1_DN	LI_WILMS_TUMOR_VS_FETAL_KIDNEY_1_DN	129	0.591115044958825	2.53056525202142	1e-10	3.97518171329183e-09	2.97341429975849e-09	2432	tags=43%, list=12%, signal=38%	SPAG5/CDC20/KIF2C/CIT/ESPL1/PTTG1/KIF23/CHST1/KIF14/STMN1/DLGAP5/CDKN3/CDC25C/KIFC1/MKI67/BUB1B/MELK/TOP2A/AURKB/CDK1/LMNB1/CACNB3/AURKA/EZH2/TRIP13/CCNB2/SMC4/CKS2/BLM/ABCA2/NR2C1/ASNS/RNASEH2A/FANCI/SNRPF/MAD2L1/APOBEC3B/MCM6/KIF11/FEN1/TTK/MCM2/CHAF1A/SHMT2/ANKLE2/UNG/TIMELESS/BRCA1/TOPBP1/PCNA/RFC5/HINFP/NCBP2/TCERG1/SRPK1
LI_WILMS_TUMOR_VS_FETAL_KIDNEY_1_UP	LI_WILMS_TUMOR_VS_FETAL_KIDNEY_1_UP	LI_WILMS_TUMOR_VS_FETAL_KIDNEY_1_UP	140	-0.479159807289515	-2.38210220120134	1e-10	3.97518171329183e-09	2.97341429975849e-09	3156	tags=41%, list=16%, signal=35%	FPGT/DAB2/COL4A5/ALDH4A1/ELF1/GPRC5B/MYOF/CAV2/SERPINF1/LEPROT/TRIM2/VLDLR/TCF21/CRADD/RBPMS/CLU/PDZRN3/MTMR6/GNAI1/ERBB4/PPP1R3C/TACSTD2/CRYAB/PEX7/SLC35A3/IQGAP2/EFR3A/TGOLN2/CTSO/REEP5/PPL/SLC22A5/GNG12/IL10RB/CRYZ/TMED5/PRPS2/MSMO1/GLUD2/CDH1/TBC1D9/PLS1/XBP1/LAMP2/SMPDL3A/ASAH1/KIF13B/CREBL2/CYB5A/DSTN/IL1R1/MAGI2/ANGPT1/FUCA1/ANXA4/SCP2/ANXA3/HERPUD1
MANALO_HYPOXIA_DN	MANALO_HYPOXIA_DN	MANALO_HYPOXIA_DN	229	0.538674893616442	2.45842522721114	1e-10	3.97518171329183e-09	2.97341429975849e-09	4100	tags=48%, list=20%, signal=38%	SHCBP1/KIF23/LMNB2/OIP5/PKMYT1/ORC6/CCNA2/PRC1/MELK/ASF1B/CDK1/PARPBP/FUS/EXO1/NUP85/RRM2/TRIP13/DLEU2/ELK1/PARP2/HJURP/SPDL1/RAD51/GINS1/CCNE2/SRRT/RFC2/NVL/ERCC6L/PBK/GMNN/FANCI/MAD2L1/SRSF2/CDC7/EXOSC2/GEMIN2/CDC6/MCM6/RUVBL1/PSMC3IP/MCM3/FEN1/CCNE1/POMT2/MCM2/CHAF1A/FANCG/AMDHD2/CAD/RBM28/POLA2/TOR3A/DHX35/CEP83/MCM4/MCM5/RANBP1/NOP16/RRP9/TELO2/ZWILCH/BRCA1/GNPDA1/VRK1/HNRNPDL/LETM1/ZWINT/TR…
MARKEY_RB1_ACUTE_LOF_UP	MARKEY_RB1_ACUTE_LOF_UP	MARKEY_RB1_ACUTE_LOF_UP	182	0.55382293856092	2.47844001825253	1e-10	3.97518171329183e-09	2.97341429975849e-09	2686	tags=41%, list=13%, signal=36%	KIF2C/PLK1/KIF23/IQGAP3/CENPA/STMN1/UBE2T/DLGAP5/BIRC5/ORC6/CDKN3/CCNA2/CDC25C/PRC1/NEK2/CDC45/E2F1/MKI67/ASF1B/CDK1/KIF20A/TK1/MCM7/AURKA/CRIP2/RRM2/TRIP13/CCNB2/ANLN/HJURP/CDCA3/SPDL1/RAD51/HMGB2/CKS2/DTL/ANP32B/CENPK/GMNN/RFC4/MAD2L1/CHAF1B/E2F8/SRSF2/CDC6/SET/VCAN/CCNB1/COX6B2/KIF11/MCM3/LUC7L3/PSPC1/RBMX/HMGB3/MCM4/MCM5/RANBP1/BRCA1/TMPO/TOPBP1/RAD21/PCNA/BRCA2/XPO1/OGT/RAMP3/IFI27/RFC5/SMC2…
MASSARWEH_TAMOXIFEN_RESISTANCE_UP	MASSARWEH_TAMOXIFEN_RESISTANCE_UP	MASSARWEH_TAMOXIFEN_RESISTANCE_UP	444	-0.356071648010762	-2.02079516011276	1e-10	3.97518171329183e-09	2.97341429975849e-09	4387	tags=39%, list=22%, signal=32%	ARHGEF28/KDELR2/TTC9/BEX4/SH2D4A/SNX13/RND3/PRDM4/HID1/TAPT1/TWSG1/PTPN13/S100P/GALNT12/FAM114A1/OSR2/MTURN/STK38L/ZFP36/PRMT9/ROCK2/ANOS1/CADPS2/CGN/SAR1B/TMEM199/CTNND1/ANK3/TMTC3/RICTOR/FUT9/SFMBT2/DENND2C/TMEM41B/CRYM/HSPA5/PCTP/FAM13A/BLNK/DENND4A/GLRX/TGFB2/NUDT4/ADAM9/FGF13/ZNF827/GPR39/NIPAL3/CD36/INPP4B/OTUD7B/PPM1L/MB/PTPN14/GALNT10/TMEM50A/CYP2J2/CRYBG3/EPB41L4A/ARRB1/CAV2/PIP4K2C/HOXA…
MEBARKI_HCC_PROGENITOR_FZD8CRD_UP	MEBARKI_HCC_PROGENITOR_FZD8CRD_UP	MEBARKI_HCC_PROGENITOR_FZD8CRD_UP	424	0.589044604973897	2.8435915953915	1e-10	3.97518171329183e-09	2.97341429975849e-09	2226	tags=41%, list=11%, signal=37%	TROAP/TACC3/FAM72B/CDC20/KIF2C/CIT/PLK1/RAD54L/SHCBP1/NUF2/TICRR/ESPL1/PTTG1/GTSE1/KIF23/CDCA5/POLQ/KIF14/CENPA/WDR62/STMN1/MYBL2/UBE2T/OIP5/DLGAP5/CENPE/BIRC5/PKMYT1/ORC6/CDKN3/CCNA2/CDC25C/PRC1/KIFC1/NEK2/CDC45/ORC1/RDM1/FANCC/MND1/E2F1/MKI67/BUB1B/MELK/TOP2A/AURKB/ASF1B/NCAPG/CDK1/MTFR2/PARPBP/KIF15/KIF20A/FSCN1/IL11/CEP55/DNMT3B/TK1/SPC25/LMNB1/RHEBL1/EXO1/MCM7/CDCA4/CENPU/HLX/AURKA/SPC24/ARH…
MISSIAGLIA_REGULATED_BY_METHYLATION_DN	MISSIAGLIA_REGULATED_BY_METHYLATION_DN	MISSIAGLIA_REGULATED_BY_METHYLATION_DN	90	0.658017469453725	2.66576490549798	1e-10	3.97518171329183e-09	2.97341429975849e-09	2841	tags=57%, list=14%, signal=49%	UBE2C/ESPL1/KIF23/KIF14/STMN1/DLGAP5/CENPE/CDKN3/CCNA2/CDC25C/PRC1/KIFC1/NEK2/CDC45/MKI67/BUB1B/CDK1/TK1/LMNB1/AURKA/EZH2/SMC4/HMGB2/LIG1/ANP32B/DNMT1/GMNN/RNASEH2A/RFC4/CDC6/CENPM/NRGN/ALYREF/RBMX/CAD/RAB26/HMGB3/MCM5/RANBP1/HNRNPAB/RPA3/TMPO/POLD3/PIR/ZWINT/RFC5/SMC2/FUT8/HNRNPA1/GMPS/SRSF3
MOLENAAR_TARGETS_OF_CCND1_AND_CDK4_DN	MOLENAAR_TARGETS_OF_CCND1_AND_CDK4_DN	MOLENAAR_TARGETS_OF_CCND1_AND_CDK4_DN	41	0.750585166781609	2.61521325445216	1e-10	3.97518171329183e-09	2.97341429975849e-09	2233	tags=68%, list=11%, signal=61%	KIF2C/CDC45/MELK/MTFR2/KIF20A/CEP55/SPC25/MCM7/AURKA/TRIP13/CDCA8/HJURP/DTL/E2F7/CENPK/ZNF367/CDCA2/CDC6/KIF11/PSMC3IP/TOR3A/FAM83D/POLD3/MED30/CENPH/GAS2L3/RFC5/GPC6
MORI_IMMATURE_B_LYMPHOCYTE_DN	MORI_IMMATURE_B_LYMPHOCYTE_DN	MORI_IMMATURE_B_LYMPHOCYTE_DN	73	0.767122416527249	2.99594481977715	1e-10	3.97518171329183e-09	2.97341429975849e-09	2232	tags=63%, list=11%, signal=56%	CDC20/UBE2C/RAD54L/CDCA5/IQGAP3/CENPA/STMN1/DLGAP5/CDKN3/CCNA2/PRC1/KIFC1/NEK2/CDC45/MKI67/MELK/TOP2A/CDK1/LMNB1/MCM7/EZH2/RRM2/CCNB2/HJURP/CDCA3/RAD51/SMC4/HMGB2/LIG1/DTL/DNMT1/E2F8/CCNB1/MCM6/MCM3/CBX1/TTK/MCM2/CENPL/HMGB3/HNRNPAB/TMPO/PCNA/HNRNPA3/SMARCA4/SMC2
MORI_LARGE_PRE_BII_LYMPHOCYTE_UP	MORI_LARGE_PRE_BII_LYMPHOCYTE_UP	MORI_LARGE_PRE_BII_LYMPHOCYTE_UP	66	0.745863916337191	2.8500425043505	1e-10	3.97518171329183e-09	2.97341429975849e-09	2232	tags=62%, list=11%, signal=55%	CDC20/KIF23/CDCA5/CENPA/STMN1/MYBL2/CENPE/CDKN3/CCNA2/PRC1/FANCC/MKI67/MELK/TOP2A/ASF1B/CDK1/LMNB1/MCM7/AURKA/RRM2/CCNB2/HJURP/CDCA3/SMC4/LIG1/DTL/E2F8/CCNB1/MCM6/MCM3/CBX1/TTK/MCM2/ALYREF/CENPL/HMGB3/HNRNPAB/TMPO/RAD21/SMARCA4/SMC2
MORI_PRE_BI_LYMPHOCYTE_UP	MORI_PRE_BI_LYMPHOCYTE_UP	MORI_PRE_BI_LYMPHOCYTE_UP	61	0.685458535446968	2.56139326729735	1e-10	3.97518171329183e-09	2.97341429975849e-09	1497	tags=48%, list=7%, signal=44%	CDC20/UBE2C/CDCA5/STMN1/PRC1/MKI67/MELK/TOP2A/CDK1/LMNB1/MCM7/AURKA/RRM2/ENG/CCNB2/HJURP/CDCA3/RAD51/SMC4/LIG1/DTL/SSBP4/E2F8/FCER1G/MCM6/TTK/MCM2/HMGB3/HNRNPAB
MUELLER_PLURINET	MUELLER_PLURINET	MUELLER_PLURINET	230	0.529354358476201	2.42227650731871	1e-10	3.97518171329183e-09	2.97341429975849e-09	5226	tags=54%, list=26%, signal=40%	SPAG5/RAD54L/POLQ/MYBL2/CENPE/BIRC5/ORC6/CCNA2/CDC25C/CDC45/ORC1/BUB1B/AURKB/CDK1/DNMT3B/TK1/FUS/EXO1/AURKA/TRIP13/CCNB2/TRAIP/HMMR/RAD51/CKS2/BLM/RFC2/GMNN/DAZAP1/RFC4/POLD1/SNRPF/SRSF2/STX3/CDC7/GEMIN2/SET/SALL4/CCNB1/MCM6/RUVBL1/MCM3/FEN1/CCNE1/MCM2/BAK1/LUC7L3/CHAF1A/PNN/POLG2/UNG/DIAPH1/MCM4/MCM5/HNRNPAB/EXOSC3/RPA3/UNC119/CHEK2/TCOF1/NACC1/TMPO/PCNA/LSM7/BRIX1/NOC2L/SRSF1/HPRT1/RFC5/MNAT1/S…
NAKAYAMA_SOFT_TISSUE_TUMORS_PCA2_UP	NAKAYAMA_SOFT_TISSUE_TUMORS_PCA2_UP	NAKAYAMA_SOFT_TISSUE_TUMORS_PCA2_UP	69	0.691828005142527	2.65602032038675	1e-10	3.97518171329183e-09	2.97341429975849e-09	984	tags=46%, list=5%, signal=44%	CDC20/KIF2C/UBE2C/ESPL1/GTSE1/CENPA/DLGAP5/CENPE/BIRC5/CDKN3/CCNA2/NEK2/MKI67/MELK/TOP2A/CDK1/KIF20A/CEP55/RRM2/CDCA8/CCNB2/HJURP/HMMR/COL11A1/CKS2/PBK/INHBA/CRLF1/CCNB1/KIF11/SLC16A3/EFNA3
NIKOLSKY_BREAST_CANCER_16P13_AMPLICON	NIKOLSKY_BREAST_CANCER_16P13_AMPLICON	NIKOLSKY_BREAST_CANCER_16P13_AMPLICON	92	0.572106271510785	2.32442587890307	1e-10	3.97518171329183e-09	2.97341429975849e-09	4812	tags=51%, list=24%, signal=39%	RAB11FIP3/PRSS27/PKMYT1/CHTF18/CCDC78/HAGHL/RGS11/ARHGDIG/SYNGR3/AXIN1/KCTD5/SOX8/CAPN15/LUC7L/ZNF598/IL32/RAB26/NPW/GFER/UBE2I/TELO2/TRAF7/FBXL16/RHOT2/NOXO1/IGFALS/THOC6/MSLNL/RPUSD1/TNFRSF12A/WFIKKN1/NME3/RHBDL1/SPSB3/NPRL3/C1QTNF8/MRPL28/HAGH/CLDN6/IFT140/RHBDF1/WDR24/NTHL1/PRR35/STUB1/NDUFB10/POLR3K
NIKOLSKY_BREAST_CANCER_8Q23_Q24_AMPLICON	NIKOLSKY_BREAST_CANCER_8Q23_Q24_AMPLICON	NIKOLSKY_BREAST_CANCER_8Q23_Q24_AMPLICON	120	0.559065750920066	2.37294456453923	1e-10	3.97518171329183e-09	2.97341429975849e-09	5305	tags=57%, list=26%, signal=42%	SCX/TONSL/KIFC2/RHPN1/KCNK9/FBXL6/ZNF7/ZNF707/TIGD5/TBC1D31/SCRIB/ADCK5/ARHGAP39/ZNF250/ENY2/ZNF251/ZFP41/FOXH1/SPATC1/MAPK15/NSMCE2/JRK/ADGRB1/GRINA/ZNF517/ZNF696/LRRC14/MROH1/RAD21/PTK2/CPSF1/MED30/TSNARE1/TRMT12/NRBP2/LY6E/EIF3H/CYC1/TATDN1/MAL2/AGO2/TOP1MT/HGH1/UTP23/RNF139/PUF60/FAM91A1/SLC52A2/NUDCD1/PPP1R16A/EXOSC4/TSTA3/DSCC1/LY6H/NDUFB9/SHARPIN/TAF2/ZC3H3/PHF20L1/ZNF16/MAF1/GSDMD/GPT/MRP…
ODONNELL_TFRC_TARGETS_DN	ODONNELL_TFRC_TARGETS_DN	ODONNELL_TFRC_TARGETS_DN	94	0.675121463368821	2.7529412935391	1e-10	3.97518171329183e-09	2.97341429975849e-09	1446	tags=45%, list=7%, signal=42%	TACC3/CDC20/PLK1/SHCBP1/GTSE1/KIF14/CENPA/MYBL2/DLGAP5/CENPE/BIRC5/CDKN3/CCNA2/PRC1/FAP/MND1/MKI67/BUB1B/TOP2A/AURKB/CDK1/KIF20A/CEP55/SPC25/FUS/AURKA/RRM2/CKAP2L/DLEU2/ANLN/HMMR/ARHGAP11A/ERCC6L/CDC6/CCNB1/KIF11/TTK/CHAF1A/FAM83D/DEPDC1/FANCD2/RANBP1
ONKEN_UVEAL_MELANOMA_DN	ONKEN_UVEAL_MELANOMA_DN	ONKEN_UVEAL_MELANOMA_DN	390	-0.383419574645261	-2.15992822172712	1e-10	3.97518171329183e-09	2.97341429975849e-09	4459	tags=39%, list=22%, signal=31%	CDH19/VAMP8/FOXO3/TIMP3/SSBP2/NUDT21/BEX4/ALDH1L1/PRKCI/TXNIP/DPP6/MAPRE1/LRRC8D/PCOLCE2/DCT/RPL3/MBNL1/TOMM20/ID4/RYBP/ROBO1/EIF2D/DYNC2H1/CADPS2/PLSCR4/GSTP1/LAMB2/NRIP1/CTSF/EIF3L/NMT2/TLR4/SDHAF3/SLC6A15/PREPL/ZSCAN12/ZMAT3/GYG2/SEMA6A/WDR1/ABHD6/KLHL21/SMARCA1/PLIN2/DAB2/ZC3H13/GLUL/USP4/GPD1L/PDHB/CAV2/CSDE1/SERPINB6/DUSP3/ZNF423/FAM184A/HACD3/ENTPD6/VWA5A/DAZAP2/ZBED1/SS18/SECISBP2L/ACP5/O…
PATIL_LIVER_CANCER	PATIL_LIVER_CANCER	PATIL_LIVER_CANCER	493	0.4363948300556	2.12362989099001	1e-10	3.97518171329183e-09	2.97341429975849e-09	3857	tags=35%, list=19%, signal=29%	TROAP/FAM72B/UBE2C/PLK1/NUF2/ESPL1/PTTG1/KIF23/CDCA5/STMN1/MYBL2/LMNB2/UBE2T/DLGAP5/PKMYT1/CDKN3/CCNA2/NEK2/CDC45/E2F1/E2F2/TOP2A/ASF1B/CDK1/CEP55/TK1/CENPU/AURKA/EZH2/RRM2/CDC25B/TRIP13/DLEU2/CDCA8/TRAIP/CABLES2/PARP2/HJURP/HMMR/COL5A2/SMC4/PRCC/DTL/PLCG1/NCAPG2/ONECUT2/PBK/GMNN/SPARC/CLK2/RCC2/RFC4/POLD1/MAD2L1/ZNF706/CENPW/CDC6/CENPM/MCM6/KIF11/ARHGAP39/MCM3/PODXL/FEN1/CBX1/E2F3/MALSU1/APH1A/B…
POOLA_INVASIVE_BREAST_CANCER_UP	POOLA_INVASIVE_BREAST_CANCER_UP	POOLA_INVASIVE_BREAST_CANCER_UP	226	0.599551724480125	2.72870545738218	1e-10	3.97518171329183e-09	2.97341429975849e-09	3974	tags=58%, list=20%, signal=47%	MMP11/CDC20/KIF2C/PTTG1/CENPA/OIP5/DLGAP5/BIRC5/CDKN3/CCNA2/PRC1/NEK2/FAP/BUB1B/MELK/TOP2A/NCAPG/CDK1/KIF15/KIF20A/CEP55/TK1/SPC25/CENPU/AURKA/RRM2/TRIP13/CCNB2/FCGR3A/COL11A1/ITGAX/COL5A2/GINS1/FCGR2A/CKS2/DTL/BLM/STAG3/CCNE2/FPR3/PBK/IFI30/LILRB4/INHBA/TBC1D31/FANCI/MAD2L1/SOX11/CLEC7A/APOC1/FCER1G/APOBEC3B/VCAN/KIF11/HOPX/SLC16A3/LILRB2/CD86/LAPTM5/SLC7A7/IL32/NPL/THEMIS2/PSTPIP1/COL5A1/LY96/P…
PUJANA_BRCA2_PCC_NETWORK	PUJANA_BRCA2_PCC_NETWORK	PUJANA_BRCA2_PCC_NETWORK	342	0.551295347545947	2.61589337523749	1e-10	3.97518171329183e-09	2.97341429975849e-09	3853	tags=47%, list=19%, signal=39%	TROAP/SPAG5/CDC20/KIF2C/UBE2C/RAD54L/ESPL1/PTTG1/GTSE1/KIF23/KIF14/CENPA/STMN1/MYBL2/DLGAP5/CENPE/CDKN3/CCNA2/CDC25C/KIFC1/CDC45/E2F1/MKI67/BUB1B/MELK/TOP2A/AURKB/CDK1/SPC25/LMNB1/MCM7/AURKA/EZH2/RRM2/CDC25B/DLEU2/CCNB2/HMMR/GINS1/SMC4/HMGB2/LIG1/CKS2/BLM/CCNE2/PMS2P1/DNMT1/TCF3/NR2C1/ZNF354A/RNASEH2A/RFC4/POLD1/TBC1D31/FANCI/LAT/MAD2L1/ACYP1/TAF4/CDC7/EXOSC2/CDC6/DDX39A/CCNB1/MCM6/KIF11/ADA/MCM3…
PUJANA_BRCA_CENTERED_NETWORK	PUJANA_BRCA_CENTERED_NETWORK	PUJANA_BRCA_CENTERED_NETWORK	94	0.654829393474825	2.67019636514679	1e-10	3.97518171329183e-09	2.97341429975849e-09	3380	tags=59%, list=17%, signal=49%	CDC20/UBE2C/RAD54L/ESPL1/MYBL2/CCNA2/KIFC1/TOP2A/CDK1/LMNB1/AURKA/EZH2/HMMR/GINS1/SMC4/HMGB2/BLM/DNMT1/TCF3/RFC4/FANCI/MAD2L1/CDC7/DDX39A/MCM6/MCM2/CHAF1A/CAD/DDX39B/PRPF4/UNG/MCM4/MCM5/TAF11/TIMELESS/CHEK2/BRCA1/TMPO/TOPBP1/RAD21/PCNA/BRCA2/XPO1/SMC2/NFYB/TCERG1/AATF/EIF3H/KATNA1/RAD51AP1/RPIA/RAD1/NDC80/ABCB7/DUT
PUJANA_XPRSS_INT_NETWORK	PUJANA_XPRSS_INT_NETWORK	PUJANA_XPRSS_INT_NETWORK	129	0.64539088283594	2.76292027415715	1e-10	3.97518171329183e-09	2.97341429975849e-09	5182	tags=69%, list=26%, signal=52%	CDC20/UBE2C/RAD54L/ESPL1/GTSE1/CENPA/STMN1/MYBL2/CCNA2/KIFC1/MKI67/TOP2A/AURKB/CDK1/SPC25/LMNB1/AURKA/EZH2/HMMR/GINS1/SMC4/PMS2P3/HMGB2/BLM/DNMT1/TCF3/RFC4/FANCI/MAD2L1/ACYP1/CDC7/DDX39A/MCM6/MCM2/CHAF1A/PNN/CAD/DDX39B/PRPF4/UNG/MCM4/MCM5/TAF11/TIMELESS/CHEK2/BRCA1/TMPO/TOPBP1/RAD21/PCNA/BRCA2/XPO1/RHOH/ZWINT/SMC2/NFYB/TCERG1/AATF/EIF3H/KATNA1/CCNF/RAD51AP1/RPIA/SH2D1A/SRSF3/CASP2/NDC80/HMGN1/BLM…
REACTOME_CELL_CYCLE_CHECKPOINTS	REACTOME_CELL_CYCLE_CHECKPOINTS	REACTOME_CELL_CYCLE_CHECKPOINTS	211	0.566680707018697	2.56841501378956	1e-10	3.97518171329183e-09	2.97341429975849e-09	4130	tags=46%, list=20%, signal=37%	CDC20/KIF2C/UBE2C/PLK1/NUF2/GTSE1/CENPA/CENPE/BIRC5/PKMYT1/ORC6/CCNA2/CDC25C/CDC45/ORC1/BUB1B/AURKB/CDK1/SPC25/EXO1/NUP85/MCM7/CENPU/SPC24/KIF18A/SKA1/CDCA8/CCNB2/RMI2/DSN1/SPDL1/BLM/CCNE2/CENPI/RFC2/ERCC6L/CENPK/RCC2/RFC4/CENPP/MAD2L1/CDC7/CDC6/CDC26/CCNB1/CENPM/MCM6/MCM3/CCNE1/MCM2/PSMA7/CENPL/NUP107/CLSPN/DYNLL1/MCM4/MCM5/CDKN2A/RPA3/UIMC1/ZWILCH/CHEK2/MDM4/BRCA1/TOPBP1/XPO1/PPP2R5B/CENPH/ZWIN…
REACTOME_CELL_CYCLE_MITOTIC	REACTOME_CELL_CYCLE_MITOTIC	REACTOME_CELL_CYCLE_MITOTIC	396	0.515181640397299	2.47705816756447	1e-10	3.97518171329183e-09	2.97341429975849e-09	3350	tags=37%, list=17%, signal=31%	CDC20/KIF2C/UBE2C/PLK1/NUF2/ESPL1/PTTG1/GTSE1/KIF23/CDCA5/CENPA/MYBL2/CENPE/BIRC5/PKMYT1/ORC6/CCNA2/CDC25C/NEK2/CDC45/ORC1/E2F1/E2F2/BUB1B/TOP2A/AURKB/NCAPG/CDK1/KIF20A/TK1/SPC25/LMNB1/NUP85/MCM7/CENPU/CEP131/AURKA/SPC24/KIF18A/RRM2/CDC25B/SKA1/CDCA8/CCNB2/DSN1/HMMR/ENSA/SPDL1/GINS1/SMC4/LIG1/CCNE2/CENPI/RFC2/NCAPG2/ERCC6L/CENPK/GMNN/RCC2/HAUS8/RFC4/POLD1/CDKN2D/CENPP/GINS4/MAD2L1/CABLES1/CEP164/…
REACTOME_DNA_REPLICATION	REACTOME_DNA_REPLICATION	REACTOME_DNA_REPLICATION	106	0.564879645997442	2.34523267258728	1e-10	3.97518171329183e-09	2.97341429975849e-09	4073	tags=48%, list=20%, signal=39%	UBE2C/ORC6/CCNA2/CDC45/ORC1/E2F1/E2F2/MCM7/GINS1/LIG1/CCNE2/RFC2/GMNN/RFC4/POLD1/GINS4/CDC7/CDC6/CDC26/MCM6/MCM3/FEN1/CCNE1/E2F3/MCM2/PSMA7/POLA2/MCM4/MCM5/RPA3/PCNA/POLD3/RFC5/PSMD3/ANAPC2/PSMB7/RPA4/PSME2/PSMD9/PSMA1/DBF4/PSME1/POLE3/PSMA5/PSMD2/UBA52/UBC/PSMB1/PSMD6/CUL1/DNA2
REACTOME_MITOTIC_METAPHASE_AND_ANAPHASE	REACTOME_MITOTIC_METAPHASE_AND_ANAPHASE	REACTOME_MITOTIC_METAPHASE_AND_ANAPHASE	186	0.507781535763804	2.27758356161807	1e-10	3.97518171329183e-09	2.97341429975849e-09	4013	tags=39%, list=20%, signal=32%	CDC20/KIF2C/UBE2C/PLK1/NUF2/ESPL1/PTTG1/CDCA5/CENPA/CENPE/BIRC5/BUB1B/AURKB/CDK1/SPC25/LMNB1/NUP85/CENPU/SPC24/KIF18A/SKA1/CDCA8/CCNB2/DSN1/SPDL1/CENPI/ERCC6L/CENPK/RCC2/CENPP/MAD2L1/CDC26/CCNB1/CENPM/PSMA7/CENPL/CC2D1B/NUP107/DYNLL1/ANKLE2/UBE2I/CHMP4C/ZWILCH/TMPO/RAD21/XPO1/VRK1/PPP2R5B/CENPH/ZWINT/FBXO5/POM121/EMD/PSMD3/ANAPC2/PSMB7/PSME2/INCENP/PSMD9/PSMA1/CENPO/NDC80/PSME1/KPNB1/PSMA5/PSMD2/…
REACTOME_MITOTIC_PROMETAPHASE	REACTOME_MITOTIC_PROMETAPHASE	REACTOME_MITOTIC_PROMETAPHASE	158	0.561604537059969	2.47603197665911	1e-10	3.97518171329183e-09	2.97341429975849e-09	2255	tags=33%, list=11%, signal=29%	CDC20/KIF2C/PLK1/NUF2/CDCA5/CENPA/CENPE/BIRC5/NEK2/BUB1B/AURKB/NCAPG/CDK1/SPC25/NUP85/CENPU/CEP131/SPC24/KIF18A/SKA1/CDCA8/CCNB2/DSN1/SPDL1/SMC4/CENPI/ERCC6L/CENPK/RCC2/HAUS8/CENPP/MAD2L1/CEP164/CCNB1/ODF2/CENPM/CEP72/HAUS5/CENPL/NUP107/DYNLL1/ZWILCH/RAD21/CENPJ/XPO1/SFI1/PPP2R5B/CEP70/CENPH/ZWINT/SMC2/CSNK1E
REACTOME_MITOTIC_SPINDLE_CHECKPOINT	REACTOME_MITOTIC_SPINDLE_CHECKPOINT	REACTOME_MITOTIC_SPINDLE_CHECKPOINT	90	0.621999645892793	2.51984925055213	1e-10	3.97518171329183e-09	2.97341429975849e-09	2093	tags=39%, list=10%, signal=35%	CDC20/KIF2C/UBE2C/PLK1/NUF2/CENPA/CENPE/BIRC5/BUB1B/AURKB/SPC25/NUP85/CENPU/SPC24/KIF18A/SKA1/CDCA8/DSN1/SPDL1/CENPI/ERCC6L/CENPK/RCC2/CENPP/MAD2L1/CDC26/CENPM/CENPL/NUP107/DYNLL1/ZWILCH/XPO1/PPP2R5B/CENPH/ZWINT
REACTOME_M_PHASE	REACTOME_M_PHASE	REACTOME_M_PHASE	279	0.473982656332726	2.20294090677965	1e-10	3.97518171329183e-09	2.97341429975849e-09	4013	tags=36%, list=20%, signal=29%	CDC20/KIF2C/UBE2C/PLK1/NUF2/ESPL1/PTTG1/KIF23/CDCA5/CENPA/CENPE/BIRC5/NEK2/BUB1B/AURKB/NCAPG/CDK1/KIF20A/SPC25/LMNB1/NUP85/CENPU/CEP131/SPC24/KIF18A/SKA1/CDCA8/CCNB2/DSN1/ENSA/SPDL1/SMC4/CENPI/NCAPG2/ERCC6L/CENPK/RCC2/HAUS8/CENPP/MAD2L1/CEP164/CDC26/SET/CCNB1/ODF2/CENPM/CEP72/HAUS5/PSMA7/CENPL/CC2D1B/NUP107/DYNLL1/ANKLE2/UBE2I/CHMP4C/ZWILCH/TMPO/RAD21/CENPJ/XPO1/VRK1/SFI1/PPP2R5B/CEP70/CENPH/ZWIN…
REACTOME_RESOLUTION_OF_SISTER_CHROMATID_COHESION	REACTOME_RESOLUTION_OF_SISTER_CHROMATID_COHESION	REACTOME_RESOLUTION_OF_SISTER_CHROMATID_COHESION	100	0.621789665729724	2.57032720401298	1e-10	3.97518171329183e-09	2.97341429975849e-09	2093	tags=38%, list=10%, signal=34%	CDC20/KIF2C/PLK1/NUF2/CDCA5/CENPA/CENPE/BIRC5/BUB1B/AURKB/CDK1/SPC25/NUP85/CENPU/SPC24/KIF18A/SKA1/CDCA8/CCNB2/DSN1/SPDL1/CENPI/ERCC6L/CENPK/RCC2/CENPP/MAD2L1/CCNB1/CENPM/CENPL/NUP107/DYNLL1/ZWILCH/RAD21/XPO1/PPP2R5B/CENPH/ZWINT
REACTOME_RHO_GTPASES_ACTIVATE_FORMINS	REACTOME_RHO_GTPASES_ACTIVATE_FORMINS	REACTOME_RHO_GTPASES_ACTIVATE_FORMINS	108	0.579648564100864	2.40836831381211	1e-10	3.97518171329183e-09	2.97341429975849e-09	2093	tags=35%, list=10%, signal=32%	CDC20/KIF2C/PLK1/NUF2/CENPA/CENPE/BIRC5/BUB1B/AURKB/SPC25/NUP85/CENPU/SPC24/KIF18A/SKA1/CDCA8/DSN1/SPDL1/FMNL1/FMNL3/CENPI/ERCC6L/CENPK/RCC2/CENPP/MAD2L1/CENPM/CENPL/NUP107/DVL3/DYNLL1/DVL1/DIAPH1/ZWILCH/XPO1/PPP2R5B/CENPH/ZWINT
REACTOME_RHO_GTPASE_EFFECTORS	REACTOME_RHO_GTPASE_EFFECTORS	REACTOME_RHO_GTPASE_EFFECTORS	201	0.501910834374958	2.26090033214156	1e-10	3.97518171329183e-09	2.97341429975849e-09	3097	tags=35%, list=15%, signal=30%	CDC20/KIF2C/CIT/PLK1/NUF2/KIF14/IQGAP3/CENPA/CENPE/BIRC5/CDC25C/PRC1/LIMK1/BUB1B/AURKB/SPC25/NUP85/CENPU/SPC24/KIF18A/SKA1/CDCA8/DSN1/SPDL1/FMNL1/RHPN1/FMNL3/CENPI/ERCC6L/CENPK/PKN3/RCC2/NCF4/CENPP/MAD2L1/ARPC1B/CENPM/KLC1/KLC3/CENPL/NUP107/DVL3/DYNLL1/DVL1/DIAPH1/NCF1/BTK/ZWILCH/MAPK11/NCF2/PRKCD/XPO1/PPP2R5B/PTK2/CFL1/NOXO1/CENPH/ZWINT/PKN1/WASF1/NOXA1/INCENP/EVL/YWHAH/ARPC5/MAPK3/RTKN/CENPO/ND…
REACTOME_SEPARATION_OF_SISTER_CHROMATIDS	REACTOME_SEPARATION_OF_SISTER_CHROMATIDS	REACTOME_SEPARATION_OF_SISTER_CHROMATIDS	151	0.520330438594283	2.27635030844793	1e-10	3.97518171329183e-09	2.97341429975849e-09	4130	tags=39%, list=20%, signal=31%	CDC20/KIF2C/UBE2C/PLK1/NUF2/ESPL1/PTTG1/CDCA5/CENPA/CENPE/BIRC5/BUB1B/AURKB/SPC25/NUP85/CENPU/SPC24/KIF18A/SKA1/CDCA8/DSN1/SPDL1/CENPI/ERCC6L/CENPK/RCC2/CENPP/MAD2L1/CDC26/CENPM/PSMA7/CENPL/NUP107/DYNLL1/ZWILCH/RAD21/XPO1/PPP2R5B/CENPH/ZWINT/PSMD3/ANAPC2/PSMB7/PSME2/INCENP/PSMD9/PSMA1/CENPO/NDC80/PSME1/PSMA5/PSMD2/UBA52/CENPT/UBC/PSMB1/PSMD6/SKA2/BUB3
REACTOME_SIGNALING_BY_RHO_GTPASES	REACTOME_SIGNALING_BY_RHO_GTPASES	REACTOME_SIGNALING_BY_RHO_GTPASES	298	0.450151100475381	2.10696861996575	1e-10	3.97518171329183e-09	2.97341429975849e-09	3627	tags=36%, list=18%, signal=30%	VAV2/CDC20/KIF2C/CIT/PLK1/NUF2/KIF14/IQGAP3/CENPA/CENPE/BIRC5/CDC25C/PRC1/LIMK1/BUB1B/AURKB/SPC25/ARHGDIG/NUP85/CENPU/SPC24/ARHGEF39/KIF18A/SKA1/ARHGAP4/CDCA8/DSN1/SPDL1/FMNL1/RHPN1/ARHGAP11A/FMNL3/CENPI/ERCC6L/CENPK/PKN3/RCC2/NCF4/CENPP/MAD2L1/ARPC1B/BCR/CENPM/ARHGAP39/KLC1/ARHGEF15/KLC3/CENPL/NUP107/DVL3/DYNLL1/ARHGAP9/DVL1/DIAPH1/NCF1/ARHGEF1/ARHGAP30/ARHGAP11B/BTK/ZWILCH/FGD2/INPP5B/MAPK11/NC…
REICHERT_MITOSIS_LIN9_TARGETS	REICHERT_MITOSIS_LIN9_TARGETS	REICHERT_MITOSIS_LIN9_TARGETS	19	0.880164714370248	2.54635553767399	1e-10	3.97518171329183e-09	2.97341429975849e-09	753	tags=74%, list=4%, signal=71%	KIF2C/PLK1/KIF23/CENPA/CENPE/MKI67/TOP2A/KIF20A/CEP55/AURKA/HMMR/HMGB2/CDCA2/CCNB1
REN_BOUND_BY_E2F	REN_BOUND_BY_E2F	REN_BOUND_BY_E2F	50	0.711086021273515	2.57229729222005	1e-10	3.97518171329183e-09	2.97341429975849e-09	1785	tags=58%, list=9%, signal=53%	RAD54L/PTTG1/CENPA/CENPE/CCNA2/ORC1/E2F2/TOP2A/CDK1/TK1/RAD51/SMC4/RFC2/RFC4/POLD1/MAD2L1/CDC6/MCM6/MCM3/FEN1/E2F3/TTK/POLA2/HMGB3/NAP1L4/UNG/MCM5/RPA3/PCNA
RHODES_UNDIFFERENTIATED_CANCER	RHODES_UNDIFFERENTIATED_CANCER	RHODES_UNDIFFERENTIATED_CANCER	53	0.736191350828702	2.6908374717907	1e-10	3.97518171329183e-09	2.97341429975849e-09	3119	tags=72%, list=15%, signal=61%	CDC20/KIF2C/UBE2C/KIF23/KIF14/CENPA/MYBL2/DLGAP5/BIRC5/CDKN3/CCNA2/MELK/TOP2A/CDK1/EZH2/TRIP13/HMGB2/CKS2/IFI30/RFC4/MAD2L1/CDC6/CCNB1/MCM6/TMSB10/MCM3/MCM2/COL1A2/RPA3/CEBPG/RAD21/PCNA/SSBP1/PSMB7/POLR2K/CTSL/CCT6A/ADRM1
RODRIGUES_THYROID_CARCINOMA_ANAPLASTIC_DN	RODRIGUES_THYROID_CARCINOMA_ANAPLASTIC_DN	RODRIGUES_THYROID_CARCINOMA_ANAPLASTIC_DN	382	-0.42231929417921	-2.38172277547782	1e-10	3.97518171329183e-09	2.97341429975849e-09	4741	tags=47%, list=23%, signal=37%	POLI/PAPOLG/ZFYVE21/MAP3K1/RASSF9/PARP8/SDF2L1/SLC16A4/RCAN3/FKBP2/ADGRA3/PSD4/NISCH/TIMP3/SSBP2/TMEM178A/PRKG1/BEX4/FBXO7/NDFIP1/EIF4EBP3/TPST2/SLC5A3/EGR1/CLDN11/CRYL1/PDLIM5/FOS/ASMTL/PINK1/CSRNP3/ARHGAP24/MTURN/TRIM58/ITGA1/BDH2/FKBP11/PLSCR4/GSTP1/MLLT3/WDR72/COX20/PTPN4/CYB5D2/CYP4V2/FAM13A/FLRT3/LRIG1/ECHDC3/FGF13/SLC38A10/SRP54/CACHD1/ATP9B/FKBP7/MB/GPD1L/KBTBD7/CAV2/FBXO21/TCTN1/SLC18B1/…
ROSTY_CERVICAL_CANCER_PROLIFERATION_CLUSTER	ROSTY_CERVICAL_CANCER_PROLIFERATION_CLUSTER	ROSTY_CERVICAL_CANCER_PROLIFERATION_CLUSTER	114	0.79763370321069	3.35473691452964	1e-10	3.97518171329183e-09	2.97341429975849e-09	1785	tags=73%, list=9%, signal=67%	SPAG5/TACC3/CDC20/KIF2C/KIF18B/UBE2C/PLK1/SHCBP1/ESPL1/PTTG1/GTSE1/KIF23/POLQ/KIF14/CENPA/MYBL2/OIP5/DLGAP5/CENPE/BIRC5/CCNA2/PRC1/KIFC1/NEK2/E2F1/MKI67/BUB1B/MELK/TOP2A/AURKB/ASF1B/NCAPG/CDK1/KIF15/KIF20A/CEP55/DNMT3B/TK1/LMNB1/CENPU/AURKA/EZH2/RRM2/CELSR3/TRIP13/CDCA8/CCNB2/CA2/HJURP/HMMR/CDCA3/SPDL1/GINS1/SMC4/HMGB2/CKS2/DTL/CCNE2/ERCC6L/PBK/GMNN/FANCI/GINS4/MAD2L1/CHAF1B/E2F8/CDC6/APOBEC3B/CC…
RUIZ_TNC_TARGETS_DN	RUIZ_TNC_TARGETS_DN	RUIZ_TNC_TARGETS_DN	122	0.613804942659542	2.60419147044436	1e-10	3.97518171329183e-09	2.97341429975849e-09	2127	tags=44%, list=11%, signal=40%	KIF2C/UBE2C/RAD54L/SHCBP1/OIP5/BIRC5/CCNA2/CDC45/ORC1/E2F1/MELK/AURKB/ASF1B/CDK1/ITGBL1/SPC25/EXO1/MCM7/CENPU/RRM2/TRIP13/HJURP/SPDL1/GINS1/CKS2/DTL/BLM/CCNE2/NCAPG2/PBK/GMNN/RFC4/FANCI/MAD2L1/E2F8/AUNIP/CDC6/MCM6/MCM3/FEN1/CCNE1/MCM2/STC2/OLR1/MCM4/MCM5/AMIGO2/RFTN1/ZWILCH/TMPO/RGS20/DIO2/ZWINT/CTPS1
SARRIO_EPITHELIAL_MESENCHYMAL_TRANSITION_UP	SARRIO_EPITHELIAL_MESENCHYMAL_TRANSITION_UP	SARRIO_EPITHELIAL_MESENCHYMAL_TRANSITION_UP	132	0.657503152100148	2.82508213943188	1e-10	3.97518171329183e-09	2.97341429975849e-09	2373	tags=51%, list=12%, signal=45%	TACC3/PLK1/ESPL1/KIF23/CDCA5/CENPA/STMN1/UBE2T/CENPE/PKMYT1/ORC6/CCNA2/PRC1/CDC45/E2F1/MKI67/BUB1B/TOP2A/ASF1B/CDK1/KIF20A/RELT/CEP55/EXO1/MCM7/CENPU/RRM2/MSANTD3/ANLN/HMMR/RAD51/DTL/BLM/RFC2/ZNF367/GMNN/RFC4/ARPC5L/MAD2L1/ARPC1B/CDC7/CENPW/CDC6/VCAN/CCNB1/MCM6/KIF11/MCM3/MCM2/FJX1/MCM4/MCM5/LRRC8C/TIMM10/CDK2AP1/HOXC13/SRXN1/BRCA1/TMPO/PCNA/POLD3/BRIX1/ZWINT/RFC5/FBXO5/PLAUR/ENO1
SCHAEFFER_PROSTATE_DEVELOPMENT_48HR_UP	SCHAEFFER_PROSTATE_DEVELOPMENT_48HR_UP	SCHAEFFER_PROSTATE_DEVELOPMENT_48HR_UP	362	-0.382125187047376	-2.13501075384258	1e-10	3.97518171329183e-09	2.97341429975849e-09	4231	tags=38%, list=21%, signal=31%	CORO2A/TMTC4/HKDC1/PTPN13/PCOLCE2/RAB3IP/SCNN1A/SP5/GCLC/FXYD4/IL33/BDH2/HPGD/SAR1B/SALL3/NRIP1/MDFI/TMEM117/KRT23/FUT9/CEMIP/PID1/ELOVL2/DENND2D/PSAPL1/LYPD6/AGR2/PLSCR2/USP6NL/NT5E/COL4A5/PROS1/GLUL/SLC9A2/GSTA3/GPRC5B/MYOF/HHIP/ADGRG1/IRS4/NIPAL1/ABCC4/GPX2/LEPROT/SSR3/GGACT/ANXA1/RNF128/CRISPLD2/RGS2/TRIM2/VLDLR/SUOX/SORBS2/UBQLN2/GPLD1/MASP1/DDIT4L/IGFBP2/BEND4/KLF9/SOX9/LRRC26/AOC1/DRAM2/LE…
SCHUETZ_BREAST_CANCER_DUCTAL_INVASIVE_UP	SCHUETZ_BREAST_CANCER_DUCTAL_INVASIVE_UP	SCHUETZ_BREAST_CANCER_DUCTAL_INVASIVE_UP	267	0.447866662525849	2.07385307913387	1e-10	3.97518171329183e-09	2.97341429975849e-09	4051	tags=42%, list=20%, signal=34%	MMP11/ASPN/NOX4/BGN/PLXDC1/FAP/ESM1/ITGBL1/NRP1/THBS2/IGFBP3/COL11A1/COL5A2/FCGR2A/OLFML2B/HMOX1/HTR2B/MSR1/IFI30/SPARC/POSTN/COL3A1/INHBA/SRPX2/CLEC7A/FCER1G/VCAN/F2R/SLC16A3/ACKR3/LAPTM5/SLC7A7/FYN/C1QB/COL5A1/LY96/C3AR1/COL1A2/CLEC4A/OLR1/PDGFRB/MXRA8/TGFBI/HCLS1/FSTL1/AEBP1/HLA-DMA/LOXL1/LMO2/GPNMB/COL15A1/SAMSN1/IGFBP7/COL4A1/MFAP2/CD53/CD163/GIMAP4/ADORA3/MMP13/TNFAIP6/RGS1/KCTD12/HLA-DRB6/…
SENGUPTA_NASOPHARYNGEAL_CARCINOMA_UP	SENGUPTA_NASOPHARYNGEAL_CARCINOMA_UP	SENGUPTA_NASOPHARYNGEAL_CARCINOMA_UP	239	0.498836127599884	2.28530205587668	1e-10	3.97518171329183e-09	2.97341429975849e-09	4102	tags=47%, list=20%, signal=38%	KIF18B/NUF2/KIF23/DLGAP5/CENPE/CCNA2/PRC1/BUB1B/MELK/TOP2A/NCAPG/CDK1/PARPBP/KIF15/CEP55/CENPU/EZH2/RRM2/ANLN/COL5A2/GINS1/SMC4/HMGB2/FCGR2A/DTL/CCNE2/PBK/CENPK/ZNF367/GMNN/SPARC/ADAMTS2/POSTN/COL3A1/INHBA/INPP4A/FANCI/HAVCR2/MAD2L1/CDC7/APOC1/VCAN/KIF11/E2F3/VEZT/TTK/HOXC6/WDHD1/RBMX/ESCO2/COL5A1/PIWIL4/IGSF6/HNRNPA2B1/TMEM200A/COL1A2/COL8A1/UNG/PKP4/MCM4/TDG/ANGPT2/PRR11/TMPO/PCNA/PATL1/CENPJ/X…
SHEDDEN_LUNG_CANCER_POOR_SURVIVAL_A6	SHEDDEN_LUNG_CANCER_POOR_SURVIVAL_A6	SHEDDEN_LUNG_CANCER_POOR_SURVIVAL_A6	357	0.557821312622385	2.65451804651998	1e-10	3.97518171329183e-09	2.97341429975849e-09	4259	tags=48%, list=21%, signal=38%	TROAP/SPAG5/TACC3/CDC20/KIF2C/KIF18B/UBE2C/RAD54L/SHCBP1/PTTG1/GTSE1/KIF23/KIF14/CENPA/WDR62/STMN1/MYBL2/OIP5/DLGAP5/CENPE/BIRC5/CDKN3/CCNA2/CDC25C/PRC1/NEK2/CDC45/ORC1/ESM1/MRGBP/MKI67/BUB1B/MELK/TOP2A/AURKB/NCAPG/CDK1/PARPBP/KIF15/KIF20A/LRFN4/CEP55/TK1/SPC25/LMNB1/EXO1/CENPU/AURKA/NEIL3/EZH2/KIF18A/RRM2/SKA1/TRIP13/CDCA8/CCNB2/HJURP/DSN1/HMMR/CDCA3/GINS1/HMGB2/PRR7/CKS2/DTL/CCNE2/CENPI/RFC2/NC…
SHEPARD_BMYB_TARGETS	SHEPARD_BMYB_TARGETS	SHEPARD_BMYB_TARGETS	61	0.69562405862034	2.59937937625702	1e-10	3.97518171329183e-09	2.97341429975849e-09	1068	tags=44%, list=5%, signal=42%	TACC3/CDC20/GTSE1/KIF23/KIF14/DLGAP5/BIRC5/PRC1/MKI67/MELK/AURKB/CDK1/PARPBP/TK1/HLX/GPSM1/ANLN/CDCA3/MDK/CDCA2/SOX11/KRT2/CCNB1/KIF11/TTK/HES5/NOVA2
SHEPARD_CRUSH_AND_BURN_MUTANT_DN	SHEPARD_CRUSH_AND_BURN_MUTANT_DN	SHEPARD_CRUSH_AND_BURN_MUTANT_DN	149	0.534319640815133	2.33477753077622	1e-10	3.97518171329183e-09	2.97341429975849e-09	1791	tags=30%, list=9%, signal=28%	TACC3/CDC20/KIF2C/SHCBP1/GTSE1/KIF23/KIF14/LMNB2/OIP5/DLGAP5/BIRC5/PRC1/MKI67/BUB1B/MELK/AURKB/CDK1/PARPBP/CEP55/TK1/PIF1/HLX/NEIL3/GPSM1/CCNB2/ANLN/CDCA3/MDK/CKS2/ANP32B/CDCA2/SOX11/HES6/KRT2/CCNB1/KIF11/PTPRO/TTK/HES5/NOVA2/JAG1/AP4M1/PRR11/TMPO/CRYBB1
SMIRNOV_RESPONSE_TO_IR_6HR_DN	SMIRNOV_RESPONSE_TO_IR_6HR_DN	SMIRNOV_RESPONSE_TO_IR_6HR_DN	87	0.593734528398135	2.38440695682804	1e-10	3.97518171329183e-09	2.97341429975849e-09	4198	tags=54%, list=21%, signal=43%	CDC20/UBE2C/PLK1/KIF23/KIF14/CENPA/DLGAP5/CENPE/NEK2/KIF20A/AURKA/HMMR/CDCA3/STAG3/ARHGAP11A/CCNB1/P2RX5/CD300A/SLC16A3/ACKR3/LTA/RAB33A/CLEC2D/VGLL4/DEPDC1/ZBTB32/ITGA4/SIPA1/TRAF3IP3/PSRC1/RGS1/KCTD12/CCR1/ACAP1/EVI2A/RNASE6/PTPRCAP/MNT/ELOVL6/ENTPD1/HHEX/IL16/LCP2/POLR3G/CYBB/CDK5R1/SIT1
SONG_TARGETS_OF_IE86_CMV_PROTEIN	SONG_TARGETS_OF_IE86_CMV_PROTEIN	SONG_TARGETS_OF_IE86_CMV_PROTEIN	40	0.749144198298638	2.61616508749308	1e-10	3.97518171329183e-09	2.97341429975849e-09	2652	tags=68%, list=13%, signal=59%	PTTG1/MYBL2/E2F1/CDK1/TK1/MCM7/EZH2/HMGB2/BLM/RFC2/MAD2L1/CSPG5/MCM6/KIF11/MCM3/CCNE1/MCM2/CASP3/UNG/MCM5/FLAD1/TOPBP1/PCNA/POLD3/ZWINT/TMEM106C/PPIH
SOTIRIOU_BREAST_CANCER_GRADE_1_VS_3_UP	SOTIRIOU_BREAST_CANCER_GRADE_1_VS_3_UP	SOTIRIOU_BREAST_CANCER_GRADE_1_VS_3_UP	123	0.792087352701014	3.36715796005745	1e-10	3.97518171329183e-09	2.97341429975849e-09	1858	tags=69%, list=9%, signal=63%	TROAP/SPAG5/TACC3/CDC20/KIF2C/KIF18B/UBE2C/PLK1/ESPL1/PTTG1/GTSE1/POLQ/KIF14/CENPA/STMN1/MYBL2/OIP5/DLGAP5/CENPE/BIRC5/PKMYT1/CDKN3/CCNA2/PRC1/KIFC1/NEK2/CDC45/E2F1/MKI67/BUB1B/MELK/TOP2A/AURKB/NCAPG/CDK1/PARPBP/KIF15/KIF20A/CEP55/LMNB1/EXO1/CENPU/AURKA/EZH2/RRM2/TRIP13/CDCA8/CCNB2/HJURP/DSN1/HMMR/CDCA3/RAD51/GINS1/CKS2/BLM/CCNE2/CENPI/NCAPG2/RNASEH2A/RFC4/SNRPF/MAD2L1/E2F8/DDX39A/APOBEC3B/CCNB1/…
TANG_SENESCENCE_TP53_TARGETS_DN	TANG_SENESCENCE_TP53_TARGETS_DN	TANG_SENESCENCE_TP53_TARGETS_DN	41	0.794348815669825	2.76769598352927	1e-10	3.97518171329183e-09	2.97341429975849e-09	885	tags=61%, list=4%, signal=58%	SPAG5/CDC20/UBE2C/PTTG1/KIF23/CENPA/CENPE/BIRC5/CCNA2/PRC1/NEK2/TOP2A/AURKB/CDK1/KIF20A/TK1/LMNB1/EZH2/CCNB2/SMC4/PBK/KIF11/PTTG3P/TTK/NRGN
TARTE_PLASMA_CELL_VS_PLASMABLAST_DN	TARTE_PLASMA_CELL_VS_PLASMABLAST_DN	TARTE_PLASMA_CELL_VS_PLASMABLAST_DN	243	0.485652313309809	2.23381259581277	1e-10	3.97518171329183e-09	2.97341429975849e-09	3380	tags=37%, list=17%, signal=32%	TROAP/CDC20/KIF2C/UBE2C/ESPL1/KIF23/KIF14/CENPA/DLGAP5/CENPE/CDKN3/CCNA2/KIFC1/NEK2/ORC1/MKI67/TOP2A/CDK1/LMNB1/EZH2/RRM2/CDC25B/TRIP13/HMMR/GINS1/HMGB2/CKS2/IFI30/ASNS/RFC4/LILRB4/SNRPF/MAD2L1/EXOSC2/CDC6/DDX39A/ACOT7/CCNB1/KIF11/TMSB10/PSMC3IP/MCM3/EED/CCNE1/TTK/BAK1/CHAF1A/U2AF2/PDAP1/SCAP/SNRPB2/LSP1/SNRPG/TDG/ELMO1/COX6C/UQCRH/SUMO2/TMPO/TOPBP1/PCNA/HPRT1/KYNU/CTPS1/CD70/SMARCA4/CORO1A/CD52/…
TOYOTA_TARGETS_OF_MIR34B_AND_MIR34C	TOYOTA_TARGETS_OF_MIR34B_AND_MIR34C	TOYOTA_TARGETS_OF_MIR34B_AND_MIR34C	323	0.454615910290758	2.14379254556291	1e-10	3.97518171329183e-09	2.97341429975849e-09	2914	tags=33%, list=14%, signal=29%	KIF2C/PLK1/RAD54L/SHCBP1/TICRR/GTSE1/KIF14/CENPA/MYBL2/CENPE/PKMYT1/CCNA2/KIFC1/NEK2/MKI67/BUB1B/MELK/AURKB/ASF1B/PARPBP/KIF15/FUS/LMNB1/AURKA/SPC24/RRM2/CKAP2L/SKA1/TRIP13/DMBX1/RAD51/LIG1/DTL/ZNF695/ARHGAP11A/IQCC/CCNE2/ANP32B/RFC2/ZMYND19/HCN3/CDCA2/RBM17/XRCC2/XPO6/MRRF/CCNB1/KIF11/PSMC3IP/MCM3/FEN1/NRGN/CEP72/CDON/APH1A/MSL1/LUC7L/PHTF2/CLSPN/AP5B1/SAMD1/ANKLE2/TSEN54/DDX39B/UNG/FANCD2/DIAPH…
TURASHVILI_BREAST_LOBULAR_CARCINOMA_VS_LOBULAR_NORMAL_UP	TURASHVILI_BREAST_LOBULAR_CARCINOMA_VS_LOBULAR_NORMAL_UP	TURASHVILI_BREAST_LOBULAR_CARCINOMA_VS_LOBULAR_NORMAL_UP	80	-0.560082101223854	-2.59798464119823	1e-10	3.97518171329183e-09	2.97341429975849e-09	3808	tags=60%, list=19%, signal=49%	ESD/ID4/LAMB3/TRIM29/VPS35/EGFR/LYPD6/RYR3/SGK3/CD36/KBTBD7/CYP2J2/EHF/ADAMTS5/PERP/TRIM2/MUC6/APLP2/KRT5/CYB5R2/HSDL2/DERA/KRT15/ACTA2/LINC00472/DMD/CLIC6/GPM6B/CNOT7/PGR/FAM3B/MPPED2/CRYZ/PI15/CDH1/ITGA2/LAMP2/WIF1/CNN1/IL20RA/CGNL1/KCTD18/MGST1/WLS/SYNM/ANXA3/FMO5/MYBPC1
VANTVEER_BREAST_CANCER_METASTASIS_DN	VANTVEER_BREAST_CANCER_METASTASIS_DN	VANTVEER_BREAST_CANCER_METASTASIS_DN	86	0.599719624325697	2.40465439843312	1e-10	3.97518171329183e-09	2.97341429975849e-09	3774	tags=53%, list=19%, signal=44%	KIF14/CENPA/STMN1/DLGAP5/BIRC5/ORC6/PRC1/ESM1/MELK/TK1/SPC25/AURKA/EZH2/CDC25B/TRIP13/STX1A/CCNB2/HJURP/SMC4/CKS2/DTL/CCNE2/CDK16/ASNS/RFC4/MAD2L1/RAB6B/NMU/MCM6/MCCC1/HMGB3/DEPDC1/RAD21/PIR/CTPS1/FBXO5/MTDH/DEGS1/GMPS/PTDSS1/NDC80/TMEM74B/ECT2/CP/PSMD2/COL4A2
VECCHI_GASTRIC_CANCER_EARLY_DN	VECCHI_GASTRIC_CANCER_EARLY_DN	VECCHI_GASTRIC_CANCER_EARLY_DN	283	-0.534005616921644	-2.9106303747739	1e-10	3.97518171329183e-09	2.97341429975849e-09	4147	tags=52%, list=21%, signal=42%	LRRC17/PPP2R3A/USP51/SEMA4A/MYRIP/ID4/ARHGAP24/OMD/CASQ2/MANEA/HPGD/DNAJC6/NR3C1/SPESP1/INA/KCNMB2/FUT9/PID1/LEPR/SETBP1/STAP1/LARP6/PBLD/ABCA8/TTLL7/GATA5/MAP9/ECHDC3/SMARCA1/RIMS3/UBE2QL1/ALDH1L2/GLUL/CD36/LDHB/GSTA3/HHIP/NME5/GHR/CNTN1/SOX2/VLDLR/SORBS2/DTNA/BCHE/KLF9/IL6R/PLN/SCGB2A1/ADGRL3/SOSTDC1/LINC00667/GAS1/SBSPON/THSD4/CLU/LYVE1/TMEM100/PLP1/ENTPD3/RBMS3/ENTPD5/GNAO1/ITIH5/MAL/GPX3/MT1…
VECCHI_GASTRIC_CANCER_EARLY_UP	VECCHI_GASTRIC_CANCER_EARLY_UP	VECCHI_GASTRIC_CANCER_EARLY_UP	326	0.559595389942195	2.64079845929806	1e-10	3.97518171329183e-09	2.97341429975849e-09	3886	tags=48%, list=19%, signal=40%	CDC20/KIF18B/UBE2C/NUF2/PTTG1/GTSE1/CDCA5/KIF14/CENPA/MYBL2/UBE2T/DLGAP5/BIRC5/CDKN3/CCNA2/PRC1/NEK2/MKI67/BUB1B/MELK/TOP2A/NCAPG/CDK1/MTFR2/PARPBP/KIF15/KIF20A/CEP55/TK1/CPLX1/MCM7/CENPU/CRIP1/AURKA/EZH2/RRM2/CDC25B/TRIP13/DLEU2/CCNB2/ANLN/HMMR/SPDL1/GINS1/SMC4/CKS2/DTL/NCAPG2/E2F7/PBK/CENPK/ZNF367/CDCA2/INHBA/FANCI/IER5L/SCRIB/GINS4/MAD2L1/E2F8/CENPW/CDC6/CSPG5/CCNB1/NMU/CENPM/FEN1/CCNE1/TTK/CE…
VILLANUEVA_LIVER_CANCER_KRT19_UP	VILLANUEVA_LIVER_CANCER_KRT19_UP	VILLANUEVA_LIVER_CANCER_KRT19_UP	127	0.613524967247083	2.62641916495023	1e-10	3.97518171329183e-09	2.97341429975849e-09	3687	tags=49%, list=18%, signal=40%	TROAP/CDC20/KIF2C/RAD54L/PTTG1/KIF23/STMN1/DLGAP5/CENPE/MKI67/MELK/TOP2A/NCAPG/KIF15/KIF20A/CEP55/LMNB1/ZNF263/EZH2/KIF18A/CKAP2L/CDC25B/CDCA8/ANLN/HJURP/CDCA3/GINS1/BLM/ANP32B/CCDC28B/ZNF354A/FANCI/CDC7/SALL4/CYTH2/CENPM/MCM6/TTK/PHTF2/DCLRE1B/TDG/SUMO2/SFI1/POLD3/ZWINT/GNPTAB/RAE1/UPF3B/DDX27/CASP2/CENPO/NDC80/CTNND2/PIGA/SERGEF/ECT2/P3H4/SOX4/TRMT6/MEX3C/DROSHA/THOC1
WANG_RESPONSE_TO_GSK3_INHIBITOR_SB216763_DN	WANG_RESPONSE_TO_GSK3_INHIBITOR_SB216763_DN	WANG_RESPONSE_TO_GSK3_INHIBITOR_SB216763_DN	284	0.484178149299869	2.25523267654502	1e-10	3.97518171329183e-09	2.97341429975849e-09	3900	tags=42%, list=19%, signal=35%	RAD54L/SHCBP1/NUF2/TICRR/PTTG1/KIF23/STMN1/MYBL2/UBE2T/PKMYT1/ORC6/CCNA2/CDC45/E2F2/BUB1B/MELK/ASF1B/NCAPG/TK1/SPC25/EXO1/MCM7/CDCA4/CENPU/SPC24/RRM2/TRIP13/RAD51/GINS1/DTL/BLM/CCNE2/RFC2/E2F7/PBK/CENPK/ZNF367/GMNN/DBN1/GINS4/MAD2L1/CABLES1/CHAF1B/E2F8/XRCC2/CDC6/CENPM/ATAD3B/MCM6/RUVBL1/PSMC3IP/ST8SIA4/MCM3/FEN1/CCNE1/MCM2/IL3RA/ALYREF/KIF21B/CHAF1A/GMFG/CLSPN/ESCO2/HMGB3/FUT7/PTPN7/ISYNA1/UNG/N…
WHITEFORD_PEDIATRIC_CANCER_MARKERS	WHITEFORD_PEDIATRIC_CANCER_MARKERS	WHITEFORD_PEDIATRIC_CANCER_MARKERS	89	0.752627198071042	3.03119260765454	1e-10	3.97518171329183e-09	2.97341429975849e-09	1835	tags=60%, list=9%, signal=54%	UBE2C/NUF2/ESPL1/PTTG1/CDCA5/POLQ/KIF14/CENPA/STMN1/MYBL2/LMNB2/UBE2T/DLGAP5/CENPE/BIRC5/CCNA2/PRC1/NEK2/CDC45/MND1/E2F1/MKI67/MELK/TOP2A/ASF1B/CDK1/TK1/MCM7/CENPU/AURKA/RRM2/CDCA8/CCNB2/SMC4/CKS2/DNMT1/PBK/ZNF367/CDCA2/RCC2/RNASEH2A/RFC4/MAD2L1/CCNB1/KIF11/TTK/MEX3B/HMGB3/MCM4/MCM5/TMPO/PCNA/MYCN
WHITFIELD_CELL_CYCLE_G2	WHITFIELD_CELL_CYCLE_G2	WHITFIELD_CELL_CYCLE_G2	134	0.543509353758518	2.33695082865937	1e-10	3.97518171329183e-09	2.97341429975849e-09	3421	tags=44%, list=17%, signal=37%	FAM72B/UBE2C/ESPL1/KIF23/POLQ/WDR62/CCNA2/CDC25C/KIFC1/MND1/MELK/TOP2A/AURKB/CDK1/PIF1/LMNB1/NEIL3/ARHGEF39/CKAP2L/CDCA8/TRAIP/ANLN/HJURP/CDCA3/SMC4/HMGB2/TMEM132A/CDCA2/TNPO2/HAUS8/MAD2L1/UBXN11/CYTH2/KIF11/CASP3/CENPL/FAM83D/CXCL14/FANCD2/ARHGAP11B/ASXL1/CHEK2/WSB1/TMPO/KBTBD2/GAS2L3/PSRC1/KATNA1/TRIM69/NNMT/CCNF/PKNOX1/BTNL9/EBI3/UNC5CL/NDC80/PCED1A/CDR2/UACA
WHITFIELD_CELL_CYCLE_G2_M	WHITFIELD_CELL_CYCLE_G2_M	WHITFIELD_CELL_CYCLE_G2_M	159	0.510869823447794	2.25206474761093	1e-10	3.97518171329183e-09	2.97341429975849e-09	2490	tags=31%, list=12%, signal=28%	SPAG5/KIF2C/PLK1/SHCBP1/NUF2/GTSE1/KIF14/CENPA/DLGAP5/CENPE/BIRC5/CCNA2/NEK2/POC1A/MKI67/BUB1B/CEP55/AURKA/CDC25B/TRIP13/CCNB2/ANLN/HMMR/CDCA3/SPDL1/CKS2/ANP32B/PBK/GRK6/CDKN2D/FRZB/CCNB1/ODF2/OIT3/TTK/FYN/HMGB3/DEPDC1/OLR1/MCM4/PSMG3/ASXL1/PRR11/WSB1/SMARCD1/GAS2L3/POM121/E2F5/TMEM138/TNFAIP8L1
WHITFIELD_CELL_CYCLE_LITERATURE	WHITFIELD_CELL_CYCLE_LITERATURE	WHITFIELD_CELL_CYCLE_LITERATURE	35	0.843373350831402	2.86935686417947	1e-10	3.97518171329183e-09	2.97341429975849e-09	1789	tags=80%, list=9%, signal=73%	CDC20/PLK1/CENPA/BIRC5/CDKN3/CCNA2/CDC25C/CDC45/E2F1/BUB1B/TOP2A/CDK1/KIF20A/AURKA/RRM2/CDC25B/CCNB2/CKS2/CCNE2/CDKN2D/CDC6/CCNB1/MCM6/CCNE1/MCM2/BRCA1/PCNA/BRCA2
WINNEPENNINCKX_MELANOMA_METASTASIS_UP	WINNEPENNINCKX_MELANOMA_METASTASIS_UP	WINNEPENNINCKX_MELANOMA_METASTASIS_UP	127	0.646385698586275	2.76709160563474	1e-10	3.97518171329183e-09	2.97341429975849e-09	2232	tags=47%, list=11%, signal=42%	SPAG5/KIF2C/KIF18B/RAD54L/SHCBP1/NUF2/PTTG1/CDCA5/CENPA/UBE2T/DLGAP5/BIRC5/CDKN3/PRC1/NEK2/CDC45/MELK/TOP2A/NCAPG/CDK1/PARPBP/CEP55/TK1/SPC25/EXO1/AURKA/NEIL3/RRM2/MSANTD3/CDCA8/CCNB2/CTNNAL1/ANLN/CKS2/NCAPG2/ZNF367/GMNN/HTRA2/RFC4/CDC6/CCNB1/MCM6/KIF11/PSMC3IP/ENY2/CDON/SUPT7L/RBMX/CHTOP/SNRPG/MCM4/RANBP1/RPA3/TIMELESS/TCOF1/PCNA/XPO1/ZWINT/RFC5/SMC2
WONG_EMBRYONIC_STEM_CELL_CORE	WONG_EMBRYONIC_STEM_CELL_CORE	WONG_EMBRYONIC_STEM_CELL_CORE	266	0.501242205779532	2.32155133452653	1e-10	3.97518171329183e-09	2.97341429975849e-09	6060	tags=56%, list=30%, signal=40%	SPAG5/CDC20/PLK1/GTSE1/KIF23/CDCA5/MYBL2/DLGAP5/BIRC5/CDKN3/CCNA2/NEK2/ORC1/BUB1B/TOP2A/AURKB/CDK1/KIF20A/LMNB1/EXO1/MCM7/AURKA/RRM2/TRIP13/CDCA8/CCNB2/CDCA3/SMC4/HMGB2/CKS2/DTL/BLM/DNMT1/ERCC6L/GMNN/RCC2/POLD1/MAD2L1/CDC7/GEMIN2/CDC6/SET/KIF11/RUVBL1/MCM3/E2F3/TTK/MCM2/CHAF1A/PSMA7/WDHD1/NUP107/MCM4/MCM5/MRPS28/HNRNPAB/UQCRH/RPA3/CHEK2/TCOF1/GNPDA1/PCNA/XPO1/VRK1/BRIX1/MRPL37/SMC2/NCBP2/PUS1/ENO…
WP_CELL_CYCLE	WP_CELL_CYCLE	WP_CELL_CYCLE	97	0.593484583692569	2.43837358899286	1e-10	3.97518171329183e-09	2.97341429975849e-09	1785	tags=36%, list=9%, signal=33%	CDC20/PLK1/ESPL1/PTTG1/PKMYT1/ORC6/CCNA2/CDC25C/CDC45/ORC1/E2F1/E2F2/CDK1/MCM7/CDC25B/CCNB2/CCNE2/MAD2L2/CDKN2D/CDC7/CDC6/CCNB1/MCM6/MCM3/CCNE1/E2F3/TTK/MCM2/CDKN2B/MCM4/MCM5/CDKN2A/CHEK2/RAD21/PCNA
WP_RETINOBLASTOMA_GENE_IN_CANCER	WP_RETINOBLASTOMA_GENE_IN_CANCER	WP_RETINOBLASTOMA_GENE_IN_CANCER	70	0.662704582771247	2.55031093706263	1e-10	3.97518171329183e-09	2.97341429975849e-09	2232	tags=46%, list=11%, signal=41%	STMN1/CCNA2/CDC45/ORC1/E2F1/E2F2/TOP2A/CDK1/MCM7/RRM2/CDC25B/CCNB2/ANLN/HMGB2/CCNE2/DNMT1/RFC4/CDC7/CCNB1/MCM6/MCM3/CCNE1/E2F3/TTK/FANCG/MCM4/RPA3/PCNA/POLD3/RFC5/SUV39H1/SMC2
WU_APOPTOSIS_BY_CDKN1A_VIA_TP53	WU_APOPTOSIS_BY_CDKN1A_VIA_TP53	WU_APOPTOSIS_BY_CDKN1A_VIA_TP53	40	0.79040484955731	2.7602557386058	1e-10	3.97518171329183e-09	2.97341429975849e-09	1762	tags=68%, list=9%, signal=62%	UBE2C/UBE2T/DLGAP5/PRC1/MKI67/AURKB/NCAPG/CDK1/CEP55/EXO1/AURKA/CDC25B/ANLN/PARP2/SPDL1/HMGB2/PBK/FANCI/CCNB1/MCM6/MCM3/TTK/MCM2/WDHD1/HNRNPA2B1/MCM4/ZBTB5
ZHAN_MULTIPLE_MYELOMA_PR_UP	ZHAN_MULTIPLE_MYELOMA_PR_UP	ZHAN_MULTIPLE_MYELOMA_PR_UP	34	0.867018627374405	2.92484903810741	1e-10	3.97518171329183e-09	2.97341429975849e-09	1703	tags=79%, list=8%, signal=73%	UBE2C/NUF2/KIF14/UBE2T/DLGAP5/BIRC5/PRC1/NEK2/BUB1B/TOP2A/CDK1/SPC25/AURKA/SPC24/EZH2/RRM2/SKA1/TRIP13/CCNB2/RFC4/FANCI/E2F8/CCNB1/TTK/CENPL/ZWILCH/PRR11
ZHENG_GLIOBLASTOMA_PLASTICITY_UP	ZHENG_GLIOBLASTOMA_PLASTICITY_UP	ZHENG_GLIOBLASTOMA_PLASTICITY_UP	194	0.482556508319402	2.16818316005028	1e-10	3.97518171329183e-09	2.97341429975849e-09	1410	tags=29%, list=7%, signal=28%	SPAG5/CDC20/CIT/PLK1/RAD54L/SHCBP1/NUF2/KIF23/UBE2T/CNIH2/BIRC5/PRC1/CDC45/MELK/TOP2A/AURKB/TK1/SPC25/LMNB1/EXO1/AURKA/KIF18A/RRM2/CDCA8/CCNB2/CTNNAL1/ANLN/CDCA3/RAD51/LIG1/CKS2/E2F7/ZNF367/RFC4/POLD1/MAD2L1/CRLF1/DDX39A/ACOT7/CCNB1/GPR137B/MCM6/HOPX/MCM3/SPRY4/FEN1/MCM2/ALS2CL/RAB33A/NUP107/CLSPN/JAG1/UPP1/MCM4/MCM5/MXRA8/CDKN2A
ZHOU_CELL_CYCLE_GENES_IN_IR_RESPONSE_24HR	ZHOU_CELL_CYCLE_GENES_IN_IR_RESPONSE_24HR	ZHOU_CELL_CYCLE_GENES_IN_IR_RESPONSE_24HR	99	0.747765959375993	3.08590237135763	1e-10	3.97518171329183e-09	2.97341429975849e-09	2232	tags=63%, list=11%, signal=56%	SPAG5/CDC20/UBE2C/RAD54L/NUF2/PTTG1/KIF23/CENPA/MYBL2/UBE2T/DLGAP5/BIRC5/CDKN3/CCNA2/PRC1/KIFC1/NEK2/E2F1/POC1A/MELK/TOP2A/CDK1/MTFR2/PARPBP/KIF20A/CEP55/SPC25/LMNB1/EXO1/MCM7/NEIL3/EZH2/TRIP13/CDCA8/CCNB2/ANLN/HMMR/HMGB2/CENPK/HAUS8/RFC4/POLD1/MAD2L1/E2F8/CCNB1/ODF2/KIF11/MCM3/TTK/MCM2/ALYREF/NUP107/HMGB3/DEPDC1/RANBP1/TIMELESS/TDP1/TOPBP1/PCNA/RFC5/FBXO5/SMC2
ZHOU_CELL_CYCLE_GENES_IN_IR_RESPONSE_6HR	ZHOU_CELL_CYCLE_GENES_IN_IR_RESPONSE_6HR	ZHOU_CELL_CYCLE_GENES_IN_IR_RESPONSE_6HR	71	0.757337068831553	2.92308039508307	1e-10	3.97518171329183e-09	2.97341429975849e-09	2232	tags=66%, list=11%, signal=59%	RAD54L/CDCA5/CENPA/MYBL2/UBE2T/DLGAP5/CCNA2/KIFC1/NEK2/E2F1/POC1A/MTFR2/PARPBP/KIF20A/CEP55/LMNB1/EXO1/MCM7/EZH2/TRIP13/CDCA8/DSN1/RAD51/HMGB2/DTL/CENPK/GMNN/HAUS8/RFC4/MAD2L1/CHAF1B/E2F8/MCM6/KIF11/MCM3/TTK/MCM2/WDHD1/HMGB3/MCM5/RANBP1/TIMELESS/BRCA1/TOPBP1/RFC5/FBXO5/SMC2
SHEPARD_BMYB_MORPHOLINO_DN	SHEPARD_BMYB_MORPHOLINO_DN	SHEPARD_BMYB_MORPHOLINO_DN	167	0.488668679318537	2.16426264293905	1.00315020203239e-10	3.97518171329183e-09	2.97341429975849e-09	3733	tags=40%, list=18%, signal=33%	TACC3/CDC20/GTSE1/KIF23/MGAT4B/KIF14/IQGAP3/DLGAP5/BIRC5/PRC1/MKI67/MELK/AURKB/CDK1/PARPBP/TK1/HLX/GPSM1/ANLN/CDCA3/GINS1/MDK/LIG1/DNMT1/CDCA2/GMNN/INPP4A/SOX11/CDC6/KRT2/CCNB1/CENPM/KIF11/MCM3/TTK/HES5/MCM2/NOVA2/HNRNPA2B1/COL1A2/MCM4/STRA6/MCM5/MDM4/PRR11/AEBP1/WDR76/BHLHE22/EOMES/C8G/SRSF9/SLC4A2/FBXO5/DDX17/MASTL/VSX2/CTSL/RTKN/TOP1MT/CA1/DUT/SERPINC1/HMGA1/PTPN22/CHERP/SULF1/IGFBP1
REACTOME_S_PHASE	REACTOME_S_PHASE	REACTOME_S_PHASE	134	0.525059258152548	2.25762014940417	1.15996596185379e-10	4.56040161223303e-09	3.41115560104205e-09	4560	tags=45%, list=23%, signal=35%	UBE2C/CDCA5/ORC6/CCNA2/CDC45/ORC1/E2F1/MCM7/CDC25B/GINS1/LIG1/CCNE2/RFC2/RFC4/POLD1/GINS4/CABLES1/CDC6/CDC26/MCM6/MCM3/FEN1/CCNE1/MCM2/PSMA7/ESCO2/POLA2/MCM4/MCM5/RPA3/RAD21/PCNA/POLD3/LIN37/PTK6/RFC5/MNAT1/E2F5/PSMD3/ANAPC2/PSMB7/PSME2/PSMD9/PSMA1/AKT2/PSME1/POLE3/PSMA5/WEE1/PSMD2/UBA52/UBC/PSMB1/PSMD6/CUL1/DNA2/LIN9/PSMD4/ANAPC10/RPA2
EGUCHI_CELL_CYCLE_RB1_TARGETS	EGUCHI_CELL_CYCLE_RB1_TARGETS	EGUCHI_CELL_CYCLE_RB1_TARGETS	21	0.852090739016724	2.54577349654656	1.18033812661176e-10	4.60424083294727e-09	3.44394709968628e-09	1382	tags=86%, list=7%, signal=80%	CENPE/CCNA2/CDC25C/NEK2/KIF20A/MCM7/KIF18A/CDCA8/SMC4/HMGB2/CCNE2/MCM6/KIF11/MCM3/FEN1/MCM2/MCM4/MCM5
WHITFIELD_CELL_CYCLE_G1_S	WHITFIELD_CELL_CYCLE_G1_S	WHITFIELD_CELL_CYCLE_G1_S	100	0.562321812867871	2.32450156811136	1.31844706917992e-10	5.10310559412042e-09	3.81709522762167e-09	4726	tags=58%, list=23%, signal=45%	ORC1/E2F1/E2F2/RMI2/DTL/CCNE2/ZMYND19/ZNF367/GMNN/CHAF1B/ACYP1/CDC6/MCM6/NSUN5P2/CCNE1/MCM2/CHAF1A/FANCG/PNN/CLSPN/UNG/MCM4/MCM5/INTS8/FAM111B/TAF15/KCNC4/FLAD1/ZRANB2/DDX12P/TOPBP1/PCNA/CREBZF/WDR76/POLD3/ADCY6/HRAS/PLCXD1/TRA2A/MNT/SDC1/ANKRD10/VPS72/NKTR/CASP2/ARGLU1/SRSF7/CDK20/AP3M2/RNPC3/DSCC1/TRMT2A/AP4B1/ADCK2/HOXB4/APEX2/HORMAD1/TTC14
SCIAN_CELL_CYCLE_TARGETS_OF_TP53_AND_TP73_DN	SCIAN_CELL_CYCLE_TARGETS_OF_TP53_AND_TP73_DN	SCIAN_CELL_CYCLE_TARGETS_OF_TP53_AND_TP73_DN	19	0.860156155181297	2.48846988893139	1.44141325025706e-10	5.53613566041037e-09	4.14099936187209e-09	768	tags=68%, list=4%, signal=66%	CDC20/UBE2C/GTSE1/KIF23/CDKN3/CCNA2/CDC25C/MCM7/AURKA/CDC25B/CKS2/CCNB1/MCM6
AFFAR_YY1_TARGETS_DN	AFFAR_YY1_TARGETS_DN	AFFAR_YY1_TARGETS_DN	212	0.463388508598139	2.09945603299924	1.67345264555932e-10	6.37828172463945e-09	4.77092003731978e-09	2366	tags=33%, list=12%, signal=29%	SPAG5/TACC3/KIF2C/PLK1/SHCBP1/KIF23/CENPA/STMN1/CENPE/BIRC5/CCNA2/CDC25C/PRC1/CHTF18/MKI67/BUB1B/TOP2A/AURKB/NCAPG/KIF20A/TK1/FUS/LMNB1/EXO1/MCM7/CRIP1/AURKA/THBS2/TRIP13/CCNB2/HMMR/CDCA3/HMGB2/MXD3/LIG1/HOXD3/RFC4/MAD2L1/CDC6/APOC1/CCNB1/MCM6/KIF11/PTPRO/MCM3/FEN1/TTK/UCP3/HMGB3/UNG/MCM4/MCM5/TGFBI/DNAJC2/FCGR2B/SPP1/DUSP9/TTF1/TNFRSF1B/COL15A1/DKK2/ITGA4/CENPH/MMP13/SMC2/GNB4/RAB3C/TFAP4/LHX4/I…
GRADE_COLON_AND_RECTAL_CANCER_UP	GRADE_COLON_AND_RECTAL_CANCER_UP	GRADE_COLON_AND_RECTAL_CANCER_UP	223	0.450228935990191	2.04142361120785	2.34557566342548e-10	8.8723176420329e-09	6.63644533798533e-09	5607	tags=50%, list=28%, signal=36%	PLK1/KIF23/POLQ/CDC45/MRGBP/MELK/CDK1/MCM7/AURKA/RRM2/CDC25B/ENG/RMI2/HJURP/HMGB2/CKS2/RFC2/SPARC/SRSF2/CDC6/DDX39A/SET/PTPN12/CCNB1/MCM3/MCM2/ZFAND1/IFRD1/ACBD6/NSMCE2/HNRNPA2B1/DDX39B/MCM4/MCM5/TGFBI/DNAJC2/TIMELESS/SPP1/PFDN2/PCNA/KBTBD2/HOXB5/DGAT2/COL4A1/SRSF1/RFC5/CSNK1E/CCDC85B/LST1/NOP56/LY6E/OSER1/HNRNPA1/PSMB7/CARHSP1/NDUFAF7/HNRNPK/IRAK1/CAMSAP1/PSMA1/MLST8/ZNF84/PTDSS1/RTKN/LDHA/DDX27…
ODONNELL_TARGETS_OF_MYC_AND_TFRC_DN	ODONNELL_TARGETS_OF_MYC_AND_TFRC_DN	ODONNELL_TARGETS_OF_MYC_AND_TFRC_DN	33	0.762548919880214	2.55415486362847	2.69573159092801e-10	1.01201412281981e-08	7.5698105932826e-09	1789	tags=61%, list=9%, signal=55%	CDC20/MYBL2/BIRC5/CCNA2/MND1/BUB1B/TOP2A/AURKB/CDK1/SPC25/FUS/AURKA/ARHGAP11A/ERCC6L/CDC6/CCNB1/CHAF1A/DEPDC1/RANBP1/BRCA2
RODWELL_AGING_KIDNEY_UP	RODWELL_AGING_KIDNEY_UP	RODWELL_AGING_KIDNEY_UP	362	0.398044198387827	1.89838344842257	3.15620495708588e-10	1.17603965303954e-08	8.79671263765962e-09	4178	tags=39%, list=21%, signal=31%	MMP11/RAD54L/CTHRC1/VASH1/CORO7/FSCN1/CRIP1/TOR4A/DGKQ/DOK3/TCF3/MSR1/SNHG12/ASNS/RGS19/CMTM3/COL3A1/PARVG/STAB1/INHBA/MS4A7/CLEC7A/ARPC1B/FCER1G/VCAN/TMSB10/ST8SIA4/DOK1/IL4I1/MILR1/LAPTM5/SLC15A3/RAB33A/GMFG/ODF3B/IL32/CMTM7/THEMIS2/PPP1R14B/TNFRSF25/EML3/C1QB/COL5A1/CXCL14/COL1A2/CLEC4A/NCF1/TGFBI/MYO1F/ARHGAP30/GGT5/HCLS1/RFTN1/AEBP1/HLA-DMA/IL10RA/LOXL1/GPNMB/COL15A1/ADAM8/FHOD1/NFKBIZ/NUB1/…
GRAHAM_CML_QUIESCENT_VS_NORMAL_QUIESCENT_UP	GRAHAM_CML_QUIESCENT_VS_NORMAL_QUIESCENT_UP	GRAHAM_CML_QUIESCENT_VS_NORMAL_QUIESCENT_UP	65	0.63044966197329	2.40490767876704	3.42191599156204e-10	1.26560196636069e-08	9.466633869834e-09	3222	tags=51%, list=16%, signal=43%	CDC20/DLGAP5/CDKN3/PRC1/MELK/TOP2A/CDK1/KIF15/CEP55/TK1/CENPU/EZH2/RRM2/CCNB2/CA2/GINS1/LAT/APOC1/APOBEC3B/ITGA2B/KIF11/CASP3/MCM5/SAC3D1/TFR2/CCL3/ZWINT/SMC2/CTSL/ELOVL6/CLEC11A/PF4/CA1
REACTOME_G2_M_CHECKPOINTS	REACTOME_G2_M_CHECKPOINTS	REACTOME_G2_M_CHECKPOINTS	112	0.537153155816204	2.25476116782562	3.54934475884834e-10	1.30307929271542e-08	9.74696223250302e-09	4637	tags=49%, list=23%, signal=38%	GTSE1/PKMYT1/ORC6/CDC25C/CDC45/ORC1/CDK1/EXO1/MCM7/CCNB2/RMI2/BLM/RFC2/RFC4/CDC7/CDC6/CCNB1/MCM6/MCM3/MCM2/PSMA7/CLSPN/MCM4/MCM5/RPA3/UIMC1/CHEK2/BRCA1/TOPBP1/RFC5/PSMD3/RNF8/PSMB7/PSME2/PSMD9/PSMA1/DBF4/YWHAH/RAD1/PSME1/PSMA5/WEE1/MDC1/PSMD2/UBA52/CHEK1/UBC/PSMB1/PSMD6/BRIP1/DNA2/PSMD4/RPA2/RAD9A/TOP3A
PUJANA_BREAST_CANCER_WITH_BRCA1_MUTATED_UP	PUJANA_BREAST_CANCER_WITH_BRCA1_MUTATED_UP	PUJANA_BREAST_CANCER_WITH_BRCA1_MUTATED_UP	44	0.695132241932011	2.4526835653573	3.7312694590629e-10	1.3598706867957e-08	1.01717587712295e-08	3090	tags=64%, list=15%, signal=54%	CDC20/RAD54L/CENPA/STMN1/MYBL2/AURKB/CDK1/EZH2/HMMR/SMC4/BLM/DNMT1/RFC4/CDC7/DDX39A/MCM6/MCM2/PNN/CAD/MCM4/MCM5/TOPBP1/TCERG1/KATNA1/RAD51AP1/RPIA/SH2D1A/NDC80
LY_AGING_OLD_DN	LY_AGING_OLD_DN	LY_AGING_OLD_DN	43	0.6950806163114	2.45239714500967	4.96964834706274e-10	1.79807639107857e-08	1.34495136044078e-08	1785	tags=47%, list=9%, signal=42%	CDC20/KIF2C/UBE2C/PLK1/KIF23/KIF14/CENPA/MYBL2/PKMYT1/CCNA2/CDC25B/HMGB2/POSTN/DDX39A/CCNB1/KIF11/MCM2/RANBP1/SAFB/PCNA
REACTOME_IMMUNOREGULATORY_INTERACTIONS_BETWEEN_A_LYMPHOID_AND_A_NON_LYMPHOID_CELL	REACTOME_IMMUNOREGULATORY_INTERACTIONS_BETWEEN_A_LYMPHOID_AND_A_NON_LYMPHOID_CELL	REACTOME_IMMUNOREGULATORY_INTERACTIONS_BETWEEN_A_LYMPHOID_AND_A_NON_LYMPHOID_CELL	100	0.551919336232782	2.28150026050214	5.12311323376042e-10	1.84026650188243e-08	1.37650933384188e-08	3937	tags=49%, list=19%, signal=40%	ULBP1/FCGR3A/SIGLEC1/TREM2/LILRB4/COL3A1/PILRA/CD300LF/LILRB5/LILRA6/OSCAR/CD300A/LILRB2/CLEC2D/LILRB3/COL1A2/PILRB/LAIR1/TREML1/FCGR2B/SIGLEC8/LILRA4/LILRB1/CD1D/ITGA4/SIGLEC5/ITGB2/CD300LB/CLEC2B/MICB/HCST/VCAM1/ICAM2/CRTAM/TREM1/SH2D1A/LAIR2/ICAM5/CD247/SIGLEC10/CD3D/LILRA2/ICAM1/CD200R1/SH2D1B/LILRA5/IFITM1/ITGB7/ITGAL
REACTOME_MITOTIC_G1_PHASE_AND_G1_S_TRANSITION	REACTOME_MITOTIC_G1_PHASE_AND_G1_S_TRANSITION	REACTOME_MITOTIC_G1_PHASE_AND_G1_S_TRANSITION	123	0.525111699501406	2.23224627039698	5.49372054316621e-10	1.95929619085921e-08	1.46554289377096e-08	4560	tags=48%, list=23%, signal=37%	MYBL2/ORC6/CCNA2/CDC45/ORC1/E2F1/E2F2/TOP2A/CDK1/TK1/MCM7/RRM2/CCNE2/GMNN/CDKN2D/CABLES1/CDC7/CDC6/CCNB1/MCM6/MCM3/CCNE1/E2F3/MCM2/PSMA7/POLA2/CDKN2B/MCM4/MCM5/CDKN2A/RPA3/PCNA/LIN37/PTK6/FBXO5/MNAT1/E2F5/PSMD3/PSMB7/RPA4/PSME2/PSMD9/PSMA1/DBF4/AKT2/PSME1/POLE3/PSMA5/WEE1/PSMD2/UBA52/UBC/PSMB1/PSMD6/CUL1/LIN9/PSMD4/LYN/RPA2
WOO_LIVER_CANCER_RECURRENCE_DN	WOO_LIVER_CANCER_RECURRENCE_DN	WOO_LIVER_CANCER_RECURRENCE_DN	69	-0.588227906544788	-2.62383001356343	6.45454985242568e-10	2.28564307894762e-08	1.70964859099711e-08	3684	tags=52%, list=18%, signal=43%	ACY1/ALAS1/ADH6/SLC2A9/PCTP/APOL6/NHEJ1/CYP3A43/PEMT/GLUL/PAOX/CYP2J2/CYP4F12/SARDH/SUOX/HGD/CYP4F3/LDLR/PC/DCXR/HPD/ACAA1/GOT2/CAT/QDPR/CYP4F2/PIPOX/FMO4/PAH/ACOX2/GLUD1/CYB5A/CYP27A1/CA14/ALDH3A2/EPHX2
MCLACHLAN_DENTAL_CARIES_UP	MCLACHLAN_DENTAL_CARIES_UP	MCLACHLAN_DENTAL_CARIES_UP	179	0.473983215894649	2.11804433573454	7.29373565045533e-10	2.56462127483968e-08	1.9183227641079e-08	4549	tags=46%, list=23%, signal=36%	IL11/FCGR2A/MSR1/IFI30/NCF4/STAB1/INHBA/CLEC7A/ARPC1B/CRLF1/APOC1/FCER1G/MGP/LAPTM5/C1QB/C5AR1/LY96/C3AR1/LSP1/HCLS1/FCGR2B/SPP1/CCL3/HLA-DMA/IL10RA/NCF2/TNFRSF1B/GPNMB/COL15A1/SAMSN1/CD4/SASH3/CD1D/CD37/KYNU/CD53/CD163/HCK/ITGB2/CORO1A/TNFAIP6/HLA-DRB6/RNASE1/PLAUR/LTB/IRF8/CCR1/CLEC2B/ANGPTL2/IBSP/PLEK/VCAM1/EVI2A/NNMT/PIM2/RNASE6/THBS4/HLA-DRA/TREM1/ALOX5AP/HLA-DRB1/CXCR4/CD14/BCL2A1/MNDA/SLPI…
RODRIGUES_THYROID_CARCINOMA_POORLY_DIFFERENTIATED_UP	RODRIGUES_THYROID_CARCINOMA_POORLY_DIFFERENTIATED_UP	RODRIGUES_THYROID_CARCINOMA_POORLY_DIFFERENTIATED_UP	482	0.369251364215148	1.79620306928195	9.92090754183778e-10	3.46399240254518e-08	2.59104747577773e-08	2927	tags=26%, list=14%, signal=23%	KIF2C/CIT/UBE2C/SHCBP1/GTSE1/KIF14/IQGAP3/STMN1/LMNB2/DLGAP5/ORC6/CCNA2/PRC1/MKI67/BUB1B/NCAPG/CDK1/MTFR2/PARPBP/FUS/LMNB1/MCM7/CENPU/AURKA/ITGB1BP1/KIF18A/ANLN/DSN1/SPDL1/GINS1/SMC4/HMGB2/CKS2/DTL/CCNE2/DNMT1/RFC2/PBK/ZNF367/MAD2L2/ASNS/RNASEH2A/RFC4/FANCI/MAD2L1/KCTD5/CENPW/LRR1/GEMIN2/CDC6/DDX39A/PTPN12/ACOT7/CCNB1/MCM6/PSMC3IP/FEN1/CCNE1/TTK/MCM2/WDHD1/PHTF2/STC2/PPP1R14B/CDKN2B/HMGB3/ODF2L/H…
GROSS_HYPOXIA_VIA_ELK3_UP	GROSS_HYPOXIA_VIA_ELK3_UP	GROSS_HYPOXIA_VIA_ELK3_UP	156	0.485507225269547	2.13581504506403	1.21819954830196e-09	4.22393773935533e-08	3.15948245422175e-08	3397	tags=37%, list=17%, signal=31%	SPAG5/UBE2C/CDCA5/MGAT4B/CENPA/STMN1/BIRC5/CCNA2/KIF20A/EXO1/CRIP2/RRM2/ENG/CCNB2/ARHGAP11A/PBK/RCC2/STAB1/DUSP7/SRSF2/FRZB/CCNB1/F2R/CASP3/CD276/SLC19A2/HOXD8/POLA2/HOXB7/DDX39B/AKAP8/RBM3/CDK2AP1/ULK1/SAC3D1/MAP3K11/HOXD9/TOPBP1/HRAS/SRSF1/RAMP2/CTPS1/FAM214B/PPM1F/PTPRVP/NRARP/NCBP2/EHD4/PIAS3/BCL7A/APLN/NDC80/ELOVL6/CDC42SE1/PALD1/SRSF7/ROBO4
BIDUS_METASTASIS_UP	BIDUS_METASTASIS_UP	BIDUS_METASTASIS_UP	161	0.486988284854764	2.15358189695651	1.24348301587013e-09	4.28186944706177e-08	3.20281505648438e-08	3956	tags=37%, list=20%, signal=30%	UBE2C/CENPA/DLGAP5/BIRC5/CCNA2/ASF1B/CDK1/LMNB1/AURKA/RRM2/CCNB2/SMC4/ERCC6L/PBK/GMNN/RFC4/FANCI/MAD2L1/SRSF2/CDC6/CCNB1/KIF11/GID8/FEN1/KLC1/WDHD1/HMGB3/DEPDC1/HNRNPA2B1/CDK2AP1/TLK2/YTHDF1/CEBPG/PATL1/HNRNPDL/SRSF1/SRSF9/GAS2L3/RFC5/CREB5/NCBP2/RAB28/MTDH/EIF4A3/RAE1/HNRNPK/DBF4/HNRNPR/SNRPD1/BCL7A/ECT2/HNRNPU/ELAVL1/SUMO4/RAB22A/SSRP1/CHEK1/MNS1/MAPKAPK5/ANKRD54
GABRIELY_MIR21_TARGETS	GABRIELY_MIR21_TARGETS	GABRIELY_MIR21_TARGETS	214	-0.38346985404166	-2.04745015553736	1.42351919974518e-09	4.8682406604984e-08	3.64141753474829e-08	4414	tags=43%, list=22%, signal=34%	SLC26A2/TIMP3/STAT3/SNX13/SLC5A3/TRPM7/FBXL5/ZRANB1/RAB6C/PM20D2/TRIM33/TRAPPC2/CUL3/LATS1/PHIP/LCORL/ZYG11B/UBXN4/EIF4EBP2/SCRN1/BTBD3/SOWAHC/KLHL15/TLR4/IPP/CYP4V2/TRIM38/DDR2/VASH2/TGFB2/TTC33/MPDZ/MYCBP2/RSPRY1/KBTBD6/EXOC8/FBXL17/KBTBD7/ETNK1/MEIS1/REV3L/ARMCX3/APC/EIF2AK3/DDHD2/TRIM2/SOX2/POLR3B/RNF38/MGAT4A/NFAT5/PRKAB2/NAA30/HOXA9/SLC31A1/ACBD5/ITGB8/FAM217B/GID4/VPS54/KLF5/GPD2/UBR3/SPG1…
REACTOME_PROCESSING_OF_CAPPED_INTRON_CONTAINING_PRE_MRNA	REACTOME_PROCESSING_OF_CAPPED_INTRON_CONTAINING_PRE_MRNA	REACTOME_PROCESSING_OF_CAPPED_INTRON_CONTAINING_PRE_MRNA	208	0.447228526047168	2.02220182930028	1.46243094041383e-09	4.96729094250766e-08	3.71550660693754e-08	6368	tags=56%, list=32%, signal=39%	FUS/NUP85/PRCC/HNRNPH1/SRRT/PRPF3/SNRPF/RBM17/SRSF2/ISY1/DDX39A/ALYREF/NUP107/RBMX/U2AF2/SF3B2/CHTOP/SNRPB2/HNRNPA2B1/DDX39B/PRPF4/SNRPG/MAGOH/HNRNPA0/SUGP1/CSTF3/LSM7/SNRPD2/RBM5/CPSF1/SRSF1/SRSF9/SNRNP70/HNRNPA3/CPSF3/POM121/NCBP2/SNRPE/DHX16/GLE1/SARNP/SNW1/EIF4A3/SNRPD3/HNRNPA1/LSM8/HNRNPC/PPIH/THOC7/RAE1/ZRSR2/POLR2H/POLR2K/UPF3B/HNRNPM/HNRNPK/THOC6/SRSF3/HNRNPR/SNRPD1/CWC25/LSM2/SART1/RNPS1…
RODWELL_AGING_KIDNEY_NO_BLOOD_DN	RODWELL_AGING_KIDNEY_NO_BLOOD_DN	RODWELL_AGING_KIDNEY_NO_BLOOD_DN	95	-0.515841164140338	-2.43663537898715	1.56496675714696e-09	5.27964798542889e-08	3.94914797607212e-08	2959	tags=42%, list=15%, signal=36%	LDHB/FBXO21/GHR/OAT/BMP7/CRABP1/APLP2/TMEM38B/KLF9/SLC22A23/LINC00667/DSG2/SRR/AMT/GPRASP1/PEG3/NNT/IMPACT/GABARAPL1/PTGER3/PPM1K/MPPED2/GOT2/TBC1D9/PRKAA2/DHTKD1/TCTN3/CTH/CPEB3/ISOC1/DBT/CYB5A/RHOBTB3/ERLIN2/EGF/NUDT7/BTBD11/FA2H/FMO5/ESRRG
FOURNIER_ACINAR_DEVELOPMENT_LATE_2	FOURNIER_ACINAR_DEVELOPMENT_LATE_2	FOURNIER_ACINAR_DEVELOPMENT_LATE_2	223	0.436508198971855	1.9792111804346	2.36582022457547e-09	7.92787945054047e-08	5.93001070773137e-08	4092	tags=39%, list=20%, signal=32%	KIF2C/PLK1/PTTG1/POLQ/CENPA/BIRC5/CDKN3/PRC1/CDC45/MELK/CDK1/NUP85/MCM7/AURKA/RRM2/TRIP13/MUS81/PARP2/HJURP/CDCA3/GINS1/SMC4/CKS2/DTL/BLM/NCAPG2/RNASEH2A/FANCI/SNRPF/CDC7/CDC6/XPO6/TREX2/MCM6/DCAF15/MCM3/FEN1/TTK/MCM2/CHAF1A/NUP107/PHTF2/CAD/DEPDC1/DVL1/DDX39B/PRPF4/UPP1/MCM4/POLRMT/RANBP1/RPA3/TIMELESS/WSB1/TMPO/VRK1/COLGALT1/NOC2L/PHC2/ZWINT/SMARCA4/PLAUR/SRPK1/CCNF/FN1/IRAK1/DBF4/FASTKD1/YWHAH…
KAUFFMANN_DNA_REPLICATION_GENES	KAUFFMANN_DNA_REPLICATION_GENES	KAUFFMANN_DNA_REPLICATION_GENES	124	0.509062534866968	2.17410548443475	2.67049999925029e-09	8.8892043308378e-08	6.64907648936142e-08	2232	tags=35%, list=11%, signal=31%	PTTG1/POLQ/CENPE/ORC6/CDC45/ORC1/CHTF18/MCM7/RRM2/SMC4/LIG1/BLM/RFC2/GMNN/RFC4/POLD1/POLG/CHAF1B/CDC7/CDC6/SET/MCM6/MCM3/PTTG3P/FEN1/MCM2/CHAF1A/POLA2/POLG2/MCM4/MCM5/POLRMT/CDK2AP1/RPA3/CCL3/BRCA1/TOPBP1/PCNA/SSBP1/POLD3/RFC5/SUV39H1/SMC2
WAMUNYOKOLI_OVARIAN_CANCER_GRADES_1_2_UP	WAMUNYOKOLI_OVARIAN_CANCER_GRADES_1_2_UP	WAMUNYOKOLI_OVARIAN_CANCER_GRADES_1_2_UP	114	-0.477721971813413	-2.31085027930119	2.97112170452564e-09	9.82437792761359e-08	7.34858125315927e-08	3515	tags=45%, list=17%, signal=37%	MAP7/LRRC8B/CCNDBP1/PBLD/HEPH/STXBP5/F11R/ETNK1/PERP/RNF128/FRK/TMED4/DSC2/TSPAN8/CPD/STK39/ACBD5/KIAA1841/ERBB3/SLC39A14/TM9SF3/SEC22B/KLF5/FZD5/GFPT1/CMPK1/GALNT7/SLC35A3/IQGAP2/ELL3/FDFT1/HINT3/ELL2/PDIA3/PLS1/ABCD3/NQO1/CD164/PDIA5/TMEM30B/ARSD/NUDT15/DDAH1/RASSF6/ABHD17C/GMDS/TMEM181/GNPNAT1/GALNT4/ATP8B1/SH3BGRL2
HOSHIDA_LIVER_CANCER_SUBCLASS_S3	HOSHIDA_LIVER_CANCER_SUBCLASS_S3	HOSHIDA_LIVER_CANCER_SUBCLASS_S3	215	-0.384712940296448	-2.05904659027129	3.01944634845948e-09	9.91848395911723e-08	7.41897205286305e-08	3684	tags=36%, list=18%, signal=30%	ACY1/KCNJ8/ALAS1/ADH6/EGFR/SPARCL1/CRYM/ANXA6/RHOB/POLD4/PROS1/HAAO/ALDH4A1/CYP2J2/PNPLA4/GPX2/GHR/AMFR/CRABP1/GJB1/GSTZ1/IL6R/HGD/ACADM/EDNRB/AOC1/CYP3A7/MT2A/SLC7A2/MAOB/SDS/AMT/PON3/MTHFS/RGN/GPX3/FXR2/IVD/SLC35D1/ALDH2/TMBIM6/HPD/SOAT1/IQGAP2/FOXO1/CTSO/TGFBR3/SERPINA3/FAH/PGRMC1/MSMO1/DPAGT1/VSIG2/GOT2/CAT/NFIB/IGF1/QDPR/PIK3R1/HMGCS2/CD302/FMO4/PAH/ACOX2/CTH/CBR1/CYB5A/ITPR2/IDH3A/BTD/ACOX1…
FARMER_BREAST_CANCER_APOCRINE_VS_LUMINAL	FARMER_BREAST_CANCER_APOCRINE_VS_LUMINAL	FARMER_BREAST_CANCER_APOCRINE_VS_LUMINAL	252	-0.354057132835703	-1.89656728914903	3.30623509984505e-09	1.07895633029584e-07	8.07053466408685e-08	4028	tags=36%, list=20%, signal=29%	ST6GALNAC2/SPTLC2/FABP7/DBNDD2/AK4/SAR1B/LAMB2/TRPS1/TMEM87A/CLCA2/EGFR/ELOVL2/CCNDBP1/BLNK/DNALI1/TFF1/VEZF1/ADAM9/HMGCS1/OAZ3/P4HA1/PAM/TRMT1L/GPRC5B/CYP2J2/GHR/SCGB1D2/ANKRD27/CACNA2D2/PHKB/SGMS1/MPHOSPH6/VLDLR/CSGALNACT1/DBI/FCN2/UCHL3/TSPAN8/APLP2/INPP5F/IDH1/HGD/IL6ST/ZDHHC4/ACADM/STK39/SLC31A1/MAOB/CLU/ORM1/TUBA4A/BTG2/DAP/MAP2K6/TFF3/RNF141/MEIS3P1/BNIP3/PEX3/GFRA1/REEP5/KCNMA1/FDFT1/NDNF…
LIAO_METASTASIS	LIAO_METASTASIS	LIAO_METASTASIS	386	0.381865273843144	1.83189482053448	3.33683743036123e-09	1.08187203180478e-07	8.09234395278307e-08	3530	tags=31%, list=17%, signal=26%	TACC3/MMP11/KIF18B/RAD54L/NUF2/GTSE1/CTHRC1/WDR5/MYBL2/BIRC5/CHTF18/E2F1/BUB1B/FUS/NRP1/SLC2A6/NEIL3/EZH2/TRIP13/ARHGAP4/MSANTD3/HJURP/KIFC2/HES4/ZMYND19/TCF3/ATXN2L/SSBP4/DGKZ/DBN1/RCC2/ASNS/GRK6/SCRIB/CEP164/CDC7/PIDD1/SZRD1/VCAN/REXO4/CENPM/BRD9/TMSB10/PSMC3IP/CCNE1/RAPGEF1/UBAP2L/ZFP41/IFRD1/HOXD8/GRAMD1A/JRK/HMGB3/VGLL4/SLC6A8/SURF2/COL1A2/TMEM201/PAQR5/PKP4/RBM10/INTS8/ARHGEF1/TDG/SAC3D1/MR…
RODWELL_AGING_KIDNEY_DN	RODWELL_AGING_KIDNEY_DN	RODWELL_AGING_KIDNEY_DN	100	-0.492482401836776	-2.32113919519804	3.53128148601932e-09	1.13752828772222e-07	8.50864971979392e-08	2959	tags=40%, list=15%, signal=34%	LDHB/FBXO21/GHR/OAT/BMP7/CRABP1/APLP2/FAM153A/TMEM38B/KLF9/SLC22A23/LINC00667/SRR/AMT/GABARAPL3/GPRASP1/CACNB2/PEG3/NNT/GNG7/IMPACT/FAXDC2/GABARAPL1/PTGER3/PPM1K/MPPED2/GOT2/PRKAA2/DCBLD2/CTH/CPEB3/ISOC1/DBT/RHOBTB3/ERLIN2/EGF/NUDT7/BTBD11/FMO5/ESRRG
ANASTASSIOU_MULTICANCER_INVASIVENESS_SIGNATURE	ANASTASSIOU_MULTICANCER_INVASIVENESS_SIGNATURE	ANASTASSIOU_MULTICANCER_INVASIVENESS_SIGNATURE	53	0.635810175566455	2.32393635626688	6.0165929196461e-09	1.92569541332006e-07	1.44040969493282e-07	2799	tags=51%, list=14%, signal=44%	MMP11/ASPN/NOX4/BGN/FAP/ITGBL1/THBS2/COL11A1/COL5A2/OLFML2B/RCN3/NTM/SPARC/POSTN/COL3A1/INHBA/VCAN/COL5A1/COL1A2/PDGFRB/AEBP1/SUGCT/TNFAIP6/CTSK/LOXL2/FN1/CDH11
WHITFIELD_CELL_CYCLE_S	WHITFIELD_CELL_CYCLE_S	WHITFIELD_CELL_CYCLE_S	104	0.537469259024943	2.22672776145618	6.45743929357788e-09	2.0536302161041e-07	1.53610423155309e-07	4154	tags=48%, list=21%, signal=38%	RAD54L/CDCA5/CDH24/UBE2T/PKMYT1/CDC45/ABCC5/TOP2A/ASF1B/CCDC150/EXO1/CENPU/EZH2/RRM2/ACAP3/KIFC2/RAD51/RHPN1/BLM/RFC2/RFC4/E2F8/CDC7/CENPM/FEN1/HAUS5/PHTF2/ESCO2/CCDC84/MBD4/BRCA1/CREBZF/OGT/ZWINT/GOLGA8A/STAG3L1/OSER1/MASTL/RAD51AP1/CCDC14/GOLGA8B/CASP2/SHC1/OSGIN2/NAB1/SLC25A27/DSCC1/BRIP1/DNA2/RSRC2
BENPORATH_ES_1	BENPORATH_ES_1	BENPORATH_ES_1	292	0.402576896740746	1.88102201837105	7.21598763932148e-09	2.28034343564128e-07	1.70568448662976e-07	5785	tags=46%, list=29%, signal=33%	CDC20/KIF2C/PTTG1/CDCA5/OIP5/DLGAP5/BIRC5/CCNA2/ORC1/BUB1B/AURKB/CDK1/PARPBP/PLCB3/DNMT3B/SPC25/MCM7/RRM2/SYNGR3/HMMR/KIFC2/NCAPG2/ERCC6L/MAD2L2/GMNN/RCC2/RFC4/GINS4/GDF3/CDC6/SALL4/CCNB1/NMU/MCM6/RUVBL1/MCM3/PODXL/SPRY4/FEN1/MCM2/CASP3/CHAF1A/WDHD1/DNMT3A/NUP107/PNN/THEMIS2/HMGB3/SLC6A8/UNG/MCM4/MCM5/NOP16/HNRNPAB/MYO19/CHEK2/MIS18A/TMPO/BRIX1/SFRP2/SRSF1/CAMKV/GNPTAB/NFYB/PUS1/OAZ2/NOP56/WDR12/…
NAKAMURA_TUMOR_ZONE_PERIPHERAL_VS_CENTRAL_DN	NAKAMURA_TUMOR_ZONE_PERIPHERAL_VS_CENTRAL_DN	NAKAMURA_TUMOR_ZONE_PERIPHERAL_VS_CENTRAL_DN	465	-0.2955335889249	-1.6763938283194	7.48974203618274e-09	2.35196742054468e-07	1.75925883776077e-07	4377	tags=34%, list=22%, signal=27%	NFIL3/KDELR2/CHST2/KDM4B/SLC5A3/TXNIP/DUSP1/WIPF2/FOS/PTGS2/S100P/TOMM20/ST6GALNAC2/RYBP/PGM1/ROBO1/LINC00470/IL33/SLC35E1/SLC33A1/TRIM29/ANK3/WDR72/FAT2/TTC3/KRT23/HK2/BTBD3/COPZ1/CEMIP/WDR11/USO1/GLYR1/HSPA5/FAM13A/TNFRSF10D/SLC24A3/XIAP/GLRX/SEMA6A/LRIG1/ABHD6/MOB3A/NATD1/PLIN2/IGBP1/BACE2/P4HA1/TC2N/GYS1/BACH1/COL4A5/GLUL/WDR37/CACHD1/FAM222B/TNFSF15/MFSD1/PAM/CALM2/SPOCK1/STEAP4/MUC5B/EHF/RN…
WEST_ADRENOCORTICAL_TUMOR_UP	WEST_ADRENOCORTICAL_TUMOR_UP	WEST_ADRENOCORTICAL_TUMOR_UP	238	0.429780838345046	1.97032648829772	7.66342119607491e-09	2.39146637700013e-07	1.78880384234696e-07	4144	tags=36%, list=21%, signal=29%	KIF2C/KIF18B/ESPL1/PTTG1/KIF14/ORC6/CDC25C/PRC1/NEK2/BUB1B/MELK/TOP2A/CDK1/PARPBP/KIF20A/AURKA/SLC2A6/SLC20A1/EZH2/RRM2/CDCA3/ENSA/SMC4/HMGB2/DTL/DNMT1/PBK/GMNN/RNF34/SPARC/ARPC5L/FANCI/DDX39A/XPO6/ACOT7/CCNB1/CENPM/DCAF15/CCNE1/MCM2/CHAF1A/IL32/CDK17/CAD/INHA/KIF3C/JAG1/TDG/ZWILCH/WSB2/RALGPS1/ANGPT2/CEBPG/TMPO/XPO1/YKT6/PIR/ZWINT/SMARCA4/GRIN2C/RFC5/ENO1/MICB/TMEM106C/PSMB7/POLR2K/CCT6A/TXN/BIC…
REACTOME_DNA_STRAND_ELONGATION	REACTOME_DNA_STRAND_ELONGATION	REACTOME_DNA_STRAND_ELONGATION	28	0.754406136762629	2.43841659062642	8.04094633291335e-09	2.493692238524e-07	1.86526823074054e-07	2183	tags=68%, list=11%, signal=61%	CDC45/MCM7/GINS1/LIG1/RFC2/RFC4/POLD1/GINS4/MCM6/MCM3/FEN1/MCM2/POLA2/MCM4/MCM5/RPA3/PCNA/POLD3/RFC5
MITSIADES_RESPONSE_TO_APLIDIN_DN	MITSIADES_RESPONSE_TO_APLIDIN_DN	MITSIADES_RESPONSE_TO_APLIDIN_DN	187	0.453050888315714	2.03276303999061	9.15682519435353e-09	2.82222396267946e-07	2.1110081734611e-07	2931	tags=34%, list=15%, signal=29%	TACC3/KIF18B/SHCBP1/PTTG1/KIF14/CENPA/MYBL2/DLGAP5/BIRC5/CCNA2/NEK2/MKI67/BUB1B/MELK/TOP2A/NCAPG/AURKA/RRM2/TRIP13/CDCA8/HJURP/GINS1/BLM/NCAPG2/ERCC6L/RFC4/FANCI/CDC7/CCNB1/PODXL/PTTG3P/CCNE1/SYK/MCM2/CHAF1A/FANCG/CAD/TRAF3/MCM4/MCM5/HNRNPAB/HDGF/WSB2/SUGP2/TOPBP1/WDR76/KAZN/POLD3/ZWINT/CTPS1/FBXO5/SMC2/KCTD12/RASSF2/FUT8/TMEM106C/GMPS/PPP1R16B/ANKRD10/CAMSAP1/HNRNPR/MMD/BICD2
LY_AGING_MIDDLE_DN	LY_AGING_MIDDLE_DN	LY_AGING_MIDDLE_DN	12	0.900319136413457	2.30989521218603	9.22605249282468e-09	2.82611534335421e-07	2.11391890503984e-07	774	tags=83%, list=4%, signal=80%	CDC20/KIF2C/UBE2C/PLK1/KIF23/CENPA/MYBL2/CCNA2/CCNB1/KIF11
TURASHVILI_BREAST_LOBULAR_CARCINOMA_VS_LOBULAR_NORMAL_DN	TURASHVILI_BREAST_LOBULAR_CARCINOMA_VS_LOBULAR_NORMAL_DN	TURASHVILI_BREAST_LOBULAR_CARCINOMA_VS_LOBULAR_NORMAL_DN	58	0.617724842414323	2.30066041057955	1.03975518107374e-08	3.16554732872022e-07	2.36781218385726e-07	3774	tags=57%, list=19%, signal=46%	TACC3/MMP11/ASPN/CTHRC1/BGN/THBS2/COL11A1/COL5A2/FNDC1/POSTN/COL3A1/VCAN/PABPC1L/RAB26/C5AR1/COL5A1/COL1A2/COL8A1/TMEM119/SPP1/RFTN1/AEBP1/COL4A1/SFRP2/RGS1/ZNF823/FN1/THBS4/IFI44/CXCR4/ECT2/LCP2/COL4A2
TOMLINS_PROSTATE_CANCER_DN	TOMLINS_PROSTATE_CANCER_DN	TOMLINS_PROSTATE_CANCER_DN	32	-0.706627982861628	-2.60387831336825	1.23486442314395e-08	3.73677458470165e-07	2.79508706431561e-07	2888	tags=62%, list=14%, signal=54%	MYOF/MEIS1/RBPMS/DAAM2/GAS1/CLU/TGFB1I1/TPM2/PCP4/ZNF516/LGALS3/PPP1R12B/FHL1/MEIS2/SVIL/SMTN/C7/VCL/CNN1/CALM1
YU_MYC_TARGETS_UP	YU_MYC_TARGETS_UP	YU_MYC_TARGETS_UP	32	0.719551176116986	2.38741436781939	1.42685643041788e-08	4.29174346811836e-07	3.21020077052799e-07	1789	tags=56%, list=9%, signal=51%	PLK1/BIRC5/CDKN3/MKI67/TOP2A/CDK1/KIF20A/AURKA/CCNB2/ANLN/HMGB2/CKS2/DTL/GMNN/E2F8/CCNB1/PCNA/BRCA2
REACTOME_DNA_REPAIR	REACTOME_DNA_REPAIR	REACTOME_DNA_REPAIR	231	0.421476506437602	1.92861521982325	1.47781920255672e-08	4.41841393914114e-07	3.30494959386779e-07	5418	tags=42%, list=27%, signal=31%	EME1/POLQ/UBE2T/CCNA2/FANCC/EXO1/NEIL3/MUS81/RMI2/PARP2/RAD51/LIG1/ELL/DTL/BLM/NPLOC4/RFC2/MAD2L2/RFC4/POLD1/FANCI/XRCC2/ISY1/BAP1/RUVBL1/FEN1/FANCG/CLSPN/GTF2H4/DCLRE1B/UBE2I/UNG/FANCD2/TDG/RPA3/UIMC1/TIMELESS/MBD4/CHEK2/SUMO2/BRCA1/TDP1/TOPBP1/PCNA/BRCA2/COPS7B/POLD3/RFC5/NFRKB/MNAT1/COPS5/RNF8/TRIM25/PIAS3/RAD51AP1/POLR2H/POLR2K/RAD1/XRCC3/ALKBH2/ZNF830/HMGN1/POLE3/INO80E/MDC1/RAD23B/UBA52/APE…
KEGG_PEROXISOME	KEGG_PEROXISOME	KEGG_PEROXISOME	70	-0.550761509734728	-2.46672056179275	1.56755384320854e-08	4.65880734472633e-07	3.48476255369918e-07	3026	tags=39%, list=15%, signal=33%	HMGCL/DHRS4/PAOX/MVK/GNPAT/PECR/IDH1/PXMP4/PEX3/PEX7/SLC27A2/ACAA1/ACOX3/PEX12/PEX19/CAT/ABCD3/PIPOX/MPV17L/ACOX2/PEX13/ACOX1/EHHADH/MLYCD/NUDT12/SCP2/EPHX2
PETROVA_ENDOTHELIUM_LYMPHATIC_VS_BLOOD_UP	PETROVA_ENDOTHELIUM_LYMPHATIC_VS_BLOOD_UP	PETROVA_ENDOTHELIUM_LYMPHATIC_VS_BLOOD_UP	105	0.522878562885702	2.16780384501503	1.62437332959791e-08	4.79911007969372e-07	3.58970823632102e-07	2075	tags=32%, list=10%, signal=29%	SPAG5/KIF2C/UBE2C/PLK1/PTTG1/MYBL2/CDKN3/CCNA2/BUB1B/TOP2A/AURKB/CDK1/TK1/LMNB1/CCNB2/GINS1/SMC4/HMGB2/CCNE2/ARRB2/GRAP/CCNB1/MCM6/KIF11/MGP/TTK/GMFG/FLT4/RGS16/ANGPT2/LMO2/RAMP3/RAMP2/ALDH1A1
CHICAS_RB1_TARGETS_GROWING	CHICAS_RB1_TARGETS_GROWING	CHICAS_RB1_TARGETS_GROWING	192	0.442151786701182	1.99125537443482	2.04085716194529e-08	5.9941175350546e-07	4.48356731305379e-07	2729	tags=31%, list=14%, signal=27%	CDC20/GTSE1/KIF14/IQGAP3/CENPA/BGN/CDKN3/CCNA2/NEK2/FAP/BUB1B/TOP2A/KIF20A/NRP1/MCM7/EZH2/CDC25B/CDCA8/CCNB2/IGFBP3/HMMR/GINS1/SMC4/CCNE2/NCAPG2/CENPK/GMNN/ADAMTS2/ASNS/RNASEH2A/RFC4/POSTN/COL3A1/CDC7/APOBEC3B/CCNB1/MCM6/MCM3/TTK/NRGN/MCM2/SHMT2/DEPDC1/MCM4/CDKN2A/RPA3/TIMELESS/TMPO/OXTR/DOCK10/CENPH/HPRT1/GAS2L3/SMC2/GPC6/NFYB/ANKRD13A/TMEM106C/RAD51AP1/GMPS
ACEVEDO_LIVER_CANCER_DN	ACEVEDO_LIVER_CANCER_DN	ACEVEDO_LIVER_CANCER_DN	430	-0.296689775172821	-1.67085614362677	2.17251686593035e-08	6.34349515297676e-07	4.74489987092699e-07	3841	tags=31%, list=19%, signal=26%	ZYG11B/SLC8B1/PLSCR4/EIF5A/GSTP1/MLLT3/ABHD10/TRAPPC2L/WDR72/CTSF/DHRS7/NMT1/MAP7/ACOT12/CSRNP1/VPS26B/HSPA5/DIS3L/ACACB/PPP2R2A/KDM8/PLIN2/HMGCS1/COX4I1/CYP3A43/HMGCL/SHBG/CYP1A2/TKFC/PON1/SERPINF1/SLC25A11/APOB/CMBL/GHR/EBPL/MVK/TMEM256/ZBED1/CRISPLD2/CACNA1H/OAT/SECISBP2L/FST/GJB1/APLP2/INHBE/SERBP1/TCF25/MTFR1L/HOGA1/ADIPOR2/KLHL36/PLEKHG3/ERLIN1/MT2A/GNPTG/DYNLL2/RETSAT/ORM1/ARHGAP10/ENTPD5/…
VERNELL_RETINOBLASTOMA_PATHWAY_UP	VERNELL_RETINOBLASTOMA_PATHWAY_UP	VERNELL_RETINOBLASTOMA_PATHWAY_UP	59	0.611102649110346	2.27460544847371	2.59123312394977e-08	7.52210871388443e-07	5.62649640377834e-07	2184	tags=42%, list=11%, signal=38%	CDCA5/E2F2/MELK/ASF1B/MCM7/CDCA4/EZH2/RRM2/HMGB2/BLM/CENPK/ZNF367/RFC4/EED/FEN1/CCNE1/CHAF1A/CLSPN/ESCO2/MCM4/TMPO/PCNA/VRK1/POLD3/FBXO5
GRUETZMANN_PANCREATIC_CANCER_DN	GRUETZMANN_PANCREATIC_CANCER_DN	GRUETZMANN_PANCREATIC_CANCER_DN	161	-0.401421682959375	-2.04795891714978	2.90570697443114e-08	8.38623984007785e-07	6.27286178599433e-07	3152	tags=32%, list=16%, signal=27%	CCND2/IGBP1/NRCAM/EIF3A/SRP54/SSR4/HNF1B/HYOU1/ZNF32/GJB1/GSTZ1/GTF3C1/IL6ST/ACADM/UBXN8/CLU/RGN/DAP/PRDX4/LMAN1/BCAT2/GPX3/MT1X/CRYAB/CACNA2D1/DMD/LAMP1/ZNF22/CRYZ/MXI1/SMPD1/XBP1/NFIB/SMPDL3A/PDIA5/SSR1/PAX6/SERPINA5/SEL1L/KCNAB1/NUCB1/SRPX/CYB5A/DSTN/ACOX1/TMED10/KAT2B/SMAD4/ANXA4/PTPRN2/HERPUD1/EPHX2
LOPEZ_MESOTELIOMA_SURVIVAL_TIME_UP	LOPEZ_MESOTELIOMA_SURVIVAL_TIME_UP	LOPEZ_MESOTELIOMA_SURVIVAL_TIME_UP	10	0.916256444659682	2.24914067873111	3.13908627112503e-08	9.00773434007315e-07	6.73773629156177e-07	1251	tags=80%, list=6%, signal=75%	BIRC5/CDC25C/MRGBP/MELK/AURKA/TRIP13/ACOT7/DCLRE1B
REACTOME_ASPARAGINE_N_LINKED_GLYCOSYLATION	REACTOME_ASPARAGINE_N_LINKED_GLYCOSYLATION	REACTOME_ASPARAGINE_N_LINKED_GLYCOSYLATION	244	-0.350553912178632	-1.89123761248242	3.35133612110078e-08	9.56184071580355e-07	7.15220484671614e-07	4463	tags=43%, list=22%, signal=34%	NEU1/ALG2/ARF1/TMED9/CAPZA3/ALG12/KDELR2/RNF5/GOSR1/TRAPPC2/ST6GALNAC2/GMPPA/MANEA/UAP1/GBF1/SAR1B/GFPT2/CNIH1/MVD/TRAPPC2L/ANK3/COPZ1/USO1/ACTR10/RFT1/CALR/SYVN1/DHDDS/FPGT/DCTN1/MGAT4C/SCFD1/LMAN1L/GOLGB1/GMPPB/ST8SIA1/GANAB/NUS1/F8/TRAPPC1/AMFR/MAN1A2/SPTBN4/COG3/MGAT4A/TMED2/PGM3/ST3GAL4/KDELR3/TUBA3D/DYNLL2/DCTN6/TUBA3C/RNF103/TUBA4A/ALG10/LMAN2/COPG1/BET1/LMAN1/ALG5/SEC22B/TUBA3E/CAPZB/TRIM…
VECCHI_GASTRIC_CANCER_ADVANCED_VS_EARLY_UP	VECCHI_GASTRIC_CANCER_ADVANCED_VS_EARLY_UP	VECCHI_GASTRIC_CANCER_ADVANCED_VS_EARLY_UP	142	0.482329598792545	2.0917965814231	3.93502269259518e-08	1.11633910818908e-06	8.35015580940653e-07	2862	tags=37%, list=14%, signal=32%	MMP11/NOX4/CTHRC1/BGN/FAP/ESM1/ITGBL1/THBS2/IGFBP3/COL11A1/COL5A2/TMEM132A/NTM/MSR1/SPARC/ADAMTS2/PCED1B/FNDC1/CMTM3/INHBA/IER5L/HAVCR2/APOC1/SALL4/VCAN/MGP/PIK3R5/STC2/LPL/C3AR1/COL1A2/COL8A1/AMIGO2/SPP1/FSTL1/ANGPT2/ISM1/GPNMB/COL15A1/ACTL8/COL4A1/SFRP2/CD163/TNFAIP6/GPC6/GNB4/IBSP/FN1/THBS4/ADAMTS12/CDH11/CEP170
SENGUPTA_NASOPHARYNGEAL_CARCINOMA_DN	SENGUPTA_NASOPHARYNGEAL_CARCINOMA_DN	SENGUPTA_NASOPHARYNGEAL_CARCINOMA_DN	253	-0.345643894858693	-1.84815086816531	4.29687888317875e-08	1.21210826348652e-06	9.06650388196146e-07	3330	tags=29%, list=16%, signal=25%	CKB/DNALI1/CCDC181/SIX2/AGR2/MS4A8/CCDC81/EPPIN/BACE2/GSTA3/SCGB1A1/FBXO15/TTC12/BNIPL/STOML3/SERPINB6/VWA5A/TMEM231/SORBS2/SMDT1/CYP4B1/MGLL/ADH1C/SCGB2A1/PRR15/FAM229B/SLC16A5/SPAG6/CASC1/ANKRD37/RSPH3/WFDC2/TCEA3/DNAJA4/TRIM13/TFF3/DNAH7/AHNAK2/SPATA18/CC2D2A/PCP4L1/SLC27A2/ABLIM1/LZTFL1/ELL3/CLIC6/EFCAB1/ADIRF/MORN5/TRAK1/MSMB/FAM3B/ABHD14B/LCN2/VILL/FKBP1B/FAM3D/NQO1/FAM174B/IL20RA/ANXA11/AR…
KEGG_SPLICEOSOME	KEGG_SPLICEOSOME	KEGG_SPLICEOSOME	112	0.499782778705003	2.09789478023212	4.7025504541562e-08	1.31909182121359e-06	9.86673507471685e-07	5249	tags=58%, list=26%, signal=43%	PRPF3/SNRPF/RBM17/HSPA6/SRSF2/ISY1/ALYREF/RBMX/U2AF2/SF3B2/SNRPB2/DDX39B/PRPF4/SNRPG/MAGOH/LSM7/SNRPD2/ACIN1/SRSF1/SRSF9/SNRNP70/HNRNPA3/NCBP2/SNRPE/DHX16/TCERG1/TRA2A/SNW1/EIF4A3/SNRPD3/HNRNPA1/LSM8/HNRNPC/PPIH/HNRNPM/HNRNPK/SRSF3/SNRPD1/HNRNPA1L2/LSM2/SART1/LSM4/SRSF7/HNRNPU/PUF60/USP39/DDX5/BUD31/SNRPB/DDX42/THOC1/CHERP/CCDC12/PHF5A/PRPF31/SYF2/PRPF38B/SF3B6/CWC15/NCBP1/TRA2B/SNRPA/LSM5/SF3B1/…
WP_DNA_REPLICATION	WP_DNA_REPLICATION	WP_DNA_REPLICATION	36	0.686730699749604	2.34996669945802	4.80747842159092e-08	1.34099104798902e-06	1.00305400998557e-06	2839	tags=61%, list=14%, signal=53%	ORC6/CDC45/ORC1/MCM7/RFC2/GMNN/RFC4/POLD1/CDC7/CDC6/MCM6/MCM3/MCM2/POLA2/MCM4/MCM5/RPA3/PCNA/POLD3/RFC5/RPA4/DBF4
REACTOME_FATTY_ACID_METABOLISM	REACTOME_FATTY_ACID_METABOLISM	REACTOME_FATTY_ACID_METABOLISM	156	-0.402248865734293	-2.04665115851728	4.85714020321439e-08	1.34731672414719e-06	1.0077855813453e-06	3489	tags=37%, list=17%, signal=31%	ACOT12/ELOVL2/PCTP/ACACB/PPARD/TBXAS1/TECRL/CPT2/ACLY/CYP1A2/PON1/CYP2J2/GPX2/HACD3/TECR/DBI/CYP4B1/ACOT4/PECR/SLC25A20/PRKAB2/ACOXL/ACADM/CYP4F3/ACBD5/ACSBG1/PON3/CYP4F11/PTGR2/SLC27A2/ACAA1/ACOX3/ELOVL5/SLC22A5/PTGDS/ACSF3/PRKAA2/CYP1B1/ELOVL7/HACD1/ACADL/PTGIS/ACOT13/CYP4F2/CYP2U1/ACOX2/CBR1/ACOX1/PCCA/EHHADH/PPT1/ALOX15B/NUDT7/MLYCD/SCP2/MCEE/ALDH3A2/EPHX2
RIZ_ERYTHROID_DIFFERENTIATION	RIZ_ERYTHROID_DIFFERENTIATION	RIZ_ERYTHROID_DIFFERENTIATION	66	0.583288814993216	2.22882201247467	4.96205565848387e-08	1.36881458026574e-06	1.02386586079097e-06	1890	tags=36%, list=9%, signal=33%	CENPA/MYBL2/E2F1/TOP2A/AURKB/EXO1/MCM7/EZH2/HMGB2/BLM/DNMT1/POLD1/CDKN2D/MCM3/FEN1/MCM2/FOXH1/MAFG/POLG2/MCM4/MCM5/MBD4/BRCA1/HNRNPDL
PID_PLK1_PATHWAY	PID_PLK1_PATHWAY	PID_PLK1_PATHWAY	41	0.657995108279397	2.29260796068682	5.17000307769779e-08	1.41834205312885e-06	1.06091214110305e-06	1064	tags=39%, list=5%, signal=37%	CDC20/PLK1/CENPE/CDC25C/PRC1/BUB1B/CDK1/KIF20A/CENPU/AURKA/SPC24/CDC25B/ERCC6L/CCNB1/ODF2/CLSPN
NAKAYAMA_SOFT_TISSUE_TUMORS_PCA1_UP	NAKAYAMA_SOFT_TISSUE_TUMORS_PCA1_UP	NAKAYAMA_SOFT_TISSUE_TUMORS_PCA1_UP	55	0.613723450208102	2.27142035059539	5.26641436878467e-08	1.43689655428098e-06	1.07479080704331e-06	3117	tags=55%, list=15%, signal=46%	FAP/ITGBL1/THBS2/FCGR3A/SIGLEC1/FCGR2A/IFI30/NCF4/SRPX2/HSPA6/SLC15A3/C1QB/LY96/FCGR2B/VSIG4/GPNMB/LILRB1/ARHGAP15/KYNU/CD163/CD52/TNFAIP6/SERPINE1/DOCK2/NNMT/CCL13/HLA-DRA/ITGAM/GZMA/CD14
SHEN_SMARCA2_TARGETS_UP	SHEN_SMARCA2_TARGETS_UP	SHEN_SMARCA2_TARGETS_UP	311	-0.322010802861013	-1.77956153597306	5.54441821235464e-08	1.50452609425471e-06	1.12537733509349e-06	4787	tags=35%, list=24%, signal=27%	CHMP5/SLC25A12/YPEL5/CDKN1B/UBE2G1/SEC23IP/PAFAH1B1/LAPTM4A/MRFAP1L1/NUDT21/BEX4/CUL5/NDFIP1/STON1/FBXL5/NPTN/TWSG1/AKAP11/APOOL/GYG1/MKKS/MOB4/LANCL1/TAF9B/UPF2/BTBD3/FEM1B/ANGEL2/WDR11/RNF14/TMEM41B/SLC25A46/ACTR10/RSBN1/RB1/PREPL/CTCF/VPS26A/TTC33/UFSP2/RALB/ZC3H13/HNRNPH2/KRCC1/PPP1R2/TRMT1L/SCFD1/POLR2M/PDHB/TTC37/ZDHHC6/APC/LEPROT/DAZAP2/SNX2/CUL4A/SS18/PHKB/SCAPER/FTO/FEM1C/RNF38/COPS2/SER…
TURASHVILI_BREAST_DUCTAL_CARCINOMA_VS_DUCTAL_NORMAL_DN	TURASHVILI_BREAST_DUCTAL_CARCINOMA_VS_DUCTAL_NORMAL_DN	TURASHVILI_BREAST_DUCTAL_CARCINOMA_VS_DUCTAL_NORMAL_DN	147	-0.411209102863916	-2.06236934809101	7.11676557700836e-08	1.91890694017048e-06	1.43533195394075e-06	5088	tags=48%, list=25%, signal=36%	FBXO32/CHL1/PTX3/CYP4X1/IQCA1/TNC/FOSB/CDH3/SFRP1/CCL28/KIT/HOXA3/GATM/TF/RND3/EGR1/CLDN11/DUSP1/SCN4B/FOS/ID4/LTF/LAMB3/DLG5/TRIM29/KRT23/EGFR/PER1/KBTBD6/CAV2/SLC18B1/EHF/ADAMTS5/SCGB1D2/ANXA1/TRIM2/SORBS2/RBPMS/SOX9/DSC3/HOXA9/KRT5/ITGB8/MAOB/SBSPON/CYB5R2/TAGLN/FZD7/TFPI2/KRT15/CRYAB/GABARAPL1/PDLIM3/GPM6B/PI15/MAMDC2/NFIB/ZNF204P/CNN1/HMGCS2/RAB27A/NDRG2/MGST1/SYNPO2/ANPEP/SYNM/FAM189A2/PTN/…
NELSON_RESPONSE_TO_ANDROGEN_UP	NELSON_RESPONSE_TO_ANDROGEN_UP	NELSON_RESPONSE_TO_ANDROGEN_UP	56	-0.569160683866264	-2.41032951604105	7.14834149552791e-08	1.91890694017048e-06	1.43533195394075e-06	4717	tags=64%, list=23%, signal=49%	HSD17B14/MAF/PMEPA1/SLC26A2/SMS/PDLIM5/VAPA/UAP1/B2M/HPGD/HMGCS1/INPP4B/STEAP4/ABCC4/DBI/PGM3/CPD/STK39/SORD/LMAN1/ORM2/IDI1/RAB4A/APPBP2/IQGAP2/SNAP25/ELOVL5/B4GALT1/ACTN1/ELL2/KLF4/SPDEF/GSR/NKX3-1/FKBP5/KLK4
PASQUALUCCI_LYMPHOMA_BY_GC_STAGE_UP	PASQUALUCCI_LYMPHOMA_BY_GC_STAGE_UP	PASQUALUCCI_LYMPHOMA_BY_GC_STAGE_UP	212	-0.359415519975007	-1.91757003803126	7.92296655488457e-08	2.11512132703139e-06	1.58209924806463e-06	3368	tags=34%, list=17%, signal=29%	BLNK/CHID1/RHOB/NUDT4/CCND2/SLC38A10/HM13/CORO2B/ARMCX3/HSP90B1/AGPAT5/SSR3/CACNA1H/TSPAN31/TMEM38B/MPZL2/PECR/RRBP1/IL6ST/FAXC/NEGR1/NOMO1/LEPROTL1/GUSB/DYNLL2/ERGIC1/BHLHA15/TMEM248/MGARP/BTG2/SPAG6/CPED1/LMAN1/MT1X/GPM6A/STT3A/EPDR1/WIPI1/KIAA1217/MYOM1/KCNN4/BBS2/EXTL2/CCNG1/SNAI2/CD44/ELL2/PDIA3/FUT4/TXNDC11/YAP1/PDIA6/MAMDC2/MCFD2/SYDE2/SMPDL3B/XBP1/SSR1/NRG2/DUSP16/EAF2/ARMCX2/SEL1L/PLA2G1…
GARGALOVIC_RESPONSE_TO_OXIDIZED_PHOSPHOLIPIDS_TURQUOISE_DN	GARGALOVIC_RESPONSE_TO_OXIDIZED_PHOSPHOLIPIDS_TURQUOISE_DN	GARGALOVIC_RESPONSE_TO_OXIDIZED_PHOSPHOLIPIDS_TURQUOISE_DN	44	0.648279313028358	2.28736910894329	7.96400579775489e-08	2.11512132703139e-06	1.58209924806463e-06	3109	tags=50%, list=15%, signal=42%	TACC3/CDC20/PLK1/ESPL1/CCNA2/KIFC1/MKI67/BUB1B/KIF15/AURKA/NEIL3/SPC24/E2F8/EXOSC2/FAM111B/ZNF174/TMPO/PLCXD1/LYL1/CCNF/NDC80/ELOVL6
WANG_METASTASIS_OF_BREAST_CANCER_ESR1_UP	WANG_METASTASIS_OF_BREAST_CANCER_ESR1_UP	WANG_METASTASIS_OF_BREAST_CANCER_ESR1_UP	13	0.879709653534038	2.28766247618313	8.59181867441023e-08	2.26978574821853e-06	1.69778739386285e-06	857	tags=69%, list=4%, signal=66%	PLK1/GTSE1/POLQ/CENPU/SMC4/UCKL1/CCNE2/NCAPG2/FEN1
REACTOME_MRNA_SPLICING	REACTOME_MRNA_SPLICING	REACTOME_MRNA_SPLICING	164	0.453365999433263	2.00980953367714	8.69482232832855e-08	2.28490778343918e-06	1.70909859395622e-06	5981	tags=57%, list=30%, signal=40%	FUS/PRCC/HNRNPH1/SRRT/PRPF3/SNRPF/RBM17/SRSF2/ISY1/ALYREF/RBMX/U2AF2/SF3B2/SNRPB2/HNRNPA2B1/PRPF4/SNRPG/MAGOH/HNRNPA0/SUGP1/CSTF3/LSM7/SNRPD2/RBM5/CPSF1/SRSF1/SRSF9/SNRNP70/HNRNPA3/CPSF3/NCBP2/SNRPE/DHX16/SNW1/EIF4A3/SNRPD3/HNRNPA1/LSM8/HNRNPC/PPIH/ZRSR2/POLR2H/POLR2K/UPF3B/HNRNPM/HNRNPK/SRSF3/HNRNPR/SNRPD1/CWC25/LSM2/SART1/RNPS1/LSM4/SRSF7/GPKOW/HNRNPU/PUF60/USP39/DDX5/RNPC3/BUD31/ELAVL1/SNRPB/D…
WP_G1_TO_S_CELL_CYCLE_CONTROL	WP_G1_TO_S_CELL_CYCLE_CONTROL	WP_G1_TO_S_CELL_CYCLE_CONTROL	54	0.61404155652301	2.26161062145296	1.08617256805497e-07	2.83940294884737e-06	2.12385796167486e-06	1785	tags=43%, list=9%, signal=39%	ORC6/CDC45/ORC1/E2F1/E2F2/CDK1/MCM7/CCNE2/CDKN2D/CCNB1/MCM6/MCM3/CCNE1/E2F3/MCM2/MYT1/POLA2/CDKN2B/MCM4/MCM5/CDKN2A/RPA3/PCNA
VANTVEER_BREAST_CANCER_ESR1_DN	VANTVEER_BREAST_CANCER_ESR1_DN	VANTVEER_BREAST_CANCER_ESR1_DN	173	0.436340973645266	1.94307054095667	1.23083890440074e-07	3.20082221337131e-06	2.39419760570934e-06	3612	tags=33%, list=18%, signal=27%	CDC20/KIF2C/RAD54L/CENPA/MYBL2/MELK/FSCN1/CEP55/SLC2A6/CDCA8/CCNB2/ANLN/HJURP/BLM/ASNS/GATAD2A/UBE2E3/RAB6B/P2RY6/APOBEC3B/MCM6/TMSB10/TTK/FAM20A/HK3/IFRD1/THEMIS2/LILRB3/MCM5/KCNK5/CDK2AP1/UQCRH/HDGF/DUSP9/CEBPG/TOPBP1/CTPS1/ITGB2/CHIC2/ENO1/KATNA1/TMCC2/GMPS/DAPK1/PLEKHG1/PDCD5/CD180/GAPDHS/IL15RA/ATAD3A/BCL2A1/SRSF7/SNN/RRP1/LPXN/SH3BP1/PIM1
ALCALAY_AML_BY_NPM1_LOCALIZATION_DN	ALCALAY_AML_BY_NPM1_LOCALIZATION_DN	ALCALAY_AML_BY_NPM1_LOCALIZATION_DN	141	0.46873409058762	2.02698789065996	1.29733330636949e-07	3.35626176098593e-06	2.51046554185925e-06	3846	tags=40%, list=19%, signal=32%	CDC20/KIF2C/UBE2C/SHCBP1/PTTG1/KIF23/WDR62/DLGAP5/BIRC5/CDKN3/CCNA2/CDC25C/KIFC1/MKI67/TK1/EXO1/RRM2/CCNB2/HMMR/SPARC/POLD1/MAD2L1/CDC6/PLXND1/CCNB1/CENPM/MCM2/CHAF1A/KCNIP2/PRR5L/EGFL7/LY86/MCM4/RBM3/RANBP1/HLA-DMA/IGFBP7/KYNU/HNRNPA3/CIITA/HLA-DRB6/RSAD2/TMEM106C/WASF1/CCNF/HLA-DRA/EVL/HLA-DRB1/INSL3/MECR/DUT/AGTPBP1/RAD23B/IFITM2/CHEK1/IFITM1
REACTOME_DNA_REPLICATION_PRE_INITIATION	REACTOME_DNA_REPLICATION_PRE_INITIATION	REACTOME_DNA_REPLICATION_PRE_INITIATION	71	0.553562715745741	2.13657615405224	1.48844335082653e-07	3.83082353127673e-06	2.86543516480332e-06	4007	tags=46%, list=20%, signal=37%	ORC6/CDC45/ORC1/E2F1/E2F2/MCM7/GMNN/CDC7/CDC6/MCM6/MCM3/E2F3/MCM2/PSMA7/POLA2/MCM4/MCM5/RPA3/PSMD3/PSMB7/RPA4/PSME2/PSMD9/PSMA1/DBF4/PSME1/POLE3/PSMA5/PSMD2/UBA52/UBC/PSMB1/PSMD6
CHANDRAN_METASTASIS_UP	CHANDRAN_METASTASIS_UP	CHANDRAN_METASTASIS_UP	150	0.459544945747176	2.00897383671269	1.50328353902e-07	3.8491767745266e-06	2.87916329092738e-06	5117	tags=44%, list=25%, signal=33%	ORC6/FSCN1/FUS/THBS2/DUSP8/NGF/NTM/DAZAP1/CDKN2D/HSPA6/CSNK1G2/BRICD5/HES6/RAB6B/VCAN/TMSB10/E2F3/LSMEM1/CDK18/HOXC6/UGT2B15/GRAMD4/CRB2/INTS8/NPIPB3/SPP1/COX19/UBE2Z/PVT1/RBM39/NUB1/LARP1/FNBP4/SULT1A2/DDX17/GABPB1-AS1/ATG4D/FN1/CAMSAP1/BTNL9/AGO2/NKTR/TAF1D/RBBP6/ZNF621/CBX4/RNF149/MTF2/NFATC1/FBXO45/DXO/SLC7A5/NOL8/DDIT4/KCNQ1OT1/NFATC2IP/LYN/HBD/ZNF605/RPL37/NCAPH2/FAM30A/IFFO1/HSPE1/UBE2O/GO…
WP_TYROBP_CAUSAL_NETWORK	WP_TYROBP_CAUSAL_NETWORK	WP_TYROBP_CAUSAL_NETWORK	53	0.603868192560523	2.20718588820051	1.61723865265609e-07	4.11983295546523e-06	3.08161264211804e-06	3955	tags=58%, list=20%, signal=47%	ADAP2/HLX/ITGAX/SH2B3/SLC7A7/LOXL3/IGSF6/GAL3ST4/HCLS1/SPP1/NRROS/IL10RA/NCF2/TNFRSF1B/SAMSN1/CD4/CD37/LYL1/ITGB2/RGS1/APBB1IP/PLEK/CXCL16/RUNX3/RNASE6/FKBP15/ITGAM/CD84/IL18/NCKAP1L/NPC2
LEE_LIVER_CANCER_SURVIVAL_DN	LEE_LIVER_CANCER_SURVIVAL_DN	LEE_LIVER_CANCER_SURVIVAL_DN	136	0.467805204826781	2.0132095312933	2.29847160327706e-07	5.82551711429561e-06	4.35745511537644e-06	4818	tags=47%, list=24%, signal=36%	UBE2T/DLGAP5/CCNA2/SPC25/MCM7/CENPU/ITGB1BP1/CDCA8/RMI2/ANLN/HMGB2/CKS2/RCC2/RBM17/SET/CCNB1/MCM6/DYRK2/TTK/MCM2/DYNLL1/DEPDC1/SNRPB2/SNRPG/RAB32/ZWILCH/SUMO2/PFDN4/TOPBP1/PCNA/WDR34/RPL36A/SMC2/RPL35/NCBP2/NOP56/EIF4A3/HNRNPA1/LSM8/HNRNPC/GTPBP4/MMD/YWHAH/CCT6A/PDCD5/RPL38/HMGN1/LYAR/ECT2/PRMT1/ZC2HC1A/BUB3/RPL27/RPS3/TPRKB/ZNF138/ACTL6A/SLC44A1/MSH6/SUZ12/ZNF681/RAN/MFSD10/DCTPP1
REACTOME_TRANSCRIPTIONAL_REGULATION_BY_TP53	REACTOME_TRANSCRIPTIONAL_REGULATION_BY_TP53	REACTOME_TRANSCRIPTIONAL_REGULATION_BY_TP53	291	0.389273259729433	1.82027060984731	2.35871799845486e-07	5.94801967994199e-06	4.44908636816473e-06	6064	tags=44%, list=30%, signal=31%	BIRC5/CCNA2/CDC25C/FANCC/E2F1/AURKB/CDK1/EXO1/AURKA/RMI2/CDK9/IGFBP3/ELL/BLM/CCNE2/RFC2/E2F7/RNF34/GATAD2A/RFC4/FANCI/E2F8/BBC3/TAF4/PIDD1/CCNB1/CCNE1/DYRK2/NELFB/STK11/L3MBTL1/GTF2H4/CARM1/NLRC4/FANCD2/CDKN2A/TAF15/TAF11/COX6C/RPA3/PLK3/CHEK2/MDM4/BRCA1/PRKAG2/MAPK11/TOPBP1/PCNA/CENPJ/NOC2L/TBP/RFC5/CNOT10/MNAT1/PRDM1/CASP10/POLR2H/POLR2K/MLST8/YWHAH/TXN/GLS/RAD1/AGO2/AKT2/MTA2/CASP2/EHMT1/GATAD…
SHEN_SMARCA2_TARGETS_DN	SHEN_SMARCA2_TARGETS_DN	SHEN_SMARCA2_TARGETS_DN	230	0.411787943676466	1.88430348403267	2.48868183393774e-07	6.24421527479956e-06	4.67063906205295e-06	6526	tags=47%, list=32%, signal=32%	TROAP/ESPL1/CENPA/GABRD/MYBL2/BIRC5/E2F1/IL11/PDGFB/RAB3IL1/CENPI/KLHDC8A/LZTS1/B3GNT4/RUNDC3A/PDE6G/ASIC4/MYT1/SEMA6B/LTA/CYTH4/RBPJL/GLP1R/LILRB3/DIAPH1/DPF1/NHLH1/IL18BP/AMHR2/TLX1/HSF2BP/LILRA4/PADI1/HOXB5/PVT1/INE1/ACR/ACTL8/CPSF1/ADCY6/KMO/GPR21/CAMKV/UPK2/SLC14A2/PLEK/CCNF/TREM1/CFP/S1PR4/ALLC/CYP21A2/NFATC1/HTR6/GOLGA2/FASLG/CPNE7/FUT3/SPTBN5/VDR/CDK5R1/SIT1/APOBEC1/SLC28A1/TNFSF8/CYP2C9/…
KIM_ALL_DISORDERS_CALB1_CORR_UP	KIM_ALL_DISORDERS_CALB1_CORR_UP	KIM_ALL_DISORDERS_CALB1_CORR_UP	423	-0.28096890253192	-1.59252488785052	2.81512564641185e-07	7.02796117626719e-06	5.25687673340487e-06	4245	tags=34%, list=21%, signal=27%	WDR7/DPP6/GABRA5/NPTN/GRIN2A/GOT1/AKAP11/EHBP1/MBNL1/TOMM20/PINK1/NDEL1/YWHAQ/DOCK3/OXA1L/MOB4/NNAT/LANCL1/SCRN1/CNIH1/INA/NRIP1/TTC3/BTBD8/BTBD3/ALAS1/USO1/GABRG2/CRYM/PRPF8/SLC6A15/PREPL/PPP2R2A/ANXA6/KIAA0232/ME3/DCTN1/MYCBP2/GDE1/GPD1L/CALM2/VSNL1/PDHB/DUSP3/REEP1/SERPINF1/SLC25A11/HSP90B1/TECR/HYOU1/DDHD2/OAT/XPO7/PFDN1/SERINC1/UBQLN2/APLP2/PPP1R12A/TMED2/RTCB/INPP5F/AASDHPPT/PSAP/NRXN1/CAMK…
REACTOME_DEPOSITION_OF_NEW_CENPA_CONTAINING_NUCLEOSOMES_AT_THE_CENTROMERE	REACTOME_DEPOSITION_OF_NEW_CENPA_CONTAINING_NUCLEOSOMES_AT_THE_CENTROMERE	REACTOME_DEPOSITION_OF_NEW_CENPA_CONTAINING_NUCLEOSOMES_AT_THE_CENTROMERE	25	0.732620399956033	2.29765630155139	2.9205383610779e-07	7.25484976958307e-06	5.42658816711411e-06	2055	tags=52%, list=10%, signal=47%	CENPA/OIP5/CENPU/HJURP/CENPI/CENPK/CENPP/CENPW/CENPM/RUVBL1/CENPL/MIS18A/CENPH
KEGG_DNA_REPLICATION	KEGG_DNA_REPLICATION	KEGG_DNA_REPLICATION	32	0.686752895801725	2.27859224610877	3.21539763984556e-07	7.94776258205391e-06	5.94488318195522e-06	4073	tags=72%, list=20%, signal=57%	MCM7/LIG1/RFC2/RNASEH2A/RFC4/POLD1/MCM6/MCM3/FEN1/MCM2/POLA2/MCM4/MCM5/RPA3/PCNA/SSBP1/POLD3/RFC5/RNASEH1/RPA4/POLE3/RNASEH2C/DNA2
LIM_MAMMARY_STEM_CELL_DN	LIM_MAMMARY_STEM_CELL_DN	LIM_MAMMARY_STEM_CELL_DN	328	-0.311030270466713	-1.73760707446578	3.30267896640313e-07	8.12328870899055e-06	6.0761757701832e-06	5121	tags=40%, list=25%, signal=30%	SERINC3/KIF1B/WDR31/STXBP2/SUSD4/EPB41/PTPRF/RORC/TK2/VRK3/TFCP2L1/TMEM41A/PYROXD2/FAAH/P2RX4/MAP3K1/ZFP3/LYPD3/PEX11G/PPFIBP2/TST/NEU1/SLC39A9/PCBD2/KLK11/ARRDC4/CORO2A/HID1/AP3S2/RAB3IP/CIB1/TDRKH/DBNDD2/MCCC2/LTF/SGSM3/CGN/GOLPH3L/THNSL2/ACY1/PXYLP1/TLR3/TRIM68/DENND2D/KRT18/RREB1/SLC25A35/SULT2B1/CPT2/FGF13/PGAP3/PPP1R1B/ELMO3/GLUL/DHRS4/MB/PAOX/WNK4/PRR13/PIGO/SNX14/HTATIP2/ADAT1/ISG20/TMEM1…
LU_AGING_BRAIN_UP	LU_AGING_BRAIN_UP	LU_AGING_BRAIN_UP	199	-0.360336502061931	-1.8914061213855	3.35083191663957e-07	8.20132537244184e-06	6.13454676998822e-06	3511	tags=44%, list=17%, signal=37%	RIN2/YES1/SYPL1/ITM2A/VAMP3/TOB1/WNK1/SERINC5/PTP4A2/SFRP1/S100B/ZHX2/ADGRA3/TST/PAIP2B/GATM/TXNIP/PDLIM5/PTPN13/TOPORS/ID4/IL33/WWTR1/MTRR/ELOVL2/IQGAP1/HEPH/LRIG1/COL4A5/ALDH4A1/GPRC5B/MYOF/TCAF1/CLIC4/CAV2/ZNF423/LEPROT/ZCCHC24/BMP7/CHSY1/SH3GLB1/SLC4A4/LRP4/LITAF/NFE2L2/FXYD1/MT2A/ACSBG1/NT5C2/PLP1/ERBB3/RGN/MAL/ITPKB/LPP/CRYAB/WIPI1/FGF2/PDLIM3/FERMT2/DPYSL3/AHCYL2/ADIRF/PHLPP1/SSPN/ZNF652/G…
KEGG_VALINE_LEUCINE_AND_ISOLEUCINE_DEGRADATION	KEGG_VALINE_LEUCINE_AND_ISOLEUCINE_DEGRADATION	KEGG_VALINE_LEUCINE_AND_ISOLEUCINE_DEGRADATION	34	-0.648601607620938	-2.40443711574023	3.3977340884074e-07	8.27555429435031e-06	6.19006959983027e-06	2142	tags=50%, list=11%, signal=45%	ACADM/BCAT2/IVD/AUH/ALDH2/HIBADH/ACAA1/HMGCS2/ALDH9A1/AOX1/ACAD8/DBT/PCCA/EHHADH/ACAT2/MCEE/ALDH3A2
TURASHVILI_BREAST_LOBULAR_CARCINOMA_VS_DUCTAL_NORMAL_UP	TURASHVILI_BREAST_LOBULAR_CARCINOMA_VS_DUCTAL_NORMAL_UP	TURASHVILI_BREAST_LOBULAR_CARCINOMA_VS_DUCTAL_NORMAL_UP	58	0.583823217221638	2.17439686801216	3.64740763336583e-07	8.84053704533767e-06	6.61267362451813e-06	3005	tags=47%, list=15%, signal=40%	ASPN/CTHRC1/BGN/PLXDC1/PRC1/THBS2/COL11A1/COL5A2/SPARC/FNDC1/POSTN/COL3A1/INHBA/HSPA6/VCAN/C5AR1/COL5A1/COL1A2/COL8A1/AEBP1/TIE1/SFRP2/RGS1/FN1/ENPEP/IFI44/CXCR4
PYEON_CANCER_HEAD_AND_NECK_VS_CERVICAL_UP	PYEON_CANCER_HEAD_AND_NECK_VS_CERVICAL_UP	PYEON_CANCER_HEAD_AND_NECK_VS_CERVICAL_UP	139	0.453748115338914	1.95569062518831	4.40602086344371e-07	1.06044281032455e-05	7.93205454168785e-06	4016	tags=40%, list=20%, signal=32%	NUF2/NEK2/CCDC150/CDK1/KIF15/LMNB1/CENPU/EZH2/CCDC18/GINS1/SMC4/DTL/CCNE2/CENPI/E2F7/CENPK/ZNF367/E2F8/CDC7/MCM3/WDHD1/CDKN2B/HMGB3/ODF2L/ANKLE2/CDKN2A/MIS18A/TMPO/TOPBP1/CREBZF/WDR76/CENPJ/POLD3/GAS2L3/CCNL1/RFC5/GOLGA8A/HNRNPA1/FAM50A/ZRSR2/RAD51AP1/CCDC14/UPF3B/SCML1/NUP62CL/PDIK1L/ATAD2B/PIGA/MTF2/HNRNPU/SS18L1/BHLHE40/B4GALT4/PAXBP1/BRIP1/EYA2
YOSHIMURA_MAPK8_TARGETS_DN	YOSHIMURA_MAPK8_TARGETS_DN	YOSHIMURA_MAPK8_TARGETS_DN	279	-0.317269128714908	-1.73546355644856	4.41762676842593e-07	1.06044281032455e-05	7.93205454168785e-06	3597	tags=30%, list=18%, signal=25%	ALAS1/WFDC1/MAX/NMT1/USO1/KBTBD3/EVI5/RB1/SLC27A1/VPS26A/NUDT4/MAPKAPK3/ANKFY1/HMGCS1/P4HA1/MYCBP2/PDLIM4/RALBP1/SSR4/EMC8/TKFC/LYSMD3/SCFD1/EXOC8/MRPL40/EMP1/AMFR/SCGB1D2/FRK/DHODH/PTPRM/DBI/APLP2/SLC4A4/PSAP/ARL5A/IL6ST/LITAF/ADIPOR2/STK39/HRH2/PLP1/NSDHL/BET1/IDE/LDLR/SLC30A4/MAP2K6/TIMM10B/IVD/DDOST/HMGCR/MFN2/RABEP1/DYNC1LI2/TMBIM6/PCM1/SOAT1/GPHN/TPT1/ATP6V1D/TMEM214/CST3/MSMO1/CHP1/PRICKLE…
SPIELMAN_LYMPHOBLAST_EUROPEAN_VS_ASIAN_DN	SPIELMAN_LYMPHOBLAST_EUROPEAN_VS_ASIAN_DN	SPIELMAN_LYMPHOBLAST_EUROPEAN_VS_ASIAN_DN	460	-0.27631734816448	-1.56687889481842	4.53986802206777e-07	1.08457229828633e-05	8.11254179919236e-06	4514	tags=32%, list=22%, signal=25%	LAPTM4A/RNGTT/LIPA/NEU1/CLP1/CRK/NFIL3/BECN1/GHITM/STAT3/GATM/CUL5/PRKCI/OAS2/PDLIM5/NPTN/MAPRE1/RAD50/TOMM20/MKKS/YWHAQ/PGM1/MCCC2/YAF2/COX10/GBF1/AK4/CNIH1/USP16/TTC3/USP8/AP2B1/NMT2/WBP4/PPP2R2A/XIAP/MRPS35/PIP5K1B/RHOB/GTF2B/KAT6B/RALB/POLR2C/GYS1/GDE1/GRM6/SLC38A1/PPP1R2/SCFD1/ETNK1/CSDE1/ASH2L/ARFIP2/EIF2AK3/CCNC/ISG20/DAZAP2/ARAF/FICD/TSPAN31/ATG5/SLC12A2/CRADD/ALKBH1/RTCB/CAP1/PSAP/ARL5A/…
CHARAFE_BREAST_CANCER_LUMINAL_VS_BASAL_DN	CHARAFE_BREAST_CANCER_LUMINAL_VS_BASAL_DN	CHARAFE_BREAST_CANCER_LUMINAL_VS_BASAL_DN	355	-0.300939755704206	-1.67682252447658	4.84976080308717e-07	1.15308836618163e-05	8.62503826032745e-06	4409	tags=35%, list=22%, signal=28%	CRK/CDCP1/ARHGEF28/ITGA6/HOXA3/STAT3/RND3/HOXA1/CHST3/PM20D2/TWSG1/PTGS2/EHBP1/MBNL1/NDEL1/PRSS12/ITGA1/B2M/RBFOX2/WWTR1/LAMB3/GSTP1/NR3C1/TRIM29/SPATS2L/DUOX1/EGFR/LARP6/TNFRSF10D/SLC6A15/APOL6/GTF2B/WDR1/RALB/DNAJB4/NXN/SH3D19/NT5E/RALBP1/VSNL1/CLIC4/CAV2/HOXA5/F3/EMP1/PERP/TM2D1/ANXA1/RGS2/AKT3/PTPRM/FST/SH3GLB1/DGKA/PKN2/MMADHC/TWIST2/CLMP/NFAT5/F2RL1/DSC3/LY6K/KRT5/NFE2L2/GAS1/MT2A/ITGB8/DSG…
LI_WILMS_TUMOR_ANAPLASTIC_UP	LI_WILMS_TUMOR_ANAPLASTIC_UP	LI_WILMS_TUMOR_ANAPLASTIC_UP	10	0.888826891761	2.18180917608968	5.19032980029497e-07	1.22821406127359e-05	9.18697437338316e-06	880	tags=70%, list=4%, signal=67%	KIF2C/RAD54L/CENPA/MKI67/CDCA3/RFC4/TTK
BURTON_ADIPOGENESIS_PEAK_AT_16HR	BURTON_ADIPOGENESIS_PEAK_AT_16HR	BURTON_ADIPOGENESIS_PEAK_AT_16HR	37	0.655027403682333	2.2497159028168	5.22239625728368e-07	1.22997285436875e-05	9.20013005007076e-06	3440	tags=59%, list=17%, signal=49%	ASF1B/MCM7/RRM2/RAD51/HMGB2/DNMT1/POLD1/CHAF1B/CDC6/VCAN/MCM6/MCM3/FEN1/POLA2/NAP1L4/MCM4/MCM5/SMC2/ABCF2/RNASE2/DUT/HMGA1
FINETTI_BREAST_CANCER_KINOME_RED	FINETTI_BREAST_CANCER_KINOME_RED	FINETTI_BREAST_CANCER_KINOME_RED	14	0.841612041957001	2.22093514123584	5.42303660152467e-07	1.27123106814144e-05	9.5087392449763e-06	2536	tags=93%, list=13%, signal=81%	PLK1/NEK2/BUB1B/MELK/AURKB/CDK1/AURKA/PBK/CDC7/TTK/VRK1/SRPK1/MASTL
PUJANA_BREAST_CANCER_LIT_INT_NETWORK	PUJANA_BREAST_CANCER_LIT_INT_NETWORK	PUJANA_BREAST_CANCER_LIT_INT_NETWORK	82	0.524296547802847	2.08973275836791	5.57364717743529e-07	1.30043085780067e-05	9.7271520833942e-06	1789	tags=29%, list=9%, signal=27%	PLK1/CCNA2/CDC25C/E2F1/BUB1B/CDK1/AURKA/ELK1/RAD51/BLM/RFC2/RFC4/BAP1/CCNB1/MCM3/CCNE1/NELFB/FANCG/CLSPN/FANCD2/RPA3/PLK3/CHEK2/BRCA2
ONDER_CDH1_TARGETS_2_DN	ONDER_CDH1_TARGETS_2_DN	ONDER_CDH1_TARGETS_2_DN	377	-0.29072761674841	-1.63459036136392	6.00680226117394e-07	1.39497505535077e-05	1.04343375386268e-05	4939	tags=38%, list=24%, signal=30%	S100A14/SFN/GM2A/PTPRF/CCL20/SERINC5/TFCP2L1/CTSH/CWH43/CDH3/SFRP1/RASSF9/PDPN/ZHX2/P2RY2/GPR87/LYPD3/HOOK1/ADGRA3/WWC1/TIMP3/CDCP1/ITGA6/ADTRP/KLK11/CORO2A/HOXA1/FOS/PTGS2/SCNN1A/S100P/CELSR1/ST6GALNAC2/GCLC/ROBO1/ABCG2/LPAR2/MGST2/LAMB3/GJB5/POPDC3/TRIM29/ANK3/FAT2/ZDHHC13/HBEGF/CLCA2/DUOX1/MAP7/CKMT1B/SLC2A9/KRT18/SLC6A15/MAST4/FAM169A/FLRT3/RIMS3/CCND2/TBC1D4/BACE2/NRCAM/ELMO3/INPP4B/F11R/ADG…
REACTOME_CHROMOSOME_MAINTENANCE	REACTOME_CHROMOSOME_MAINTENANCE	REACTOME_CHROMOSOME_MAINTENANCE	82	0.522631688552451	2.0830969891106	6.69893813952441e-07	1.54850917271506e-05	1.15827643854935e-05	5750	tags=57%, list=28%, signal=41%	CENPA/OIP5/CCNA2/CHTF18/PIF1/CENPU/HJURP/LIG1/BLM/CENPI/RFC2/CENPK/RFC4/POLD1/CENPP/CENPW/CENPM/RUVBL1/FEN1/CENPL/POLA2/RPA3/MIS18A/PCNA/POLD3/CENPH/RFC5/POLR2H/POLR2K/CENPO/DAXX/CENPT/POLR2L/DSCC1/DNA2/PPP6R3/GAR1/POLR2F/RPA2/ANKRD28/POLD2/NHP2/TERF1/NPM1/TERT/POLR2I/ACD
DOUGLAS_BMI1_TARGETS_DN	DOUGLAS_BMI1_TARGETS_DN	DOUGLAS_BMI1_TARGETS_DN	250	-0.328914222986129	-1.75003194630589	7.01149961475361e-07	1.61329113255598e-05	1.20673299214872e-05	4144	tags=35%, list=21%, signal=28%	SGCZ/TDRKH/EXD2/CSRNP3/ITGA1/STK38L/SHKBP1/ELMOD2/SLC33A1/LANCL1/PLSCR4/GOLPH3L/PAAF1/RAB8B/DNAJC16/CYB5D2/CHUK/CCNDBP1/MR1/KPNA5/ISL1/NIPAL3/PSMD5/MFSD1/SLC35E3/TKFC/ETNK1/PIP4K2C/PITX2/DUSP3/PIGO/PCMTD1/JKAMP/SPRYD3/FRK/TSPAN31/PHKB/SERINC1/PLEKHA1/SUN2/GOLT1B/SLC9A8/ZDHHC4/ZFYVE1/ADAL/INSIG1/CLU/UBE4B/TM7SF3/RNF141/IVD/GPM6A/SMIM14/LPP/SIDT2/ACTA2/TCTA/COX15/EPDR1/PBXIP1/SOAT1/PPCS/CLIP4/LIN7C…
COLDREN_GEFITINIB_RESISTANCE_DN	COLDREN_GEFITINIB_RESISTANCE_DN	COLDREN_GEFITINIB_RESISTANCE_DN	172	-0.366876680102183	-1.90555376679243	7.12777595706848e-07	1.63252226392858e-05	1.22111777381357e-05	3368	tags=32%, list=17%, signal=27%	BLNK/ZNF649/AGR2/TC2N/IKZF2/ELMO3/HMGCL/SPTLC3/CYP2J2/EHF/USP44/TMEM125/SYTL5/CAB39/MPZL2/STK39/KCNMB4/ANKRD22/ERBB3/SCAMP2/CCDC115/SYTL1/ENDOD1/RNF141/KRT15/TACSTD2/GRAMD1C/EMB/TTC22/SLC35A3/STARD10/COBLL1/TBC1D8B/MPP7/PPL/ATP2C2/SVIL/PITPNM3/PDE5A/CDH1/SMPDL3B/SLC44A3/REPS2/TMEM30B/MARVELD3/SLC2A12/FGD4/SLC1A1/WLS/FXYD3/LMO7/TSPAN1/RBM47/CCDC149/SH3BGRL2
CHARAFE_BREAST_CANCER_LUMINAL_VS_MESENCHYMAL_UP	CHARAFE_BREAST_CANCER_LUMINAL_VS_MESENCHYMAL_UP	CHARAFE_BREAST_CANCER_LUMINAL_VS_MESENCHYMAL_UP	337	-0.295792566559653	-1.64875578274129	7.84694386817447e-07	1.78903154035594e-05	1.33818586129695e-05	4951	tags=41%, list=25%, signal=31%	TOB1/PDXDC1/S100A14/ANXA9/VRK3/TMEM41A/PER2/FAAH/TNKS1BP1/MPZL3/CDH3/ZHX2/LYPD3/BEX5/HOOK1/PPFIBP2/RNF144B/MRFAP1L1/SSBP2/TTC9/ARRDC4/HID1/CEBPA/SEMA4A/S100P/ST6GALNAC2/SPTLC2/SOX13/MCCC2/RABEP2/ENPP5/DOK7/ATP6AP1/CADPS2/ACVR1B/CGN/TMEM79/TRPS1/ANK3/KRT23/FEM1B/MAP7/CKMT1B/DENND2D/BLNK/TRPM4/RHOB/SULT2B1/TFF1/AGR2/PGAP3/TC2N/ELMO3/ALDH4A1/SSR4/F11R/MB/GPD1L/SLC52A3/ADGRG1/GGT6/EPB41L4A/DHRS4-AS1/…
RICKMAN_HEAD_AND_NECK_CANCER_F	RICKMAN_HEAD_AND_NECK_CANCER_F	RICKMAN_HEAD_AND_NECK_CANCER_F	43	-0.587745890804438	-2.29288639548316	8.83433450524673e-07	2.00499237203168e-05	1.49972338873758e-05	4277	tags=53%, list=21%, signal=42%	MYL1/SLN/CASQ2/ABCA8/ZFPM2/ACTN2/MB/DDIT4L/TNNI1/KLHL41/TPM2/NEXN/MYOT/FHL1/DES/CYP1B1/IGF1/PTGIS/SYNPO2/ACTC1/CHRDL1/CKM/MYBPC1
REACTOME_UNWINDING_OF_DNA	REACTOME_UNWINDING_OF_DNA	REACTOME_UNWINDING_OF_DNA	11	0.8751582690688	2.17853871968854	9.11646611250342e-07	2.05966132577962e-05	1.540615468786e-05	1382	tags=82%, list=7%, signal=76%	CDC45/MCM7/GINS1/GINS4/MCM6/MCM3/MCM2/MCM4/MCM5
NAKAMURA_TUMOR_ZONE_PERIPHERAL_VS_CENTRAL_UP	NAKAMURA_TUMOR_ZONE_PERIPHERAL_VS_CENTRAL_UP	NAKAMURA_TUMOR_ZONE_PERIPHERAL_VS_CENTRAL_UP	218	0.397838287706483	1.80617835664921	9.58813894110415e-07	2.15646746544743e-05	1.61302593471017e-05	3662	tags=31%, list=18%, signal=25%	SHCBP1/BIRC5/NCAPG/CDK1/ITGBL1/CEP55/TK1/CENPU/RRM2/TRIP13/CCNB2/CTNNAL1/HMMR/NPLOC4/PBK/RFC4/CMTM3/COL3A1/INHBA/HOXB9/CENPW/APOBEC3B/UBE2D2/VCAN/ACOT7/CENPM/PSMC3IP/PODXL/PTTG3P/CMTM7/IGFL1/COL1A2/MCM5/TGFBI/STX10/HNRNPAB/AMIGO2/RPA3/FBXO44/SRXN1/TMPO/MRPL47/TTL/COL4A1/PIR/ARAP3/CTPS1/RABEPK/FLI1/PUS1/AATF/TMA7/PSME2/FN1/CDH11/IRAK1/PSMA1/HLA-DRB1/CCDC58/ETS1/PIGW/LRP8/PUF60/SOX4/KIFC3/AMY1A/PSM…
REACTOME_HOMOLOGY_DIRECTED_REPAIR	REACTOME_HOMOLOGY_DIRECTED_REPAIR	REACTOME_HOMOLOGY_DIRECTED_REPAIR	85	0.513073311935169	2.04966799974779	9.90889805559271e-07	2.21861560500334e-05	1.65951240506221e-05	5035	tags=52%, list=25%, signal=39%	EME1/POLQ/CCNA2/EXO1/MUS81/RMI2/PARP2/RAD51/BLM/RFC2/RFC4/POLD1/XRCC2/FEN1/CLSPN/UBE2I/RPA3/UIMC1/TIMELESS/SUMO2/BRCA1/TOPBP1/PCNA/BRCA2/POLD3/RFC5/RNF8/RAD51AP1/RAD1/XRCC3/POLE3/MDC1/UBA52/CHEK1/UBC/BRIP1/DNA2/XRCC1/RPA2/RAD9A/TOP3A/PARP1/RAD51D/GEN1
PID_FOXM1_PATHWAY	PID_FOXM1_PATHWAY	PID_FOXM1_PATHWAY	32	0.67459787354698	2.23826283558825	1.00456521088244e-06	2.23919379372144e-05	1.67490477829459e-05	1789	tags=44%, list=9%, signal=40%	PLK1/CENPA/BIRC5/CCNA2/NEK2/AURKB/CDK1/CDC25B/CCNB2/CCNB1/CCNE1/CDKN2A/CHEK2/BRCA2
CUI_TCF21_TARGETS_2_UP	CUI_TCF21_TARGETS_2_UP	CUI_TCF21_TARGETS_2_UP	349	0.363639246876465	1.72597227225654	1.06943558842413e-06	2.37319639688963e-05	1.77513799659827e-05	4293	tags=35%, list=21%, signal=28%	TACC3/MMP11/UBE2C/NUF2/ESPL1/PTTG1/CDCA5/CTHRC1/IQGAP3/CENPA/STMN1/UBE2T/CCNA2/CDC25C/CDC45/FAP/CDK1/RELT/LRFN4/TK1/LMNB1/RHEBL1/MCM7/SPC24/CDCA8/CCNB2/HJURP/HMMR/CDCA3/RAD51/MDK/MXD3/TMEM132A/DTL/BLM/RCN3/CENPK/SYCE2/ADAMTS2/RCC2/POSTN/POLD1/COL3A1/CHAF1B/SOX11/VCAN/ARHGAP39/MGP/MCM3/MEX3A/HOXB6/CD276/CAD/PPP1R14B/HMGB3/VPS37D/MSI1/LSP1/KCP/MCM5/KCNK5/TGFBI/CDK2AP1/RANBP1/LRRC56/UNC119/TIMELESS/…
WELCSH_BRCA1_TARGETS_DN	WELCSH_BRCA1_TARGETS_DN	WELCSH_BRCA1_TARGETS_DN	106	0.482506402741177	2.00324049283639	1.08303605907092e-06	2.39274293935447e-05	1.78975870404454e-05	4870	tags=48%, list=24%, signal=37%	LMNB2/CDC25B/PMPCA/POLD1/POLG/SCRIB/AGPAT2/CCNE1/MCM2/UBAP2L/CHAF1A/KAT2A/CAD/SF3B2/SCAP/SLC6A8/POLRMT/NPIPB3/SAFB/TCOF1/SSBP1/HRAS/KDM5C/SNRNP70/CTPS1/SMARCA4/PKN1/RABEPK/PPM1F/CCDC85B/SRPK1/CYC1/RAE1/RPIA/DNAJC7/SRM/NME3/SOX4/CDC37/APEX1/PWP2/SSRP1/CHD4/AIMP2/SLC7A5/GTF3C2/SRSF11/AP3D1/STC1/RASSF7/MRPS12
KIM_WT1_TARGETS_DN	KIM_WT1_TARGETS_DN	KIM_WT1_TARGETS_DN	350	0.359644656787797	1.70783570602196	1.12373494199947e-06	2.47172183497945e-05	1.8488344883905e-05	3109	tags=26%, list=15%, signal=22%	CDC20/KIF2C/SHCBP1/ESPL1/GTSE1/KIF23/KIF14/CENPA/OIP5/DLGAP5/CENPE/CCNA2/NEK2/ESM1/BUB1B/TOP2A/AURKB/NCAPG/CDK1/KIF20A/ITGBL1/CEP55/NRP1/AURKA/KIF18A/CDCA8/PARP2/HJURP/CDCA3/HMGB2/CKS2/NAA40/CENPI/RFC2/GMNN/ASNS/TBC1D31/MAD2L1/ACYP1/CDC7/RAP2B/GEMIN2/KIF11/HOXB6/TTK/ACKR3/SHMT2/PCGF1/PILRB/PKP4/PRR16/YEATS2/SCRT1/SAC3D1/MAGOH/WSB1/SUGP2/TMPO/RAD21/ST6GALNAC5/LIN37/ITGA4/PTK6/RWDD3/FNBP4/PSRC1/ELO…
CHANDRAN_METASTASIS_TOP50_DN	CHANDRAN_METASTASIS_TOP50_DN	CHANDRAN_METASTASIS_TOP50_DN	30	-0.657167990388125	-2.37251954477387	1.13038091750274e-06	2.47543505311018e-05	1.85161195535537e-05	4219	tags=67%, list=21%, signal=53%	SFRP1/CRYL1/FOS/TOMM20/PHB2/TRAPPC1/SORBS2/ARL5A/ZDHHC4/KCTD3/TM9SF3/SYTL1/RPS27L/WNT5B/PBXIP1/BOC/NT5DC1/MAGED2/STAT6/ANXA11
BASAKI_YBX1_TARGETS_DN	BASAKI_YBX1_TARGETS_DN	BASAKI_YBX1_TARGETS_DN	287	-0.309119766571689	-1.69704895101467	1.15324923692087e-06	2.51448621831699e-05	1.88082201452321e-05	4187	tags=34%, list=21%, signal=27%	WIPF2/AMN1/FOS/ASMTL/DYNC2LI1/RAB3IP/APOOL/PPP1R9A/BDH2/DYNC2H1/MRPL19/ARHGAP18/AK4/UBXN4/GDF15/CNIH1/TTC3/HK2/RICTOR/CRYM/SLC30A1/FAM13A/SLC27A1/CKB/MAST4/GLRX/FLRT3/P4HA1/NT5E/PROS1/PGPEP1/KRCC1/ZNF615/GPD1L/MEIS1/ARRB1/FRRS1/ISG20/RFX3/SECISBP2L/CUEDC1/VLDLR/TMED4/MIB1/PLEKHA1/MGAT4A/MPZL2/BNC2/HGD/IL6ST/KCNK3/SMOC2/RRAGD/SEZ6L2/LMAN1/CNTNAP3/TM9SF3/TMEM106B/TRIM13/DEPTOR/GALK2/KANSL1L/FAM107B…
REACTOME_KINESINS	REACTOME_KINESINS	REACTOME_KINESINS	49	0.604626509373043	2.17952232279821	1.19392500955275e-06	2.58504898790797e-05	1.93360258237268e-05	1325	tags=33%, list=7%, signal=31%	KIF2C/KIF18B/KIF23/CENPE/KIFC1/KIF15/KIF20A/KIF18A/KIFC2/KIF26A/KIF11/KLC1/KIF21B/KLC3/KIF4B/KIF3C
WAMUNYOKOLI_OVARIAN_CANCER_LMP_UP	WAMUNYOKOLI_OVARIAN_CANCER_LMP_UP	WAMUNYOKOLI_OVARIAN_CANCER_LMP_UP	204	-0.342162294737928	-1.81217317869336	1.19596698619415e-06	2.58504898790797e-05	1.93360258237268e-05	3937	tags=35%, list=19%, signal=29%	RABEP2/CLPTM1L/HPGD/SGSM3/GSTP1/ACY1/BTBD3/ALAS1/LRRC8B/CCNDBP1/ABHD6/AGR2/BACE2/TC2N/HM13/AACS/F11R/EHF/RNF128/TMEM125/FRK/DBI/TSPAN8/MFSD9/MGLL/RRBP1/SLC22A23/ACBD5/TUBA4A/ERBB3/SCAMP2/LMAN2/TM9SF3/DNAJA4/KLF5/RPS27L/TACSTD2/GFPT1/GALNT7/TTC22/SLC35A3/STARD10/IQGAP2/TPT1/ACAA1/ELL3/TRAK1/FDFT1/NANS/MRAP2/TNFSF10/VSIG2/PLS1/ABCD3/NQO1/FAM174B/DHTKD1/IL20RA/TMEM30B/ARSD/DDAH1/ABHD17C/GMDS/MANSC1/…
NADERI_BREAST_CANCER_PROGNOSIS_UP	NADERI_BREAST_CANCER_PROGNOSIS_UP	NADERI_BREAST_CANCER_PROGNOSIS_UP	42	0.617174934711341	2.16303854981102	1.22016868237774e-06	2.62599234099658e-05	1.96422798778413e-05	2146	tags=48%, list=11%, signal=43%	SPAG5/PTTG1/CDCA5/MYBL2/UBE2T/MELK/MTFR2/KIF20A/CEP55/EXO1/AMH/CDCA8/POLD1/SOX11/RNFT2/SHMT2/SCLT1/TIMELESS/CTPS1/SMARCA4
WAKABAYASHI_ADIPOGENESIS_PPARG_RXRA_BOUND_WITH_H4K20ME1_MARK	WAKABAYASHI_ADIPOGENESIS_PPARG_RXRA_BOUND_WITH_H4K20ME1_MARK	WAKABAYASHI_ADIPOGENESIS_PPARG_RXRA_BOUND_WITH_H4K20ME1_MARK	116	-0.412163701003512	-1.99827348263807	1.28763290623651e-06	2.75929231795661e-05	2.06393564550583e-05	2288	tags=32%, list=11%, signal=28%	PUS10/IDH1/ACADM/ADIPOR2/DRAM2/ABHD1/GINM1/AFTPH/PXMP4/HSDL2/BCAT2/PC/PEX3/PTGR2/KLF15/HIBADH/EFR3A/NFE2L1/FBXO8/REEP5/TMEM33/ALAD/ERP29/GUCD1/MSMO1/CHP1/SORT1/PLCB1/QDPR/CD302/AOX1/CPEB3/SCARB2/ACOX1/MOCS2/PCCA/KAT2B
SIMBULAN_PARP1_TARGETS_DN	SIMBULAN_PARP1_TARGETS_DN	SIMBULAN_PARP1_TARGETS_DN	13	0.848702466940691	2.20702907972482	1.36060700174884e-06	2.89256111567983e-05	2.16361998132797e-05	1785	tags=77%, list=9%, signal=70%	CDC20/STMN1/CCNA2/CCNB2/HMGB2/DNMT1/SET/CCNB1/SPP1/PCNA
REACTOME_PEROXISOMAL_PROTEIN_IMPORT	REACTOME_PEROXISOMAL_PROTEIN_IMPORT	REACTOME_PEROXISOMAL_PROTEIN_IMPORT	57	-0.537262277859924	-2.28792420374704	1.36140969794665e-06	2.89256111567983e-05	2.16361998132797e-05	3026	tags=40%, list=15%, signal=34%	HMGCL/DHRS4/PAOX/GNPAT/ACOT4/PECR/IDH1/IDE/PEX7/SLC27A2/ACAA1/ACOX3/PEX12/CAT/PIPOX/ACOX2/PEX13/ACOX1/EHHADH/NUDT7/MLYCD/SCP2/EPHX2
REACTOME_MITOTIC_G2_G2_M_PHASES	REACTOME_MITOTIC_G2_G2_M_PHASES	REACTOME_MITOTIC_G2_G2_M_PHASES	153	0.438463111951297	1.91904434308421	1.39206518253509e-06	2.94516163406682e-05	2.20296488297703e-05	4011	tags=33%, list=20%, signal=26%	PLK1/GTSE1/MYBL2/PKMYT1/CCNA2/CDC25C/NEK2/E2F1/CDK1/CEP131/AURKA/CDC25B/CCNB2/HMMR/HAUS8/CEP164/CCNB1/ODF2/E2F3/CEP72/HAUS5/PSMA7/DYNLL1/CENPJ/XPO1/SFI1/CEP70/LIN37/CSNK1E/MNAT1/FBXL18/PSMD3/CCP110/CEP78/PSMB7/PSME2/PSMD9/PSMA1/FKBPL/PSME1/TUBGCP6/PSMA5/WEE1/PSMD2/UBA52/HAUS6/UBC/PSMB1/PSMD6/CUL1
JAEGER_METASTASIS_DN	JAEGER_METASTASIS_DN	JAEGER_METASTASIS_DN	203	-0.340359650401359	-1.80043545904259	1.50911328195943e-06	3.17932599865969e-05	2.37811855402713e-05	4939	tags=41%, list=24%, signal=32%	S100A14/PKP1/SFN/PLP2/CTSG/PER2/CWH43/CDH3/LY6D/MAF/GPR87/LYPD3/KIT/FLG/KLK11/POU2F3/TXNIP/DPP6/SCNN1A/S100P/LTF/LAMB3/SLC2A1/CTNND1/TRIM29/ANK3/FAT2/KRT23/CLCA2/DUOX1/EGFR/SOWAHC/MAP7/CKMT1B/MAST4/GSTT1/CALML3/DSG1/NRCAM/ELMO3/VSNL1/EHF/GPX2/PERP/BMP7/FST/DSC2/DGKA/MPZL2/ARHGEF4/F2RL1/DSC3/KRT5/TUBA4A/DSC1/MAL/MMP28/KLF5/KRT15/CTNNBIP1/TACSTD2/ALDH2/SOX15/ZNF750/ABLIM1/PCSK2/PPL/FGFR2/KLF4/KCND3…
LIM_MAMMARY_STEM_CELL_UP	LIM_MAMMARY_STEM_CELL_UP	LIM_MAMMARY_STEM_CELL_UP	366	-0.289915908046026	-1.62846524684207	1.61832666963493e-06	3.39508616028875e-05	2.53950598136433e-05	4405	tags=39%, list=22%, signal=31%	TIMP3/ARHGEF28/SSBP2/ASPHD2/TMEM178A/ITGA6/RND3/CHST3/SCN4B/LAMA1/ARHGEF25/PTGS2/MBNL1/ID4/ARHGAP24/ITGA1/YAF2/SLC12A4/DLK2/NNAT/LAMB3/MALT1/CPXM1/TRIM29/LTBP4/CSPG4/RNF165/EGFR/EFNB1/TSPY26P/CALU/ELP5/KLHL21/CCND2/MPDZ/NXN/CALML3/NRCAM/AQP9/DKK3/BACH1/PDLIM4/NT5E/PROS1/ALDH1L2/CD36/SLC38A5/STAC2/STXBP4/MRGPRF/VSNL1/KLHL42/ZNF423/FAM184A/SERPINF1/NTF3/STARD8/BAG3/BMP7/AKT3/LCA5/FST/SGCB/TES/ACER2…
WEST_ADRENOCORTICAL_TUMOR_MARKERS_UP	WEST_ADRENOCORTICAL_TUMOR_MARKERS_UP	WEST_ADRENOCORTICAL_TUMOR_MARKERS_UP	18	0.777845152212172	2.2123076353622	1.68020183437469e-06	3.48602652512259e-05	2.60752887961777e-05	1074	tags=50%, list=5%, signal=47%	PRC1/NEK2/TOP2A/CDK1/KIF20A/SLC2A6/RRM2/DTL/IL32
NAKAMURA_CANCER_MICROENVIRONMENT_DN	NAKAMURA_CANCER_MICROENVIRONMENT_DN	NAKAMURA_CANCER_MICROENVIRONMENT_DN	35	0.640012088001602	2.17747344761946	1.68262045374433e-06	3.48602652512259e-05	2.60752887961777e-05	1198	tags=37%, list=6%, signal=35%	SPAG5/CDC20/KIF2C/AURKA/TRIP13/CCNB2/CDCA2/ASNS/RFC4/FANCI/CDC6/PTTG3P/FAM83D
REACTOME_ACTIVATION_OF_ATR_IN_RESPONSE_TO_REPLICATION_STRESS	REACTOME_ACTIVATION_OF_ATR_IN_RESPONSE_TO_REPLICATION_STRESS	REACTOME_ACTIVATION_OF_ATR_IN_RESPONSE_TO_REPLICATION_STRESS	35	0.640119562013924	2.17783909978842	1.68262045374433e-06	3.48602652512259e-05	2.60752887961777e-05	2946	tags=54%, list=15%, signal=46%	ORC6/CDC25C/CDC45/ORC1/MCM7/RFC2/RFC4/CDC7/CDC6/MCM6/MCM3/MCM2/CLSPN/MCM4/MCM5/RPA3/RFC5/DBF4/RAD1
LE_NEURONAL_DIFFERENTIATION_DN	LE_NEURONAL_DIFFERENTIATION_DN	LE_NEURONAL_DIFFERENTIATION_DN	16	0.797012637095131	2.18300823438471	1.74318194307621e-06	3.59657332304939e-05	2.69021728318155e-05	1232	tags=62%, list=6%, signal=59%	CDC20/UBE2C/KIF23/PKMYT1/CDC25C/E2F2/CCNB2/CKS2/E2F7/MSI1
FISCHER_G1_S_CELL_CYCLE	FISCHER_G1_S_CELL_CYCLE	FISCHER_G1_S_CELL_CYCLE	145	0.45228685980597	1.96708977877599	1.89976925532844e-06	3.9035176509691e-05	2.91980997093581e-05	5080	tags=50%, list=25%, signal=38%	CDH24/E2F1/E2F2/EXO1/EZH2/RRM2/RAD51/DTL/BLM/CCNE2/AKAP5/RFC2/E2F7/ZMYND19/ZNF367/GMNN/RFC4/CHAF1B/E2F8/ACYP1/CDC7/CDC6/MCM6/MCM3/FEN1/CCNE1/MCM2/CHAF1A/WDHD1/FANCG/CLSPN/POLA2/DCLRE1B/UNG/MCM5/FAM111B/TAF15/AMIGO2/BRCA1/ZRANB2/TOPBP1/PCNA/WDR76/OGT/POLD3/ADCY6/CTPS1/PLCXD1/ABHD4/MASTL/MNT/CASP2/ARGLU1/AP3M2/RNPC3/OSGIN2/GK/CHEK1/SLC25A27/DSCC1/MNS1/BRIP1/ARL6IP6/ADCK2/RPA2/RABIF/FANCE/YEATS4/MSH…
REACTOME_PEROXISOMAL_LIPID_METABOLISM	REACTOME_PEROXISOMAL_LIPID_METABOLISM	REACTOME_PEROXISOMAL_LIPID_METABOLISM	27	-0.673471968697292	-2.39285749904665	1.9715109737786e-06	4.03432552953956e-05	3.01765355261711e-05	2289	tags=52%, list=11%, signal=46%	ACOT4/PECR/ACOXL/ACBD5/SLC27A2/ACAA1/ACOX3/ACOX2/ACOX1/EHHADH/NUDT7/MLYCD/SCP2/ALDH3A2
CAIRO_HEPATOBLASTOMA_DN	CAIRO_HEPATOBLASTOMA_DN	CAIRO_HEPATOBLASTOMA_DN	225	-0.323627356103526	-1.72746845692242	2.12023129873315e-06	4.28979580919142e-05	3.20874393224433e-05	3068	tags=28%, list=15%, signal=24%	PEMT/HAAO/SHBG/CYP1A2/PON1/CYP2J2/RNF125/CDC37L1/GHR/DHODH/SARDH/FCN2/SLC46A3/GPLD1/GSTZ1/MGLL/ADH1C/HGD/ACADM/SUCLG2/TSKU/FXYD1/INSIG1/CYP4F3/LYVE1/SDS/CYP4F11/C1RL/GBA3/DHRS1/SLC38A4/NNT/ANG/GRAMD1C/SLC27A2/MYOM1/ACAA1/FOXO1/SLC22A1/KCND3/GNMT/CYP3A5/SOCS2/IGF1/DHTKD1/ACADL/CYP39A1/NAT2/PPP1R1A/TSPYL5/RAB27A/APOF/NDRG2/GREM2/CTH/CPEB3/SLC1A1/MT1M/HSD17B6/RDH16/PPARGC1A/SCP2/AGL/SRD5A2
KEGG_LYSOSOME	KEGG_LYSOSOME	KEGG_LYSOSOME	99	-0.430256813085471	-2.02613900929104	2.12116163959434e-06	4.28979580919142e-05	3.20874393224433e-05	2531	tags=35%, list=13%, signal=31%	NAGPA/ACP5/PSAP/AP1S3/ARSB/SUMF1/GUSB/GNPTG/MANBA/ENTPD4/SLC11A2/IGF2R/NAGA/HEXA/CLN3/LAMP1/CTSO/M6PR/AP3M1/GAA/SMPD1/SORT1/LAMP2/CD164/ASAH1/HEXB/NAGLU/SCARB2/AP1G1/CLN5/PPT1/FUCA1/AP3B1/GALC/AGA
CHEN_LVAD_SUPPORT_OF_FAILING_HEART_UP	CHEN_LVAD_SUPPORT_OF_FAILING_HEART_UP	CHEN_LVAD_SUPPORT_OF_FAILING_HEART_UP	72	-0.476914954859306	-2.15623704853053	2.13070767604762e-06	4.28979580919142e-05	3.20874393224433e-05	4410	tags=51%, list=22%, signal=40%	FOXO3/TIMP3/NFIL3/JUN/RND3/TXNIP/CHST3/ZFP36/PLIN2/PER1/GLUL/ELF1/CDC37L1/CYP4B1/KLF9/MT2A/CLU/PLA2G5/BTG2/MT1X/MYOT/MYOM1/FHL1/SNAI2/TIPARP/TIMP4/VCL/PIK3R1/DNAJB5/CNN1/DDAH1/FKBP5/MT1F/DIXDC1/METTL7A/MT1M/FLNC
BOYAULT_LIVER_CANCER_SUBCLASS_G3_UP	BOYAULT_LIVER_CANCER_SUBCLASS_G3_UP	BOYAULT_LIVER_CANCER_SUBCLASS_G3_UP	157	0.433644648984686	1.90800198937066	2.13072173178344e-06	4.28979580919142e-05	3.20874393224433e-05	6059	tags=48%, list=30%, signal=34%	TACC3/KIF2C/STMN1/CCNA2/MELK/NCAPG/CEP55/ITGB1BP1/EZH2/TRIP13/HJURP/HMMR/FANCI/MAD2L1/CDC6/CENPM/TTK/SLC16A3/KLC1/NUP107/RBM28/SRI/TDG/ZWILCH/TOPBP1/RAD21/XPO1/SNRPD2/PLEKHF2/SLC38A6/ENO1/WDR12/EIF3H/COPS5/EIF4A3/FAM50A/RIT1/RAD51AP1/POLR2K/HNRNPR/MMD/TXN/NDC80/ARPC4/GNL3/PWP1/PUS7/KPNB1/SRM/PDCD2/SLC52A2/WDR45B/UCK2/CCT2/TPRKB/TAF2/VMP1/ACTL6A/FTH1/CSNK1D/NUP37/GPN1/TPD52L2/UTP18/ATIC/NME2/PTGES…
REACTOME_ACTIVATION_OF_THE_PRE_REPLICATIVE_COMPLEX	REACTOME_ACTIVATION_OF_THE_PRE_REPLICATIVE_COMPLEX	REACTOME_ACTIVATION_OF_THE_PRE_REPLICATIVE_COMPLEX	28	0.685390313977278	2.21534135423226	2.50457716354489e-06	5.02223043276291e-05	3.75660104682193e-05	3339	tags=61%, list=17%, signal=51%	ORC6/CDC45/ORC1/MCM7/GMNN/CDC7/CDC6/MCM6/MCM3/MCM2/POLA2/MCM4/MCM5/RPA3/RPA4/DBF4/POLE3
MATTIOLI_MGUS_VS_PCL	MATTIOLI_MGUS_VS_PCL	MATTIOLI_MGUS_VS_PCL	71	0.524177263581099	2.02315764773822	2.66470831358693e-06	5.32195544389581e-05	3.98079372488691e-05	4837	tags=49%, list=24%, signal=38%	SNRPF/EXOSC2/MCM6/RUVBL1/MCM2/KIF21B/CAD/DDX39B/RBM10/MCM4/MAP4K1/MCM5/RRP9/SAC3D1/PCNA/XPO1/LILRB1/SRSF1/SMARCA4/CCNL1/CORO1A/LST1/ENO1/SNRPD3/EXOSC4/LBR/RPLP1/CD74/SLAMF1/LAPTM4B/PSMD4/MSH6/AP3D1/RAN/PARP1
PETROVA_PROX1_TARGETS_UP	PETROVA_PROX1_TARGETS_UP	PETROVA_PROX1_TARGETS_UP	21	0.745119492439964	2.22617776341852	2.67899681530861e-06	5.329175736588e-05	3.9861944645481e-05	1405	tags=57%, list=7%, signal=53%	UBE2C/MYBL2/BUB1B/TOP2A/CDK1/TK1/GINS1/SMC4/HMGB2/CCNE2/MCM6/FLT4
SANSOM_APC_TARGETS_REQUIRE_MYC	SANSOM_APC_TARGETS_REQUIRE_MYC	SANSOM_APC_TARGETS_REQUIRE_MYC	170	0.416387019523217	1.85200285135053	2.85172300533333e-06	5.65025911334497e-05	4.22636308392759e-05	5244	tags=44%, list=26%, signal=32%	RAD54L/GTSE1/WDR62/LMNB2/HAGHL/BUB1B/TK1/MCM7/SKA1/MUS81/GTPBP3/ZMYND19/NBEAL2/FADS3/RCC2/RNASEH2A/SNRPF/CENPP/HES6/NTMT1/MCM3/VEZT/SHMT2/VARS2/KAT2A/CAD/PPP1R14B/SNRPG/SFSWAP/DNLZ/RRP9/TELO2/TIMELESS/KNOP1/TMPO/WDR34/D2HGDH/FHOD1/NRF1/NOP56/SETD4/NSUN5/ALKBH2/DPH2/TNFRSF12A/HIRA/SRM/RASSF4/NELFA/LRP8/SOX4/SMYD5/USP20/FARSB/RNASEH2C/WDR4/TMEM186/NFKB2/METTL1/NOL8/PTHLH/SLC29A2/GAR1/SAPCD2/QTRT1/P…
WEST_ADRENOCORTICAL_TUMOR_DN	WEST_ADRENOCORTICAL_TUMOR_DN	WEST_ADRENOCORTICAL_TUMOR_DN	439	-0.269638202549464	-1.52490116338269	2.96304032569579e-06	5.84761278505893e-05	4.37398255692477e-05	4310	tags=33%, list=21%, signal=26%	CUL5/ALDH1L1/EIF4EBP3/SIRT1/EGR1/CRYL1/DUSP1/FOS/ASMTL/NYNRIN/SORBS3/ID4/COX7A1/OMD/EIF2D/COX16/ZFP36/HDDC2/IL33/BDH2/KDM5A/LAMB2/LTBP4/DUSP26/CTSF/NUP88/PTPN4/ALAS1/WFDC1/PID1/EIF3L/LEPR/LPAR1/LARP6/PRPF8/HEPH/OLFML1/APOL6/GSTT1/RHOB/VEZF1/SEMA6A/KAT6B/RAB13/DKK3/TGFB3/VAMP2/PGPEP1/METTL9/VSNL1/HOXA5/VWA5A/OLFML3/CRISPLD2/SOD3/TCF21/SORBS2/DGKA/CYB561/LRRN3/RBPMS/BAALC/PLN/SOX9/NRXN1/INTS9/ST3GA…
REACTOME_DNA_DOUBLE_STRAND_BREAK_REPAIR	REACTOME_DNA_DOUBLE_STRAND_BREAK_REPAIR	REACTOME_DNA_DOUBLE_STRAND_BREAK_REPAIR	106	0.470213303235022	1.95220275619022	3.01197308481566e-06	5.92078016239552e-05	4.42871135720098e-05	5035	tags=46%, list=25%, signal=35%	EME1/POLQ/CCNA2/EXO1/MUS81/RMI2/PARP2/RAD51/BLM/RFC2/RFC4/POLD1/XRCC2/BAP1/FEN1/CLSPN/UBE2I/RPA3/UIMC1/TIMELESS/CHEK2/SUMO2/BRCA1/TDP1/TOPBP1/PCNA/BRCA2/POLD3/RFC5/RNF8/RAD51AP1/RAD1/XRCC3/POLE3/MDC1/UBA52/CHEK1/UBC/BRIP1/EYA2/DNA2/PAXIP1/XRCC1/RPA2/RAD9A/TOP3A/PARP1/RAD51D/GEN1
PAPASPYRIDONOS_UNSTABLE_ATEROSCLEROTIC_PLAQUE_DN	PAPASPYRIDONOS_UNSTABLE_ATEROSCLEROTIC_PLAQUE_DN	PAPASPYRIDONOS_UNSTABLE_ATEROSCLEROTIC_PLAQUE_DN	30	-0.640304216072214	-2.31163764737725	3.13471335008517e-06	6.13789166940206e-05	4.59110958353032e-05	3070	tags=57%, list=15%, signal=48%	DSEL/PAM/SOD3/EID1/CPED1/MAGED2/RASL12/LMOD1/PTGIS/JAM3/KCNMB1/SYNPO2/DSTN/TPD52L1/ACTC1/EMP2/FMOD
BERENJENO_TRANSFORMED_BY_RHOA_DN	BERENJENO_TRANSFORMED_BY_RHOA_DN	BERENJENO_TRANSFORMED_BY_RHOA_DN	313	-0.292744955191932	-1.61722849544303	3.1803491423376e-06	6.20292315144205e-05	4.63975277837739e-05	4524	tags=36%, list=22%, signal=28%	GNS/LAPTM4A/CASP9/NACC2/LIPA/ATRAID/TIMP3/SSBP2/STAT3/THRA/NDFIP1/TXNIP/RCN1/PTPN13/ARHGEF25/NYNRIN/DLK1/ID4/NTPCR/TOM1/MVD/CTNND1/LAMB2/ANK3/LTBP4/TTC3/DHRS7/SPARCL1/MEIS3/LRP6/LPAR1/CYP4V2/ANXA6/ZFP90/HMGCS1/DKK3/CALML4/COL4A5/PER1/FKBP7/MEIS1/EIF2AK3/GHR/ZNF32/SARDH/PTPRM/SGCB/APLP2/SLC12A2/GSTZ1/KLF9/RRAS/IDH1/PSAP/IL6ST/ACADM/EID1/GAS1/KDELR3/SMOC2/FOXF1/DAP/TTC30B/RAB5B/TM7SF3/SEC22B/TCEA3/…
BIOCARTA_MCM_PATHWAY	BIOCARTA_MCM_PATHWAY	BIOCARTA_MCM_PATHWAY	17	0.779818274469926	2.18303657936759	3.2958061578309e-06	6.40309733309327e-05	4.78948197746633e-05	1382	tags=59%, list=7%, signal=55%	ORC6/ORC1/MCM7/CDC6/MCM6/MCM3/CCNE1/MCM2/MCM4/MCM5
TIEN_INTESTINE_PROBIOTICS_24HR_UP	TIEN_INTESTINE_PROBIOTICS_24HR_UP	TIEN_INTESTINE_PROBIOTICS_24HR_UP	416	0.340236024059834	1.64034941304137	3.37207509946565e-06	6.52588022156279e-05	4.8813229102016e-05	4972	tags=33%, list=25%, signal=26%	SPAG5/PLK1/SHCBP1/ESPL1/PTTG1/GTSE1/KIF23/KIF14/CENPA/LMNB2/DLGAP5/CDKN3/CCNA2/PRC1/BUB1B/KIF20A/DNMT3B/TK1/SPC25/FUS/NUP85/MCM7/AURKA/RRM2/TRIP13/HJURP/HMMR/GINS1/SMC4/CKS2/SRRT/DNMT1/CENPI/RFC2/GMNN/SNRPF/MAD2L1/ACYP1/SRSF2/EXOSC2/APOBEC3B/CCNB1/MCM6/KIF11/BRD9/MCM3/EED/FEN1/MCM2/LUC7L3/UBAP2L/NUP107/PNN/IL32/UBAC1/DYNLL1/CHTOP/UNG/SNRPG/MCM4/MCM5/MRPS28/CDK2AP1/HNRNPAB/TAF11/RPL26L1/RPA3/SAC3D…
TURASHVILI_BREAST_LOBULAR_CARCINOMA_VS_DUCTAL_NORMAL_DN	TURASHVILI_BREAST_LOBULAR_CARCINOMA_VS_DUCTAL_NORMAL_DN	TURASHVILI_BREAST_LOBULAR_CARCINOMA_VS_DUCTAL_NORMAL_DN	75	-0.462637853803173	-2.11464712494214	3.43265394653745e-06	6.61746762743687e-05	4.94982979163376e-05	2854	tags=37%, list=14%, signal=32%	CYP2J2/EHF/CDC37L1/PERP/TES/APLP2/KRT5/CYB5R2/ENTPD5/KRT15/UBR3/DMD/CLIC6/NR3C2/PI15/SOCS2/CDH1/ITGA2/CNN1/IL20RA/EFS/CGNL1/SNTB2/WLS/SYNM/KCTD14/FMO5/MYBPC1
MCBRYAN_PUBERTAL_BREAST_5_6WK_UP	MCBRYAN_PUBERTAL_BREAST_5_6WK_UP	MCBRYAN_PUBERTAL_BREAST_5_6WK_UP	97	-0.441340046077642	-2.08004285039986	3.96731988772774e-06	7.61878007670176e-05	5.69880605735142e-05	4534	tags=44%, list=22%, signal=35%	GOLPH3/MMD2/LIPA/RND3/KITLG/PCOLCE2/SOX13/TMEM109/CYP4V2/SNRNP27/PAM/ELF1/CISD1/MYB/BCHE/EDNRA/IDH1/KRT5/DSG2/CLU/ERBB3/KLF5/SFTPD/SCARA5/TPM2/PPP1R3C/TCF7/GALNT7/NIPAL2/FHL1/SERPINA3/PENK/KLHL2/SOCS2/CEACAM1/ARG2/TMEM14C/PKP2/ANPEP/FXYD3/EHHADH/STXBP6/SLC15A2
SABATES_COLORECTAL_ADENOMA_DN	SABATES_COLORECTAL_ADENOMA_DN	SABATES_COLORECTAL_ADENOMA_DN	234	-0.322415691412638	-1.73085809866382	4.06254413639749e-06	7.77175589005084e-05	5.81323113367143e-05	2307	tags=25%, list=11%, signal=23%	SLC4A4/XKR4/BCHE/IL6R/CDKL1/NRXN1/SORCS1/FXYD1/BMP5/CLU/FEV/LYVE1/TMEM100/PLP1/CYTL1/ITIH5/CD177/GPX3/GBA3/FBLN1/SCARA5/FMN2/RSPO3/AOC3/MYOT/PRKCB/GPM6B/CES2/SLC15A1/PI15/PRIMA1/C7/MAMDC2/SLC51B/SCN7A/TBC1D9/PRKAA2/LMOD1/IGF1/VSTM2A/CNN1/EPHA7/OGN/GREM2/SYNPO2/MT1M/BRINP3/ANPEP/ANGPTL1/ASPA/AFF3/CHRDL1/DPT/PTN/FAM107A/RSPO2/FAM13C/PGM5-AS1/EDN3
PAL_PRMT5_TARGETS_UP	PAL_PRMT5_TARGETS_UP	PAL_PRMT5_TARGETS_UP	150	0.432210774182493	1.88947815728055	4.24492278322492e-06	8.08965628116109e-05	6.05101889710005e-05	4229	tags=39%, list=21%, signal=31%	TACC3/CDC20/KIF23/STMN1/CDC25C/MKI67/AURKB/NUP85/TRIP13/CCNB2/HMGB2/CKS2/ANP32B/GMNN/POSTN/UBE2E3/SET/VCAN/KIF11/TTK/MCM2/LUC7L3/U2AF2/CARM1/PKP4/MCM4/INTS8/TGFBI/RBM3/FSTL1/CSTF3/TMPO/TOPBP1/LOXL1/SFRP2/SRSF1/CPNE1/RFC5/NCBP2/HNRNPA1/INCENP/IRAK1/EVL/PKD2/NOP58/LSM2/MAP4/DTD1/ARGLU1/ECT2/PRELID1/ERH/FIGNL1/APEX1/HAUS6/PSMD6/IPO4/CPT1A/SMARCE1
WAMUNYOKOLI_OVARIAN_CANCER_LMP_DN	WAMUNYOKOLI_OVARIAN_CANCER_LMP_DN	WAMUNYOKOLI_OVARIAN_CANCER_LMP_DN	147	-0.372537967110618	-1.86841896013021	4.3470485665387e-06	8.25278079571396e-05	6.17303514671975e-05	3363	tags=37%, list=17%, signal=31%	PREPL/DDR2/OLFML1/ZFPM2/TGFB2/KPNA5/UFSP2/FGF13/DAB2/ZNF512/PROS1/CALM2/POLR2M/CRYBG3/FBXO21/REEP1/FAM13B/CRLS1/GLI3/FBXL3/FAM153A/AASDHPPT/BNC2/GAS1/SBSPON/BLOC1S6/NELL2/FZD7/TTC28/SLC30A4/CANX/GPRASP1/CLIP4/FERMT2/DPYSL3/EXTL2/PPM1K/CAV1/GPRASP2/ZNF532/CFL2/ACSS3/CELF2/RAB11FIP2/DCBLD2/NKX3-1/STK26/ARMCX1/TSPYL1/PLA2G12A/TMX4/FLNC/CAP2/KAT2B/CPE
DESERT_PERIVENOUS_HEPATOCELLULAR_CARCINOMA_SUBCLASS_UP	DESERT_PERIVENOUS_HEPATOCELLULAR_CARCINOMA_SUBCLASS_UP	DESERT_PERIVENOUS_HEPATOCELLULAR_CARCINOMA_SUBCLASS_UP	126	-0.391947428836081	-1.91014543909735	4.40601391377455e-06	8.33304070889255e-05	6.23306912522811e-05	3947	tags=42%, list=20%, signal=34%	ALDH1L1/NBAS/RAD50/EIF2D/ROCK2/MRPS27/MTR/THAP11/ADH6/AP2B1/NMT1/RIOK2/RRNAD1/HPR/KLHL21/AQP9/GLUL/CD36/CYP1A2/PPP1R2/OAT/GNPAT/NAGPA/SLC4A4/HGD/GNAI1/DCXR/NEDD4/HSD11B1/PBXIP1/RAB4A/HPD/HEXA/ABLIM1/GABARAPL1/ANKRA2/EFR3A/ACAA1/TMEM230/SEC14L2/TERF2/LCN2/YAP1/RPS6KC1/PEX19/STAM2/RAB11FIP2/PGC/GREB1/AOX1/CYB5B/CAP2/STXBP6
KEGG_FATTY_ACID_METABOLISM	KEGG_FATTY_ACID_METABOLISM	KEGG_FATTY_ACID_METABOLISM	33	-0.626824160729199	-2.30721838374765	4.60785472720219e-06	8.68189383129077e-05	6.49400936330223e-05	2276	tags=39%, list=11%, signal=35%	ADH6/CPT2/ADH1C/ACADM/ALDH2/ACAA1/ACOX3/ACADL/ALDH9A1/ACOX1/EHHADH/ACAT2/ALDH3A2
REACTOME_ASSEMBLY_OF_THE_PRE_REPLICATIVE_COMPLEX	REACTOME_ASSEMBLY_OF_THE_PRE_REPLICATIVE_COMPLEX	REACTOME_ASSEMBLY_OF_THE_PRE_REPLICATIVE_COMPLEX	58	0.549099982510394	2.04507331496354	4.64666791370365e-06	8.70142099388957e-05	6.50861557471411e-05	4007	tags=45%, list=20%, signal=36%	ORC6/ORC1/E2F1/E2F2/MCM7/GMNN/CDC6/MCM6/MCM3/E2F3/MCM2/PSMA7/MCM4/MCM5/PSMD3/PSMB7/PSME2/PSMD9/PSMA1/PSME1/PSMA5/PSMD2/UBA52/UBC/PSMB1/PSMD6
DESERT_PERIPORTAL_HEPATOCELLULAR_CARCINOMA_SUBCLASS_UP	DESERT_PERIPORTAL_HEPATOCELLULAR_CARCINOMA_SUBCLASS_UP	DESERT_PERIPORTAL_HEPATOCELLULAR_CARCINOMA_SUBCLASS_UP	136	-0.383153995561525	-1.88701722438298	4.65307311309536e-06	8.70142099388957e-05	6.50861557471411e-05	3416	tags=31%, list=17%, signal=26%	PBLD/ACACB/ABCA8/KDM8/CYP3A43/PEMT/GPN3/PON1/CYP2J2/GHR/SLC46A3/GSTZ1/FXYD1/SDS/RGN/PXMP4/GBA3/DHRS1/ALDH2/GRAMD1C/FAH/SLC22A1/GNMT/SOCS2/C7/IGF1/ACADL/NAT2/APOF/CYP4F2/NDRG2/CTH/CPEB3/SLC1A1/ANPEP/ASPA/EHHADH/ADRA1A/RDH16/DPYS/SRD5A2/EPHX2
FAELT_B_CLL_WITH_VH3_21_UP	FAELT_B_CLL_WITH_VH3_21_UP	FAELT_B_CLL_WITH_VH3_21_UP	35	0.624217749926322	2.12373735040131	4.80577669462832e-06	8.92882202799748e-05	6.67871031134853e-05	2207	tags=51%, list=11%, signal=46%	PKMYT1/TK1/CDK16/BCR/KCNAB2/DVL1/PTPN7/ARHGEF1/SAFB/SMARCD1/TOP3B/YKT6/SASH3/SBNO2/UBTF/SMG5/KDM5C/FAM214B
POOLA_INVASIVE_BREAST_CANCER_DN	POOLA_INVASIVE_BREAST_CANCER_DN	POOLA_INVASIVE_BREAST_CANCER_DN	106	-0.40911870042911	-1.95008532842837	4.81044086827823e-06	8.92882202799748e-05	6.67871031134853e-05	4361	tags=42%, list=22%, signal=33%	KDM4B/TF/TAPT1/DCT/CELSR1/FABP7/LTF/LAMB3/LTBP4/ITGA7/GSTT1/DKK3/COL4A5/ALDH4A1/INPP4B/NPY2R/MYB/XYLT2/IGFBP2/CYP4B1/KRT5/BMP5/ARMT1/SEZ6L2/WFDC2/TPM2/ERBB4/PPP1R3C/RABEP1/FRMD4A/FGF2/SLC27A6/GFRA1/SERPINA3/MPPED2/NQO1/PIK3R1/WIF1/CNN1/HMGCS2/SERPINA5/ANPEP/SYNM/PTN/EDN3
PID_ATR_PATHWAY	PID_ATR_PATHWAY	PID_ATR_PATHWAY	33	0.650494688609455	2.17882961913751	4.88549656557758e-06	9.03454975997365e-05	6.75779407979308e-05	2183	tags=48%, list=11%, signal=43%	PLK1/CCNA2/CDC25C/MCM7/RAD51/RFC2/RFC4/CEP164/CDC6/MCM2/CLSPN/FANCD2/TIMELESS/TOPBP1/BRCA2/RFC5
REACTOME_COPI_MEDIATED_ANTEROGRADE_TRANSPORT	REACTOME_COPI_MEDIATED_ANTEROGRADE_TRANSPORT	REACTOME_COPI_MEDIATED_ANTEROGRADE_TRANSPORT	80	-0.448068215764024	-2.07839947075682	5.89659149634636e-06	0.000108640890558145	8.12627952186324e-05	4753	tags=48%, list=24%, signal=36%	FOLR1/GORASP1/ARF1/TMED9/CAPZA3/KDELR2/GOSR1/GBF1/ANK3/COPZ1/USO1/ACTR10/DCTN1/GOLGB1/SPTBN4/COG3/TMED2/KDELR3/TUBA3D/DYNLL2/DCTN6/TUBA3C/TUBA4A/COPG1/BET1/TUBA3E/CAPZB/TMED3/DYNC1LI2/ARFGAP3/NAPG/DYNC1I1/COG8/ARCN1/COG6/TMED7/COG5/TMED10
RIGGINS_TAMOXIFEN_RESISTANCE_DN	RIGGINS_TAMOXIFEN_RESISTANCE_DN	RIGGINS_TAMOXIFEN_RESISTANCE_DN	161	-0.354220339127384	-1.80714877383731	5.98571903495985e-06	0.00010987755566748	8.21878139939533e-05	4261	tags=35%, list=21%, signal=28%	SLC5A3/PDLIM5/AKAP11/SCNN1A/CUL3/UBXN4/ADAM10/BTBD3/PLCB4/ELOVL2/APOL6/TFF1/NUDT4/ADAM9/KIAA0232/HMGCS1/NRCAM/RPS6KA2/INPP4B/MYOF/EMP1/RGS2/ARID5B/SOX9/CPD/IL6ST/ACADM/DSG2/HSPA4L/SATB2/NNT/CLGN/SLC35A3/EFR3A/PDLIM3/CTSO/TMEM33/SERPINA3/ATP2C2/KLF4/MXI1/TNFSF10/TBC1D9/UXS1/CYP1B1/LAMP2/PLCB1/PIK3R1/CD302/GREB1/SERPINA5/NAT1/ACOX2/SCARB2/SLC1A1/RBM47/ANXA3
LE_EGR2_TARGETS_DN	LE_EGR2_TARGETS_DN	LE_EGR2_TARGETS_DN	83	-0.448933671624488	-2.08889412520411	6.33056183211387e-06	0.000115604869988359	8.64718139539985e-05	3784	tags=41%, list=19%, signal=33%	ADAM10/SLC2A1/MVD/MT3/SLC6A15/HMGCS1/MPDZ/ME1/GJB1/MPZ/NSDHL/MAL/ITPKB/GNAI1/MT1X/IDI1/HMGCR/AK3/GLOD4/GFRA1/FDFT1/FGF7/TIPARP/PTGDS/MSMO1/SCN7A/CAT/TMEM30A/PIK3R1/OGN/RNF13/EPHB6/EMP2/CD9
GREENBAUM_E2A_TARGETS_UP	GREENBAUM_E2A_TARGETS_UP	GREENBAUM_E2A_TARGETS_UP	22	0.71210465127061	2.15448758888987	6.34402851528348e-06	0.000115604869988359	8.64718139539985e-05	880	tags=55%, list=4%, signal=52%	KIF2C/CCNA2/MKI67/TOP2A/AURKA/CCNB2/CA2/ANLN/MAD2L1/CCNB1/KIF11/TTK
RUIZ_TNC_TARGETS_UP	RUIZ_TNC_TARGETS_UP	RUIZ_TNC_TARGETS_UP	118	-0.398357154516946	-1.933780611133	6.67034972982743e-06	0.000121109295276467	9.05890941298668e-05	4386	tags=46%, list=22%, signal=36%	SSBP2/ITSN1/SLC5A3/STON1/FOXF2/PTPN13/ROBO1/BDH2/HPGD/UBXN4/GPRC5C/GDF15/CLCA2/SLC6A15/TBXAS1/LRIG1/ALDH3A1/COL4A5/PROS1/MEIS1/GOLGB1/ARRB1/ZCCHC24/CSGALNACT1/ARID5B/TCF12/KLF9/EDNRA/PSAP/CLU/FOXF1/TNKS/C1RL/SIDT2/AUH/WIPI1/GLCE/IQGAP2/SNAP25/EXTL2/TIMP4/ZNF532/PDE5A/TNFSF10/NBR1/CAT/EYA1/METTL7A/PDCD4/IL1R1/HNMT/ANXA4/BNIP3L/HERPUD1
DOANE_BREAST_CANCER_ESR1_UP	DOANE_BREAST_CANCER_ESR1_UP	DOANE_BREAST_CANCER_ESR1_UP	85	-0.435061650011066	-2.03348188969284	6.87246863166539e-06	0.000124326941586613	9.29958760684546e-05	3481	tags=38%, list=17%, signal=31%	ELOVL2/KRT18/DNALI1/MAST4/RHOB/TFF1/AGR2/INPP4B/PNPLA4/SCGB1D2/MYB/ARMT1/RET/TFF3/ERBB4/CLGN/SLC27A2/GALNT7/ADIRF/GFRA1/PGR/SPDEF/TBC1D9/GREB1/SERPINA5/NAT1/ACOX2/SLC7A8/CACNG4/SIDT1/TSPAN1/TTC39A
KEGG_ARGININE_AND_PROLINE_METABOLISM	KEGG_ARGININE_AND_PROLINE_METABOLISM	KEGG_ARGININE_AND_PROLINE_METABOLISM	43	-0.554376702676765	-2.16270810128608	7.17268594573121e-06	0.000129289606234787	9.67079222323935e-05	4316	tags=56%, list=21%, signal=44%	GATM/SMS/GOT1/P4HA2/SAT2/ACY1/CKMT1B/CKB/P4HA1/ALDH4A1/GLUL/OAT/AOC1/MAOB/ALDH2/NOS1/GLUD2/GOT2/ARG2/ALDH9A1/GLUD1/CKMT2/CKM/ALDH3A2
PYEON_HPV_POSITIVE_TUMORS_UP	PYEON_HPV_POSITIVE_TUMORS_UP	PYEON_HPV_POSITIVE_TUMORS_UP	62	0.531817665871868	1.99444918797273	7.35833445386156e-06	0.00013215886305083	9.88541107243499e-05	5182	tags=48%, list=26%, signal=36%	KIF15/EZH2/RMI2/SYNGR3/LIG1/DTL/STAG3/E2F7/CENPK/ZNF367/CDC7/MCM3/CDKN2A/CSTF3/WDR76/CENPJ/GABPB2/CEP78/BTNL9/PDIK1L/ZSCAN16/ABCA17P/HNRNPU/AMY1A/TCAM1P/MPHOSPH9/PNISR/SYCP2/GEN1/DHFR
REACTOME_APC_C_MEDIATED_DEGRADATION_OF_CELL_CYCLE_PROTEINS	REACTOME_APC_C_MEDIATED_DEGRADATION_OF_CELL_CYCLE_PROTEINS	REACTOME_APC_C_MEDIATED_DEGRADATION_OF_CELL_CYCLE_PROTEINS	72	0.521836184947208	2.02679618493367	7.47446174854876e-06	0.000133763396094996	0.00010005429271402	4525	tags=44%, list=22%, signal=35%	CDC20/UBE2C/PLK1/PTTG1/CCNA2/NEK2/BUB1B/AURKB/CDK1/AURKA/MAD2L1/CDC26/CCNB1/PSMA7/FBXO5/PSMD3/ANAPC2/PSMB7/PSME2/PSMD9/PSMA1/PSME1/PSMA5/PSMD2/UBA52/UBC/PSMB1/PSMD6/CUL1/BUB3/PSMD4/ANAPC10
WP_MRNA_PROCESSING	WP_MRNA_PROCESSING	WP_MRNA_PROCESSING	104	0.468588702237401	1.94135656031692	7.56570813428351e-06	0.000134912788265991	0.000100914031806157	3655	tags=46%, list=18%, signal=38%	FUS/HNRNPH1/CLK2/PRPF3/SNRPF/RBM17/SRSF2/RBMX/U2AF2/SF3B2/SNRPB2/HNRNPA2B1/PRPF4/SNRPG/SFSWAP/CLASRP/HNRNPAB/SUGP2/SUGP1/CSTF3/LSM7/SNRPD2/RBM5/RBM39/CPSF1/SRSF1/SRSF9/SNRNP70/CPSF3/NCBP2/SNRPE/DHX16/SRPK1/SNRPD3/HNRNPA1/HNRNPC/HNRNPM/HNRNPK/SRSF3/HNRNPR/SNRPD1/LSM2/RNPS1/SRSF7/PPM1G/HNRNPU/PRMT1/SNRPB
KAAB_HEART_ATRIUM_VS_VENTRICLE_UP	KAAB_HEART_ATRIUM_VS_VENTRICLE_UP	KAAB_HEART_ATRIUM_VS_VENTRICLE_UP	209	-0.325802157585163	-1.7286504323576	7.95673664790807e-06	0.000141380733391477	0.000105752019579614	3079	tags=31%, list=15%, signal=26%	POLD4/PDLIM4/NRTN/PAM/SPOCK1/VSNL1/ME1/HYOU1/CACNA2D2/DHODH/SOD3/LRRN3/EDNRA/NOMO1/GAS1/KCNK3/TAGLN/FEV/PLP1/PLA2G5/TGFB1I1/DAP/GNAO1/DSC1/MAL/GPX3/TNFSF13/SLC11A2/F10/FBLN1/GPRASP1/ROR2/ACTA2/ERBB4/TMED3/FAM172A/PBXIP1/MIPEP/STAT5B/MAGED2/DPYSL3/ARHGAP1/TGFBR3/PLXNB2/ACTN1/FGFR2/PLCB1/PTGIS/MYH6/SRSF8/NUCB1/SLC39A8/CSRP1/OS9/IL1R1/EPHA4/CHRDL1/ALDH1A2/DPT/COL4A6/CPE/PARM1/FMOD/MYBPC1
VERHAAK_GLIOBLASTOMA_NEURAL	VERHAAK_GLIOBLASTOMA_NEURAL	VERHAAK_GLIOBLASTOMA_NEURAL	105	-0.407711995722125	-1.93623227046548	8.44932530493843e-06	0.000149600997331765	0.00011190073229534	3789	tags=31%, list=19%, signal=26%	POPDC3/CUTC/EPB41L3/KCNJ3/FUT9/CRYM/CLCA4/SGK3/CALM2/ARRB1/VSX1/NSL1/FXYD1/ATRNL1/GNAI1/MAGEH1/USP33/TCEAL2/DYNC1I1/PEX19/TMEM144/REPS2/PPP1R1A/NDRG2/CAMK2G/CASQ1/MDH1/PLCL1/CPNE6/CCK/ANXA3/MYBPC1/BCAS1
FARMER_BREAST_CANCER_BASAL_VS_LULMINAL	FARMER_BREAST_CANCER_BASAL_VS_LULMINAL	FARMER_BREAST_CANCER_BASAL_VS_LULMINAL	250	-0.31008324061791	-1.64983919566861	8.56492013071208e-06	0.000151111824072952	0.000113030822480069	4377	tags=38%, list=22%, signal=30%	NFIL3/CHST2/KDM4B/CILP/FBXL5/ASF1A/LRRC17/LRRC8D/SCNN1A/CELSR1/ST6GALNAC2/SPTLC2/MCCC2/COX16/GSTP1/GDF15/PAAF1/TRIM29/DHRS7/KRT18/DNALI1/RHOB/TFF1/VEZF1/NUDT4/KIAA0232/AGR2/PLIN2/TGFB3/NRTN/INPP4B/LDHB/GPD1L/GALNT10/CLIC4/ST8SIA1/REEP1/CCNC/CACNA2D2/IRS1/TRIM2/MYB/ATG5/CXCL5/DSC2/GSTZ1/MPZL2/PPP1CB/CPD/IL6ST/DSC3/RETSAT/LMO4/NT5C2/ARMT1/FYCO1/RET/PRDX4/KLF5/TFF3/DCXR/ERBB4/RABEP1/GALNT7/DMD/APPBP…
BURTON_ADIPOGENESIS_6	BURTON_ADIPOGENESIS_6	BURTON_ADIPOGENESIS_6	151	-0.357990297431347	-1.8095154056474	8.91625093915532e-06	0.00015675648218029	0.000117252996041968	2404	tags=28%, list=12%, signal=25%	LDHB/PDHB/ME1/CMBL/TAB3/RBPMS/MGLL/RETSAT/ORM1/ARL4A/CIDEC/BCAT2/ORM2/HSD11B1/SOX15/BNIP3/HIBADH/AOC3/ACAA1/CAMP/REEP5/ALAD/LCN2/FAH/PLIN4/PEX19/CAT/QDPR/GSR/ACADL/CYB5B/MGST1/CBR1/PLA2G12A/ISOC1/DBT/CYB5A/KAT2B/MPDU1/SLC2A4/SPCS3/SCP2/PARM1
GRYDER_PAX3FOXO1_ENHANCERS_KO_DOWN	GRYDER_PAX3FOXO1_ENHANCERS_KO_DOWN	GRYDER_PAX3FOXO1_ENHANCERS_KO_DOWN	327	-0.282535794184012	-1.58142773742123	9.07377122836739e-06	0.000158864682544378	0.000118829918447395	3808	tags=32%, list=19%, signal=26%	LAMB3/ADAM10/NR3C1/DLG5/MDFI/ARHGEF10/PAX3/CACUL1/SPATS2L/DEAF1/RGMA/PID1/WDR11/SFMBT2/SETBP1/DIS3L/CA11/SLC16A10/SEMA6A/CCND2/SLC38A10/ZC3H13/SLC38A1/KRCC1/FAM89A/PDHB/ETNK1/DMRT2/MEIS1/ZDHHC6/FBXO21/HS6ST2/PITX2/CCNC/AGPAT5/OAT/SGMS1/CHSY1/SLC46A3/MIOS/PKN2/BCHE/ARHGAP26/KLF9/CAP1/KIAA1614/GNAZ/NFE2L2/SORCS1/EID1/SUMF1/GAS1/SLC7A2/BMP5/LEPROTL1/ITGB8/KCNMB4/FAM217B/THSD4/LMO4/ERGIC1/SATB2/FOXF1…
DANG_REGULATED_BY_MYC_UP	DANG_REGULATED_BY_MYC_UP	DANG_REGULATED_BY_MYC_UP	53	0.555072761378285	2.02883473733525	9.09979956092371e-06	0.000158864682544378	0.000118829918447395	5230	tags=60%, list=26%, signal=45%	UBE2C/TK1/SLC20A1/TCF3/SLC6A1/SRSF2/SURF6/RRP9/UNC119/SUMO2/TDP1/VRK1/SNRPD2/SRSF1/SNRNP70/WDR12/SRPK1/SERPINE1/SNRPD3/TXN/SRSF7/SRM/TARBP1/SNRPB/CLPB/SLC7A5/UCK2/SLC25A3/UCN2/TXNRD1/TFDP1/TFRC
MORI_MATURE_B_LYMPHOCYTE_DN	MORI_MATURE_B_LYMPHOCYTE_DN	MORI_MATURE_B_LYMPHOCYTE_DN	62	0.527953338452708	1.97995699416685	9.5999173310488e-06	0.000167011802208804	0.000124923919642623	4085	tags=44%, list=20%, signal=35%	KIF2C/STMN1/CDKN3/CDC25C/NEK2/CDC45/LMNB1/EZH2/RRM2/CCNB2/ANLN/HMGB2/HES6/CCNB1/MCM5/BRCA1/SMARCA4/NCBP2/EWSR1/TXN/ENPEP/HMGA1/SOX4/SNRPB/VPREB3/UCK2/CAPN2
FERRANDO_HOX11_NEIGHBORS	FERRANDO_HOX11_NEIGHBORS	FERRANDO_HOX11_NEIGHBORS	20	0.729184583539801	2.14481270601408	9.92408151852763e-06	0.000172051871604196	0.000128693864136462	2088	tags=55%, list=10%, signal=49%	STMN1/CCNA2/TOP2A/TK1/ADA/UNG/MCM4/MCM5/TLX1/CD1D/HPRT1
REACTOME_TRANSPORT_OF_MATURE_TRANSCRIPT_TO_CYTOPLASM	REACTOME_TRANSPORT_OF_MATURE_TRANSCRIPT_TO_CYTOPLASM	REACTOME_TRANSPORT_OF_MATURE_TRANSCRIPT_TO_CYTOPLASM	71	0.505414755519262	1.95074032956474	1.07643628257841e-05	0.000185973922453772	0.000139107482447212	6368	tags=58%, list=32%, signal=40%	NUP85/SRSF2/DDX39A/ALYREF/NUP107/U2AF2/CHTOP/DDX39B/MAGOH/CPSF1/SRSF1/SRSF9/CPSF3/POM121/NCBP2/GLE1/SARNP/EIF4A3/THOC7/RAE1/UPF3B/THOC6/SRSF3/RNPS1/SRSF7/THOC1/NXT1/NUP205/SRSF11/NCBP1/TPR/NUP37/U2AF1L4/THOC3/NUP54/FIP1L1/SRSF4/ZC3H11A/SRSF5/CPSF4/NUP188
RHEIN_ALL_GLUCOCORTICOID_THERAPY_DN	RHEIN_ALL_GLUCOCORTICOID_THERAPY_DN	RHEIN_ALL_GLUCOCORTICOID_THERAPY_DN	285	0.359693473845023	1.67691102002027	1.17077471377457e-05	0.000201575108478498	0.000150777084735832	3795	tags=31%, list=19%, signal=25%	SHCBP1/PTTG1/STMN1/BIRC5/PRC1/BUB1B/MELK/TOP2A/NCAPG/CDK1/KIF15/CEP55/CENPU/RRM2/CCNB2/HMMR/RAD51/CKS2/DTL/ANP32B/GMNN/SPARC/RFC4/ASAP2/ARPC5L/MAD2L1/E2F8/SET/MCM6/KIF11/ADA/CLNS1A/DYRK2/TTK/MCM2/SHMT2/ZFAND1/TCFL5/RBMX/DYNLL1/HMGB3/UNG/CHCHD3/MCM4/MCM5/INTS8/HNRNPA0/MIS18A/PCNA/VRK1/SNRPD2/IGFBP7/SSBP1/HPRT1/ZWINT/HNRNPA3/AK2/SMC2/FLI1/SNRPE/ENO1/SERPINE1/SNRPD3/GIMAP6/HNRNPC/WASF1/JADE3/THOC7/R…
DOANE_BREAST_CANCER_CLASSES_UP	DOANE_BREAST_CANCER_CLASSES_UP	DOANE_BREAST_CANCER_CLASSES_UP	61	-0.489993821130071	-2.16892083647116	1.18003490751771e-05	0.0002024712815545	0.000151447417322223	3578	tags=46%, list=18%, signal=38%	CLCA2/CCNDBP1/PBLD/ABCA8/RHOB/LRIG1/AGR2/ALDH4A1/GPD1L/MPHOSPH6/CPD/HGD/TFF3/DCXR/GALNT7/REEP5/KCNMA1/SPDEF/TBC1D9/FAM174B/HMGCS2/ALDH3B2/CYB5A/PDCD4/BRINP3/SIDT1/FA2H/NFIA
KAAB_HEART_ATRIUM_VS_VENTRICLE_DN	KAAB_HEART_ATRIUM_VS_VENTRICLE_DN	KAAB_HEART_ATRIUM_VS_VENTRICLE_DN	198	-0.327989858964399	-1.71539369240039	1.29108262949595e-05	0.000220766286612099	0.000165131981595229	4709	tags=39%, list=23%, signal=30%	SH3GL2/UBE2G1/IVNS1ABP/RASSF9/KCNQ1/ZHX2/P2RY2/HADH/PAIP2B/NDUFAF1/ABCC9/ALDH1L1/PDLIM5/PPP2R3A/DLK1/PINK1/OXA1L/PGM1/MCCC2/MYOM2/AK4/LARP4B/KCNJ8/ALAS1/STIM1/MAPKAPK3/SGCD/CCND2/TBC1D4/ACTN2/GYS1/CD36/PDE1C/LDHB/PTPN14/TCAF1/CYB5R1/PHKA1/FEM1C/PTPRM/SORBS2/CRADD/PLN/SLC25A20/STK39/ALDH5A1/MAOB/TUBA3C/TUBA4A/PDZRN3/PPFIBP1/UBE2L3/BCAT2/TUBA3E/AUH/BNIP3/ABLIM1/FABP3/ACAA1/COQ9/MEIS2/MPPED2/SLC22A5…
RAO_BOUND_BY_SALL4_ISOFORM_A	RAO_BOUND_BY_SALL4_ISOFORM_A	RAO_BOUND_BY_SALL4_ISOFORM_A	142	-0.371770526175891	-1.85054965587653	1.30621741767042e-05	0.000222591930594826	0.000166497553364277	4209	tags=36%, list=21%, signal=29%	SMYD4/PTGS2/DYNC2LI1/CXXC4/AFF4/ADAM10/ANK3/KCNJ3/PLCB4/STAP1/CALU/DNAJB4/STXBP5L/POU2F1/PITX2/JKAMP/ERCC5/PHKB/RXRG/TSPAN8/PKN2/CTF1/NFAT5/CDC5L/RLN1/VPS54/CANX/NEDD4/DPY19L3/SLC5A7/UBR3/RSPO3/FBXL4/SNAP25/REEP5/GNG12/GUCD1/PSEN1/PPP3CB/DMXL1/ARHGAP6/VSTM2A/ECHDC1/RIC3/MAB21L1/RHOBTB3/KAT2B/ALDH1A2/VPS36/LIX1/RNF185
DOANE_RESPONSE_TO_ANDROGEN_UP	DOANE_RESPONSE_TO_ANDROGEN_UP	DOANE_RESPONSE_TO_ANDROGEN_UP	135	-0.360504215866473	-1.76952395673354	1.37882074094811e-05	0.000234165032637889	0.000175154170744143	3113	tags=32%, list=15%, signal=27%	ZC3H13/POLD4/ALDH4A1/TTC12/ARRB1/RNF125/FARP1/CYP4F12/MVK/BMP7/PLEKHA1/ARHGAP26/BNC2/RRBP1/TSKU/UBE4B/SORD/CAPZB/ENDOD1/FXR2/CA5B/LGALS3/ELMO2/IQGAP2/ACAA1/CAMP/TMEM33/EPHB1/CNTNAP2/SEC14L2/MTMR9/FAM174B/PDIA5/EAF2/FKBP5/PYGB/GMDS/GSTM3/COBL/CACNG4/SLC15A2/FMO5/MYBPC1
TARTE_PLASMA_CELL_VS_B_LYMPHOCYTE_UP	TARTE_PLASMA_CELL_VS_B_LYMPHOCYTE_UP	TARTE_PLASMA_CELL_VS_B_LYMPHOCYTE_UP	62	-0.479266180250718	-2.1197684044076	1.45742023416133e-05	0.000246674550141272	0.000184511221794983	2693	tags=42%, list=13%, signal=36%	HSP90B1/HYOU1/IL6R/NOMO1/LMAN2/PRDX4/CANX/STT3A/DDOST/PLD3/ANG/LGALS3/SLC7A1/ELL2/TM9SF2/CAV1/PDIA6/PDIA5/SSR1/RPN2/PYGB/HEXB/SEL1L/TMED10/CD38/AGA
KIM_GLIS2_TARGETS_UP	KIM_GLIS2_TARGETS_UP	KIM_GLIS2_TARGETS_UP	68	0.508887069436188	1.95131239276865	1.47449875442177e-05	0.000248502397073836	0.000185878441358527	4440	tags=49%, list=22%, signal=38%	CDCA3/FCGR2A/SPARC/ADAMTS2/POSTN/CMTM3/COL3A1/BBC3/LILRB5/FCER1G/MGP/CXCL14/COL1A2/LSP1/TGFBI/HLA-DMA/COL15A1/ADAM8/COL4A1/MFAP2/LTB/SERPINE1/VCAM1/HLA-DRA/HLA-DRB1/PF4/BCL2A1/IFITM3/ICAM1/VIM/CD74/CXCL10/PYCARD
GROSS_HYPOXIA_VIA_ELK3_AND_HIF1A_DN	GROSS_HYPOXIA_VIA_ELK3_AND_HIF1A_DN	GROSS_HYPOXIA_VIA_ELK3_AND_HIF1A_DN	78	0.500888837030359	1.97361111065763	1.47817368177307e-05	0.000248502397073836	0.000185878441358527	4071	tags=45%, list=20%, signal=36%	UBE2C/MGAT4B/EXO1/RRM2/IFI30/RCC2/LILRB4/DUSP7/SRSF2/FRZB/CCNB1/F2R/CASP3/CD276/HOXB7/AKAP8/CDK2AP1/SAC3D1/MAP3K11/TOPBP1/SRSF1/LZTR1/ELOVL1/NRARP/RAD1/APLN/LSM2/ELOVL6/SRSF7/RAD23B/IL18/COL4A2/LY6H/SSH1/DIDO1
WP_DNA_IRDAMAGE_AND_CELLULAR_RESPONSE_VIA_ATR	WP_DNA_IRDAMAGE_AND_CELLULAR_RESPONSE_VIA_ATR	WP_DNA_IRDAMAGE_AND_CELLULAR_RESPONSE_VIA_ATR	63	0.533936021406412	2.01452838575067	1.55948365862659e-05	0.000259934757747157	0.000194429784959346	1789	tags=33%, list=9%, signal=30%	PLK1/CDC25C/CDC45/E2F1/CDK1/EXO1/RAD51/CLK2/FANCI/CEP164/FEN1/MCM2/CLSPN/FANCD2/UIMC1/CHEK2/BRCA1/TDP1/TOPBP1/PCNA/BRCA2
PID_E2F_PATHWAY	PID_E2F_PATHWAY	PID_E2F_PATHWAY	61	0.536641081557826	2.00529832539189	1.55966607218046e-05	0.000259934757747157	0.000194429784959346	2607	tags=36%, list=13%, signal=32%	MYBL2/CCNA2/ORC1/E2F1/E2F2/CDK1/TK1/RRM2/CCNE2/E2F7/CDC6/MCM3/CCNE1/E2F3/KAT2A/CDKN2A/RANBP1/BRCA1/TOPBP1/E2F5/SERPINE1/WASF1
REACTOME_REGULATION_OF_TP53_ACTIVITY	REACTOME_REGULATION_OF_TP53_ACTIVITY	REACTOME_REGULATION_OF_TP53_ACTIVITY	132	0.4274240899549	1.83650551124748	1.56179505956633e-05	0.000259934757747157	0.000194429784959346	4892	tags=42%, list=24%, signal=32%	CCNA2/AURKB/CDK1/EXO1/AURKA/RMI2/BLM/RFC2/RNF34/GATAD2A/RFC4/TAF4/DYRK2/STK11/L3MBTL1/CDKN2A/TAF15/TAF11/RPA3/PLK3/CHEK2/MDM4/BRCA1/PRKAG2/MAPK11/TOPBP1/NOC2L/TBP/RFC5/PRDM1/MLST8/RAD1/AKT2/MTA2/EHMT1/GATAD2B/DAXX/BRPF1/PIP4K2B/UBA52/SSRP1/CHEK1/CHD4/UBC/MAPKAPK5/BRIP1/DNA2/TAF5/CDK5R1/TAF2/RPA2/RAD9A/TOP3A/USP7/TP53INP1/MBD3
HOLLERN_MICROACINAR_BREAST_TUMOR_UP	HOLLERN_MICROACINAR_BREAST_TUMOR_UP	HOLLERN_MICROACINAR_BREAST_TUMOR_UP	34	-0.58490042729675	-2.16828987144068	1.72993776380171e-05	0.000286962765935613	0.000214646588073736	2953	tags=44%, list=15%, signal=38%	DHRS4/GJB1/TSPAN8/LRRC26/CPD/BHLHA15/CREB3L4/IQGAP2/SPDEF/SMPDL3A/MANSC1/SIDT1/TPD52L1/PPARGC1A/SLC7A4
SENESE_HDAC1_AND_HDAC2_TARGETS_DN	SENESE_HDAC1_AND_HDAC2_TARGETS_DN	SENESE_HDAC1_AND_HDAC2_TARGETS_DN	165	-0.339684140571516	-1.7502419914599	1.80563454255332e-05	0.000298527591753932	0.000223297014882509	2996	tags=30%, list=15%, signal=26%	TMEM200C/PDE1C/MEIS1/F8/OLFML3/DTNA/ARID5B/BNC2/SCARA3/INSIG1/SBSPON/CLU/DYNLL2/TAGLN/TMEM100/RBMS3/SYTL1/ENDOD1/IDI1/BEX1/KRT15/ELP4/HMGCR/CRYAB/ATL1/NEXN/WIPI1/ABLIM1/THUMPD1/FDFT1/TENM2/CAV1/MSMO1/MYL9/PRICKLE2/CELF2/NFIB/ACADL/FIGN/SC5D/CDC42EP3/SCN2B/PKP2/NPTXR/RHOBTB3/CAP2/DSTN/EGF/ATP8B1/STAC
KEGG_PROPANOATE_METABOLISM	KEGG_PROPANOATE_METABOLISM	KEGG_PROPANOATE_METABOLISM	26	-0.650208412128959	-2.26569456880812	1.8473059824463e-05	0.00030352255774541	0.000227033222275547	2142	tags=54%, list=11%, signal=48%	ACACB/LDHB/ACADM/SUCLG2/ACSS2/ALDH2/ACSS3/ALDH9A1/PCCA/EHHADH/ACAT2/MLYCD/MCEE/ALDH3A2
DANG_MYC_TARGETS_UP	DANG_MYC_TARGETS_UP	DANG_MYC_TARGETS_UP	107	0.451141144065075	1.87443030691907	1.84800435719216e-05	0.00030352255774541	0.000227033222275547	5968	tags=49%, list=30%, signal=34%	UBE2C/CDC25C/E2F1/TK1/CKS2/RFC2/SRSF2/CCNB1/E2F3/SURF6/CAD/HNRNPA2B1/PCNA/SRSF1/ENO1/NCL/SNRPD3/HNRNPA1/TXN/LDHA/GNL3/SRSF7/SRM/HMGA1/BAX/DDX5/SNRPB/APEX1/AIMP2/METTL1/PPIA/MYCT1/PSMB1/RPL27/SLC25A3/RPL27A/PA2G4/HSPE1/MAT2A/POLD2/TFRC/DDX10/NME2/RPS17/NPM1/HSPD1/TERT/RPS13/RPL32/MSH2/RPS16/EXOSC8
REACTOME_SWITCHING_OF_ORIGINS_TO_A_POST_REPLICATIVE_STATE	REACTOME_SWITCHING_OF_ORIGINS_TO_A_POST_REPLICATIVE_STATE	REACTOME_SWITCHING_OF_ORIGINS_TO_A_POST_REPLICATIVE_STATE	75	0.491331510481829	1.92952836469777	1.93234281107744e-05	0.000316334021498677	0.000236616127478956	4525	tags=41%, list=22%, signal=32%	UBE2C/ORC6/CCNA2/ORC1/MCM7/CCNE2/CDC6/CDC26/MCM6/MCM3/CCNE1/MCM2/PSMA7/MCM4/MCM5/PSMD3/ANAPC2/PSMB7/PSME2/PSMD9/PSMA1/PSME1/PSMA5/PSMD2/UBA52/UBC/PSMB1/PSMD6/CUL1/PSMD4/ANAPC10
FARMER_BREAST_CANCER_APOCRINE_VS_BASAL	FARMER_BREAST_CANCER_APOCRINE_VS_BASAL	FARMER_BREAST_CANCER_APOCRINE_VS_BASAL	253	-0.30383246403935	-1.62458599889547	2.05765698291455e-05	0.000335281257375888	0.000250788556857422	2986	tags=31%, list=15%, signal=27%	SLC38A1/PAM/INPP4B/LDHB/GPD1L/CYP2J2/ARFIP2/HACD3/VWA5A/GHR/ANKRD27/PHKB/FEM1C/MPHOSPH6/DBI/FCN2/APLP2/CYB561/GSTZ1/IDH1/HGD/DSC3/CLU/RETSAT/LMO4/NT5C2/DAP/BCAP29/KLF5/RNF141/IDI1/DCXR/NEDD4/HMGCR/ERBB4/SEL1L3/CLGN/GALNT7/DMD/CLN3/SLC35A3/MAGED2/GPM6B/ELOVL5/REEP5/KCNMA1/FDFT1/CNTNAP2/NANS/GPR161/FAH/GNMT/SPDEF/MSMO1/CDH1/ACSS3/FAM174B/PIK3R1/HMGCS2/TMEM158/ECHDC1/SC5D/CDC42EP3/STK26/ALDH3B2/ACAD…
SCHAEFFER_PROSTATE_DEVELOPMENT_12HR_UP	SCHAEFFER_PROSTATE_DEVELOPMENT_12HR_UP	SCHAEFFER_PROSTATE_DEVELOPMENT_12HR_UP	94	-0.410161375349542	-1.93228900692881	2.06151303854191e-05	0.000335281257375888	0.000250788556857422	3922	tags=44%, list=19%, signal=35%	BDH2/FILIP1/SLC2A1/AVPR1A/PID1/SETBP1/NT5E/PROS1/GLUL/RGS2/TRIM2/UBE4A/FAM9B/IGFBP2/KLF9/SOX9/LRP4/MAOB/LMO4/TMEM100/FZD7/BNIP3/KLF15/PDLIM3/TMEM242/PENK/FGF10/FGFR2/CDH1/CEACAM1/CYP1B1/LAMP2/SLITRK6/WIF1/ARL6IP5/COL23A1/FKBP5/SLC39A8/SMOC1/TSPAN1/COL4A6
STEIN_ESRRA_TARGETS_RESPONSIVE_TO_ESTROGEN_DN	STEIN_ESRRA_TARGETS_RESPONSIVE_TO_ESTROGEN_DN	STEIN_ESRRA_TARGETS_RESPONSIVE_TO_ESTROGEN_DN	29	0.642197834649301	2.07866452002511	2.1224349304731e-05	0.000343286234897785	0.000256776236503176	1785	tags=52%, list=9%, signal=47%	CENPU/SMC4/DTL/CCNE2/NCAPG2/CDC6/MCM6/FEN1/MCM2/WDHD1/MCM5/ULK1/ZWILCH/TMPO/PCNA
SMID_BREAST_CANCER_RELAPSE_IN_BRAIN_DN	SMID_BREAST_CANCER_RELAPSE_IN_BRAIN_DN	SMID_BREAST_CANCER_RELAPSE_IN_BRAIN_DN	64	-0.466377377482858	-2.05737978875617	2.12448320815973e-05	0.000343286234897785	0.000256776236503176	4362	tags=55%, list=22%, signal=43%	TTC9/KDM4B/CXXC4/CELSR1/ST6GALNAC2/MCCC2/NRIP1/DNALI1/MAST4/MAP9/AGR2/COL4A5/CYP4B1/IL6ST/ERBB3/ARMT1/RET/TFF3/DEPTOR/IVD/ERBB4/CLGN/SLC27A2/ADIRF/SPDEF/TBC1D9/QDPR/RAB27B/GREB1/SERPINA5/ASAH1/GSTM3/SLC7A8/SIDT1/RBM47
HELLER_SILENCED_BY_METHYLATION_UP	HELLER_SILENCED_BY_METHYLATION_UP	HELLER_SILENCED_BY_METHYLATION_UP	210	0.378229714960236	1.71216427801112	2.16443954429821e-05	0.000348614407892934	0.000260761680922582	4380	tags=37%, list=22%, signal=29%	CDC20/PLK1/TOP2A/FSCN1/LRFN4/CEP55/AURKA/IGFBP3/OLFML2B/MSR1/SPARC/PIP5K1A/NCF4/CLEC7A/APOC1/TNFRSF4/CCNB1/IL3RA/CD86/IL32/TNFRSF25/C5AR1/FUT7/SURF2/LSP1/NCF1/HLA-DMA/NCF2/TNFRSF1B/CRYBB1/GPNMB/DOCK10/SAMSN1/SBNO2/IFI27/KYNU/HCK/TNFAIP6/IL15/RGS1/CIITA/HLA-DRB6/RASSF2/PLEK/VCAM1/CCNF/HLA-DRA/PPP1R16B/CFP/CDH11/OLAH/EBI3/HLA-DRB1/IFI44/CHRNA1/DNMT3L/TNFRSF9/SNN/CUL7/LPXN/CLDN3/CSAG2/ICAM1/MZF1/IFI…
REACTOME_REGULATION_OF_TP53_ACTIVITY_THROUGH_PHOSPHORYLATION	REACTOME_REGULATION_OF_TP53_ACTIVITY_THROUGH_PHOSPHORYLATION	REACTOME_REGULATION_OF_TP53_ACTIVITY_THROUGH_PHOSPHORYLATION	80	0.488269643672269	1.92727286139705	2.20385818750678e-05	0.000353821991325446	0.000264656925005045	4833	tags=49%, list=24%, signal=37%	CCNA2/AURKB/EXO1/AURKA/RMI2/BLM/RFC2/RFC4/TAF4/DYRK2/STK11/TAF15/TAF11/RPA3/PLK3/CHEK2/MDM4/BRCA1/PRKAG2/MAPK11/TOPBP1/NOC2L/TBP/RFC5/RAD1/UBA52/SSRP1/CHEK1/UBC/MAPKAPK5/BRIP1/DNA2/TAF5/CDK5R1/TAF2/RPA2/RAD9A/TOP3A/TP53INP1
TURASHVILI_BREAST_DUCTAL_CARCINOMA_VS_LOBULAR_NORMAL_UP	TURASHVILI_BREAST_DUCTAL_CARCINOMA_VS_LOBULAR_NORMAL_UP	TURASHVILI_BREAST_DUCTAL_CARCINOMA_VS_LOBULAR_NORMAL_UP	54	0.544885328283047	2.00689746944292	2.27119829879171e-05	0.000363464522623943	0.000271869485968725	1703	tags=31%, list=8%, signal=29%	CTHRC1/MELK/TOP2A/ANLN/HMMR/COL11A1/COL5A2/DTL/CCNE2/COL3A1/INHBA/FANCI/LRR1/UBE2D2/VCAN/COL1A2/PRR11
PIONTEK_PKD1_TARGETS_UP	PIONTEK_PKD1_TARGETS_UP	PIONTEK_PKD1_TARGETS_UP	28	-0.626148524291455	-2.23200710558225	2.37898727561665e-05	0.000379497874349966	0.000283862345851282	1891	tags=57%, list=9%, signal=52%	HAAO/GLUL/ENTPD5/UGT3A2/SORD/MT1X/KLF15/SLC27A2/ARG2/SLC13A3/FKBP5/MPV17L/ACOX2/EGF/RDH16/PTER
CAIRO_HEPATOBLASTOMA_CLASSES_DN	CAIRO_HEPATOBLASTOMA_CLASSES_DN	CAIRO_HEPATOBLASTOMA_CLASSES_DN	162	-0.341951708989444	-1.75001492005627	2.39226901832273e-05	0.000380401248677879	0.000284538064934933	3627	tags=32%, list=18%, signal=27%	CTSF/ALAS1/WFDC1/ADH6/SLC30A1/BLNK/MAST4/ABHD6/AQP9/DKK3/GLUL/PON1/FAT4/NTF3/GHR/ZCCHC24/SGCB/SLC4A4/ADH1C/RRAS/HGD/IL6ST/ADIPOR2/VSTM4/BSCL2/LIMS2/ITIH5/RPS27L/HSD11B1/ALDH2/HPD/FABP3/GABARAPL1/ADIRF/CTSO/PLXNB2/TRAK1/C7/CAT/LMOD1/IGF1/ARL6IP5/HSPB6/CDC42EP3/AOX1/FMO4/IL1R1/ASPA/HSD17B6/FAM189A2/ANXA4/ALDH3A2
PID_AURORA_A_PATHWAY	PID_AURORA_A_PATHWAY	PID_AURORA_A_PATHWAY	27	0.649568269668642	2.07363222822038	2.54314267595715e-05	0.000403108297811239	0.000301522814178645	267	tags=30%, list=1%, signal=29%	TACC3/CENPA/DLGAP5/BIRC5/AURKB/AURKA/CDC25B/GIT1
LIAN_LIPA_TARGETS_3M	LIAN_LIPA_TARGETS_3M	LIAN_LIPA_TARGETS_3M	49	0.565932631686577	2.04004089274857	2.63064760669404e-05	0.000415658971526056	0.000310910649851781	3275	tags=43%, list=16%, signal=36%	TREM2/FCGR2A/HMOX1/MSR1/LILRB4/MS4A7/LILRB5/FCER1G/CD68/SLC15A3/DNMT3A/C1QB/IGSF6/C3AR1/FCGR2B/GPNMB/RGS1/CCR1/CFP/SEMA7A/MPEG1
JOHNSTONE_PARVB_TARGETS_2_DN	JOHNSTONE_PARVB_TARGETS_2_DN	JOHNSTONE_PARVB_TARGETS_2_DN	253	-0.302224991919319	-1.61599087819935	2.67629116098634e-05	0.000421536964252517	0.000315307356439632	4386	tags=34%, list=22%, signal=27%	SSBP2/NUDT21/CUL5/RASSF8/SLC5A3/ESD/EHBP1/MBNL1/TOMM20/ZNF468/SMURF2/MANEA/RBFOX2/POPDC3/NR3C1/CNIH1/NR2F1-AS1/ARHGEF10/OGFOD3/TMTC3/LEPR/LRP6/HS3ST3B1/RREB1/SLC35B3/BACE2/DSEL/MYCBP2/ANKRD13C/STK17B/USP4/PRIM2/TCAF1/ETNK1/CLIC4/EMP1/MOB1B/TECR/IRS1/SRRM1/OARD1/BLOC1S5/F2RL1/ARL5A/CDC5L/KIF13A/SLC31A1/SMIM13/DEF6/CBX5/RBMS3/TM9SF3/SEC22B/GXYLT1/DERA/SLC38A4/SYNJ2BP/GALNT7/SOAT1/GLCE/LIN7C/TMEM14B…
HU_GENOTOXIC_DAMAGE_4HR	HU_GENOTOXIC_DAMAGE_4HR	HU_GENOTOXIC_DAMAGE_4HR	27	0.648481721724275	2.07016361538913	2.75684730948075e-05	0.000432859704913125	0.000323776704867186	4319	tags=56%, list=21%, signal=44%	CDC20/PTTG1/CDC25C/PRC1/NEK2/AURKA/ANLN/CKS2/UCK1/SMG5/HMGN1/ECT2/ITGB7/CUL1/FAM76B
REACTOME_MUSCLE_CONTRACTION	REACTOME_MUSCLE_CONTRACTION	REACTOME_MUSCLE_CONTRACTION	159	-0.346495864153675	-1.76840652999629	2.82556908239411e-05	0.000442259135686326	0.000330807427960215	4351	tags=40%, list=22%, signal=32%	ABCC9/CAV3/MYL1/CORIN/SCN4B/KCNH2/SLN/SORBS3/GATA4/CASQ2/ITGA1/FXYD4/SCN5A/WWTR1/MYH8/SLC8A2/STIM1/KCNJ11/RYR3/ANXA6/FGF13/ACTN2/ATP1B2/CACNA1C/KCNK10/ANXA1/CACNA2D2/SCN3B/NPR2/PLN/KCNIP1/FXYD1/KCNK3/TNNI1/KCNE5/CACNB2/ACTA2/TPM2/FXYD6/CACNA2D1/DMD/NOS1/SLC8A1/DES/CACNB4/KCND3/FKBP1B/SCN7A/MYL9/LMOD1/VCL/SORBS1/SCN2B/CAMK2G/CASQ1/MYH6/CALM1/ITPR2/FXYD3/CACNG4/KAT2B/ACTC1/KCNK6/MYBPC1
REACTOME_G1_S_SPECIFIC_TRANSCRIPTION	REACTOME_G1_S_SPECIFIC_TRANSCRIPTION	REACTOME_G1_S_SPECIFIC_TRANSCRIPTION	25	0.659059150860969	2.06695228683462	2.8545173169085e-05	0.000445393905103879	0.000333152218433926	2329	tags=48%, list=12%, signal=43%	CDC45/ORC1/E2F1/CDK1/TK1/RRM2/CDC6/CCNE1/PCNA/LIN37/FBXO5/E2F5
REACTOME_PHASE_I_FUNCTIONALIZATION_OF_COMPOUNDS	REACTOME_PHASE_I_FUNCTIONALIZATION_OF_COMPOUNDS	REACTOME_PHASE_I_FUNCTIONALIZATION_OF_COMPOUNDS	87	-0.410416639274188	-1.92289692122582	2.8746781198787e-05	0.000447142300702628	0.000334460008831927	3568	tags=37%, list=18%, signal=30%	ADH6/CYP4V2/TBXAS1/CYP3A43/ALDH3A1/CYP1A2/PAOX/CYP2J2/CMBL/CYP4F12/CYP4B1/ADH1C/AOC1/CYP3A7/CYP4F3/MAOB/CYP4F11/ACSS2/ALDH2/AOC3/CES2/SMOX/CYP3A5/CYP1B1/CYP39A1/PTGIS/CYP11A1/CYP4F2/CYP2U1/CYB5B/CYP7B1/CYP27A1
CROMER_TUMORIGENESIS_UP	CROMER_TUMORIGENESIS_UP	CROMER_TUMORIGENESIS_UP	46	0.555956465462403	1.9789023008386	2.89658907147656e-05	0.000449151218443555	0.000335962668375248	2926	tags=41%, list=14%, signal=35%	MMP11/FAP/COL11A1/COL5A2/SPARC/POSTN/COL3A1/APOBEC3B/OASL/COL1A2/SPP1/CCL3/PTK7/MFAP2/MMP10/SERPINE1/PPFIA1/FN1/PLOD3
LEE_DIFFERENTIATING_T_LYMPHOCYTE	LEE_DIFFERENTIATING_T_LYMPHOCYTE	LEE_DIFFERENTIATING_T_LYMPHOCYTE	135	0.415398800549609	1.78762551319547	2.96737595114462e-05	0.000458703037896752	0.000343107377372042	4731	tags=47%, list=23%, signal=37%	STAG3/STX16/INPP4A/LAT/LAPTM5/GMFG/ARHGAP9/KLHL6/MAP4K1/P2RY8/ARHGAP30/SEC31B/HCLS1/NPIPB3/MDM4/TBC1D10C/RHOH/SASH3/SELPLG/ARHGAP15/TRAF3IP3/CD53/ITGB2/CORO1A/CD52/FLI1/LTB/ZNF207/GABPB1-AS1/APBB1IP/ZNF160/DOCK2/EVI2A/NLRC3/ICAM2/ICOS/SH2D1A/EVL/SNX20/RBM33/ARHGAP25/CXCR4/CD247/TRIM14/SRSF7/CBX4/MTF2/VAV1/CDK13/LPXN/CD3D/KLF13/ZNF266/ING3/NCKAP1L/ARHGDIB/ITGAL/CD2/NFATC2IP/RASGRP1/MPHOSPH9/METAP2…
SMID_BREAST_CANCER_LUMINAL_B_UP	SMID_BREAST_CANCER_LUMINAL_B_UP	SMID_BREAST_CANCER_LUMINAL_B_UP	133	-0.36272235548426	-1.77834106555795	3.07728881955564e-05	0.000474079122365311	0.000354608604921021	4069	tags=38%, list=20%, signal=31%	CEACAM5/ABCC8/CELSR1/MCCC2/GDF15/SSTR2/KCNJ3/SLC8A2/KRT18/DNALI1/TFF1/FLRT3/AGR2/TTC12/CACNA2D2/GSTZ1/IL6ST/NELL2/KCTD3/ARMT1/CASC1/RET/SORD/WFDC2/TFF3/ERBB4/PPP1R3C/RABEP1/SLC27A2/ALG8/GFRA1/MSMB/SERPINA3/ZNF652/FGFR2/DNAJC1/TBC1D9/GLRB/QDPR/REPS2/YBX2/GREB1/SERPINA5/NAT1/ACOX2/GSTM3/SLC1A1/CACNG4/MAGI2/RDH16/AGL
REACTOME_BIOLOGICAL_OXIDATIONS	REACTOME_BIOLOGICAL_OXIDATIONS	REACTOME_BIOLOGICAL_OXIDATIONS	172	-0.334516223953652	-1.73747388476837	3.08583446362359e-05	0.000474079122365311	0.000354608604921021	4122	tags=37%, list=20%, signal=29%	COMT/ESD/GSS/PODXL2/GCLC/MGST2/GSTP1/MTR/ABHD10/ACY1/ADH6/MTRR/CYP4V2/GSTT1/PAPSS1/SULT2B1/TBXAS1/SLC35B3/CYP3A43/ALDH3A1/BPNT1/GSTA3/CYP1A2/PAOX/GGT6/CYP2J2/UGT3A1/CMBL/CYP4F12/CYP4B1/GSTZ1/ADH1C/AOC1/CYP3A7/CYP4F3/MAOB/UGT3A2/CYP4F11/ACSS2/GGT7/SLC35D1/ALDH2/AOC3/CES2/ABHD14B/SMOX/CYP3A5/CNDP2/CYP1B1/CYP39A1/PTGIS/NAT2/CYP11A1/GLYATL1/CYP4F2/CYP2U1/CYB5B/MGST1/NAT1/GSTM3/CYP7B1/CYP27A1/TPMT
WIELAND_UP_BY_HBV_INFECTION	WIELAND_UP_BY_HBV_INFECTION	WIELAND_UP_BY_HBV_INFECTION	73	0.493659496055002	1.92795384162424	3.37169115189052e-05	0.000516406562005809	0.000386269299544965	4065	tags=48%, list=20%, signal=38%	UBE2C/PTTG1/PRC1/AURKA/RRM2/PBK/IFI30/FCER1G/MCM6/LAPTM5/SLC7A7/THEMIS2/C1QB/IGSF6/C3AR1/HLA-DMA/IL10RA/VSIG4/GPNMB/CFL1/IFI27/CD53/PSME2/DRAM1/HLA-DRA/GZMA/HLA-DRB1/CXCR4/PSME1/LPXN/CD3D/ARHGDIB/CD74/CXCL9/GIMAP5
RASHI_RESPONSE_TO_IONIZING_RADIATION_6	RASHI_RESPONSE_TO_IONIZING_RADIATION_6	RASHI_RESPONSE_TO_IONIZING_RADIATION_6	62	0.511195491833231	1.91711088030639	3.44491463817892e-05	0.000526007914019185	0.000393451058627356	5268	tags=48%, list=26%, signal=36%	FMNL1/FERMT3/MSC/LAPTM5/FCGR2B/RHOH/SELPLG/BRIX1/ACIN1/CSF2RA/SAAL1/RNASE1/EVI2A/RAD51AP1/INCENP/ZNF101/CFP/CXCR4/SLPI/HHEX/TMEM70/UNC93B1/CXCL9/HTR1D/ZNF653/CD79B/MAZ/PTPRC/CD48/LYZ
VILIMAS_NOTCH1_TARGETS_UP	VILIMAS_NOTCH1_TARGETS_UP	VILIMAS_NOTCH1_TARGETS_UP	39	0.589639763036636	2.05330089641436	3.464092661127e-05	0.00052732361759168	0.000394435197743215	5988	tags=62%, list=30%, signal=43%	TNFRSF18/CD80/LAT/CD86/ZAP70/IL10RA/RELB/IRF7/NRARP/GZMA/BCL2A1/TRAF1/NFATC1/CD3D/ICAM1/NFKB2/CD74/CD2/DTX1/CD7/CCR7/LCK/GZMB/P2RY10
RIZ_ERYTHROID_DIFFERENTIATION_CCNE1	RIZ_ERYTHROID_DIFFERENTIATION_CCNE1	RIZ_ERYTHROID_DIFFERENTIATION_CCNE1	34	0.600888979735354	2.02707242831744	3.49412907856674e-05	0.00053027922459829	0.00039664597570804	2668	tags=41%, list=13%, signal=36%	CENPA/E2F1/AURKB/EXO1/HMGB2/CDKN2D/SRSF2/FEN1/FOXH1/HMGB3/MBD4/HNRNPDL/IRF8/PIAS3
LEE_LIVER_CANCER_SURVIVAL_UP	LEE_LIVER_CANCER_SURVIVAL_UP	LEE_LIVER_CANCER_SURVIVAL_UP	154	-0.350616705370725	-1.7794305604464	3.65808941114503e-05	0.00055348001302567	0.000414000039258136	3289	tags=30%, list=16%, signal=25%	FAM169A/ABHD6/CPT2/MPDZ/DSG1/AQP9/ALDH4A1/CYP2J2/UGT3A1/SERPINF1/AMFR/MVK/ZBED1/GJB1/IL6R/HGD/TSKU/INSIG1/CAND2/AMT/RGN/CYP4F11/PC/F10/CUX2/IVD/DCXR/SLC35D1/HPD/STARD10/COBLL1/CES2/PHLPP1/SEC14L2/MSRA/NDRG2/AOX1/PIPOX/PAH/ACOX2/ITPR2/EHHADH/HSD17B6/DPYS/AGL/C2
LIEN_BREAST_CARCINOMA_METAPLASTIC_VS_DUCTAL_DN	LIEN_BREAST_CARCINOMA_METAPLASTIC_VS_DUCTAL_DN	LIEN_BREAST_CARCINOMA_METAPLASTIC_VS_DUCTAL_DN	89	-0.407681812301057	-1.9219190962834	3.75074710714212e-05	0.000565784903503341	0.000423204030406749	3731	tags=39%, list=18%, signal=32%	TRPS1/BPIFB1/KRT18/DNALI1/AGR2/MB/NME5/SCGB1D2/TMEM125/MYB/ACOT4/SCGB2A1/TMEM25/RET/CREB3L4/TFF3/ELL3/ADIRF/REEP5/PTGER3/CCDC125/ZG16B/SPDEF/CDH1/TBC1D9/XBP1/IL20RA/ARSD/MYO5C/NAT1/ACOX2/GSTM3/PLEKHA6/FXYD3/TTC39A
REACTOME_CDC6_ASSOCIATION_WITH_THE_ORC_ORIGIN_COMPLEX	REACTOME_CDC6_ASSOCIATION_WITH_THE_ORC_ORIGIN_COMPLEX	REACTOME_CDC6_ASSOCIATION_WITH_THE_ORC_ORIGIN_COMPLEX	11	0.825980210501933	2.05611937163047	3.77806493516012e-05	0.000568189103049834	0.000425002358590619	863	tags=55%, list=4%, signal=52%	ORC6/ORC1/E2F1/E2F2/CDC6/E2F3
YANG_BREAST_CANCER_ESR1_UP	YANG_BREAST_CANCER_ESR1_UP	YANG_BREAST_CANCER_ESR1_UP	27	-0.617478477546033	-2.19391166102126	3.81665745241129e-05	0.000571672229309539	0.000427607718087479	4992	tags=67%, list=25%, signal=50%	WWP1/ANXA9/KDM4B/SCNN1A/KRT18/TFF1/KIAA0232/INPP4B/TFF3/ERBB4/MAGED2/TBC1D9/BBS4/XBP1/GREB1/NAT1/GSTM3/SLC7A8
REACTOME_AURKA_ACTIVATION_BY_TPX2	REACTOME_AURKA_ACTIVATION_BY_TPX2	REACTOME_AURKA_ACTIVATION_BY_TPX2	54	0.539622524232229	1.9875137430265	3.82412426575978e-05	0.000571672229309539	0.000427607718087479	2559	tags=33%, list=13%, signal=29%	PLK1/NEK2/CDK1/CEP131/AURKA/HMMR/HAUS8/CEP164/ODF2/CEP72/HAUS5/DYNLL1/CENPJ/SFI1/CEP70/CSNK1E/CCP110/CEP78
XU_HGF_SIGNALING_NOT_VIA_AKT1_48HR_DN	XU_HGF_SIGNALING_NOT_VIA_AKT1_48HR_DN	XU_HGF_SIGNALING_NOT_VIA_AKT1_48HR_DN	16	0.74816544436583	2.04921634829456	3.87489852158116e-05	0.00057753338263447	0.000431991828894579	3343	tags=69%, list=17%, signal=57%	PLK1/GTSE1/DLGAP5/KIF20A/HMMR/MAD2L1/LUC7L3/SPP1/IGFBP7/SRSF3/SRSF7
LY_AGING_PREMATURE_DN	LY_AGING_PREMATURE_DN	LY_AGING_PREMATURE_DN	23	0.676638809199452	2.07697350835419	3.94756186444453e-05	0.000586282195347716	0.000438535893217599	1661	tags=48%, list=8%, signal=44%	KIF2C/CENPA/MYBL2/PKMYT1/CDC25B/HMGB2/DDX39A/CBX1/MCM2/RANBP1/SAFB
SLEBOS_HEAD_AND_NECK_CANCER_WITH_HPV_UP	SLEBOS_HEAD_AND_NECK_CANCER_WITH_HPV_UP	SLEBOS_HEAD_AND_NECK_CANCER_WITH_HPV_UP	64	0.510362191006884	1.93950926414492	3.95708191131945e-05	0.000586282195347716	0.000438535893217599	3431	tags=44%, list=17%, signal=36%	KIF15/EZH2/CELSR3/RMI2/SYNGR3/LIG1/CENPK/SYCE2/RFC4/CDC7/RAP2B/CENPW/NMU/MCM6/MCM2/HAUS5/NR2C2AP/CDKN2A/FAM111B/INPP5B/TOPBP1/WDR53/POLR2H/RIBC2/CRYGS/SENP5/ABCA17P/WEE1
WP_OXIDATION_BY_CYTOCHROME_P450	WP_OXIDATION_BY_CYTOCHROME_P450	WP_OXIDATION_BY_CYTOCHROME_P450	54	-0.489371306819281	-2.04080722621238	3.97014744579016e-05	0.000586477698131072	0.000438682128236172	3086	tags=39%, list=15%, signal=33%	CYP3A43/CYP1A2/CYP2J2/CYB5R1/CYP4F12/CYP4B1/CYP3A7/CYP4F3/CYB5R2/CYP4F11/CYP3A5/CYP1B1/CYP39A1/CYP11A1/CYP4F2/CYP2U1/CYB5B/CYB5A/CYP7B1/CYP27A1/CYP20A1
BENPORATH_ES_2	BENPORATH_ES_2	BENPORATH_ES_2	35	0.58804556623914	2.00067097244087	4.14959375934258e-05	0.000610370599067288	0.000456553888178342	5785	tags=66%, list=29%, signal=47%	MYBL2/ORC1/ERCC6L/GDF3/DNMT3A/RRP9/CHEK2/CYP26A1/GPR19/ZIC3/PWP2/DSCC1/LIN28A/SLC5A6/CLDN6/EPHA1/HESX1/PRDM14/VRTN/RBM4/ORC2/EPHX3/POU5F1
BIOCARTA_G2_PATHWAY	BIOCARTA_G2_PATHWAY	BIOCARTA_G2_PATHWAY	22	0.679017941579828	2.05438305332926	4.15633894818502e-05	0.000610370599067288	0.000456553888178342	3795	tags=55%, list=19%, signal=44%	PLK1/CDC25C/CDK1/CDC25B/CDKN2D/CCNB1/MYT1/CHEK2/BRCA1/YWHAH/WEE1/CHEK1
CROMER_TUMORIGENESIS_DN	CROMER_TUMORIGENESIS_DN	CROMER_TUMORIGENESIS_DN	39	-0.533847561160989	-2.05017858226097	4.18607247873533e-05	0.000612934307516876	0.000458471528154127	4277	tags=64%, list=21%, signal=51%	CEACAM6/NUCB2/ADH7/KRT13/SFRP1/MYL1/S100P/CEACAM5/SLN/ALDH3A1/EMP1/CLU/MAL/TFF3/KRT15/FHL1/PPL/MSMB/PTGDS/CEACAM1/ALDH9A1/TGM3/GMDS/ZNF185/PTN
TURASHVILI_BREAST_DUCTAL_CARCINOMA_VS_LOBULAR_NORMAL_DN	TURASHVILI_BREAST_DUCTAL_CARCINOMA_VS_LOBULAR_NORMAL_DN	TURASHVILI_BREAST_DUCTAL_CARCINOMA_VS_LOBULAR_NORMAL_DN	50	-0.498717810776977	-2.0584237920438	4.21794662741266e-05	0.000615795541247702	0.000460611715421979	2657	tags=34%, list=13%, signal=30%	GHR/ANXA1/KRT5/CYB5R2/TAGLN/CRYAB/GPM6B/CAV1/PI15/MAMDC2/NFIB/ZNF204P/CNN1/SORBS1/SYNPO2/SYNM/PTN
REACTOME_SIGNALING_BY_INTERLEUKINS	REACTOME_SIGNALING_BY_INTERLEUKINS	REACTOME_SIGNALING_BY_INTERLEUKINS	368	0.330692422668962	1.57503796218883	4.40464047872997e-05	0.000641176965314831	0.000479596882569708	5420	tags=38%, list=27%, signal=29%	BIRC5/FSCN1/IL11/LMNB1/STX1A/ELK1/ITGAX/HMOX1/IL36RN/INPPL1/CD80/DUSP7/HAVCR2/STX3/CRLF1/PTPN12/IL2RA/SYK/CASP3/IL3RA/NOD1/RAPGEF1/CD86/AGER/PSMA7/FYN/IL32/HNRNPA2B1/COL1A2/PTPN7/OSM/IL9R/IL18BP/JAK3/CCL3/MAPKAPK2/MAPK11/IL10RA/TNFRSF1B/HNRNPDL/CSF3R/CD4/CFL1/CSF2RA/IL12RB1/SMARCA4/HCK/ITGB2/IL15/STX4/IL34/CCR1/CNTF/PSMD3/IL1F10/IL36G/ALOX15/VCAM1/PSMB7/STAT4/PSME2/FN1/SDC1/PSMD9/IRAK1/PSMA1/IL21…
REACTOME_SUMOYLATION	REACTOME_SUMOYLATION	REACTOME_SUMOYLATION	139	0.408996235797141	1.76280644931899	4.42241882289072e-05	0.000641893522752714	0.000480132863635749	5633	tags=42%, list=28%, signal=30%	BIRC5/TOP2A/AURKB/DNMT3B/NUP85/AURKA/CDCA8/MTA1/BLM/DNMT1/NR2C1/PCGF2/DNMT3A/NUP107/NSMCE2/UBE2I/CDKN2A/TDG/SAFB/SUMO2/BRCA1/RAD21/PCNA/PHC2/RWDD3/POM121/DDX17/HNRNPC/PIAS3/RAE1/INCENP/HNRNPK/NOP58/SENP5/DAXX/CBX4/MDC1/DDX5/FOXL2/NFKB2/SUMO3/VDR/RELA/PHC1/VHL/NUP205/NR5A1/ZNF131/SUZ12/PARP1/SMC6/TPR/NUP37/NUP54/SENP1/NPM1/HIC1/HDAC1
TIEN_INTESTINE_PROBIOTICS_24HR_DN	TIEN_INTESTINE_PROBIOTICS_24HR_DN	TIEN_INTESTINE_PROBIOTICS_24HR_DN	161	-0.334081016052018	-1.70440268903818	4.54378445581424e-05	0.000657597559069	0.000491879397383033	4188	tags=37%, list=21%, signal=29%	HKDC1/GOT1/RPL3/S100P/ZMYM4/ATL2/SGSM3/SLC35E1/UBXN4/LAMB3/EIF5A/GDF15/GOLGA5/VASP/TTC3/LARP6/HSPA5/CALR/GLRX/NUDT4/KAT6B/AGR2/ARMCX3/HSP90B1/HYOU1/FICD/TSPAN31/MAN1A2/TES/SH3GLB1/INHBE/TMED2/CDC5L/AFTPH/FNDC3A/KLF5/CANX/MCTP2/SEL1L3/AUH/DNAJC10/GFPT1/WIPI1/TPT1/SLC7A1/PDIA3/TMED5/PDIA6/NBR1/PJA2/NQO1/SLC43A1/TMED7/TTC17/SEL1L/COG5/PDCD4/BNIP3L/HERPUD1
MOLENAAR_TARGETS_OF_CCND1_AND_CDK4_UP	MOLENAAR_TARGETS_OF_CCND1_AND_CDK4_UP	MOLENAAR_TARGETS_OF_CCND1_AND_CDK4_UP	56	-0.47756606594266	-2.02243692726969	4.6920836731907e-05	0.000677097508099455	0.000506465253193812	4059	tags=46%, list=20%, signal=37%	TRAPPC2/LCORL/SLC9B2/PBLD/MBLAC2/NT5E/RNF170/ZNF423/RGS2/TMEM17/LINC00667/MAML3/RBMS3/KLHDC1/FZD7/LINC00467/PPCS/STARD4/FGF7/TBCK/C7/PAH/ARMCX1/PDCD4/SATB1/MAGI2
RAMASWAMY_METASTASIS_UP	RAMASWAMY_METASTASIS_UP	RAMASWAMY_METASTASIS_UP	48	0.549501181406535	1.96142064110771	4.85880378658919e-05	0.000699135657246104	0.000522949668885741	3577	tags=42%, list=18%, signal=34%	VAV2/PTTG1/APLNR/BIRC5/LMNB1/SNRPF/MAD2L1/UBAC1/COL1A2/AKAP8/CDK2AP1/TDG/HNRNPAB/RALGPS1/TMPO/POM121/PFDN6/HNRNPU/COX7B/PRMT1
FARMER_BREAST_CANCER_CLUSTER_4	FARMER_BREAST_CANCER_CLUSTER_4	FARMER_BREAST_CANCER_CLUSTER_4	17	0.732458214051477	2.05045601838393	5.11154233304844e-05	0.000733388818072152	0.000548570846874043	2799	tags=65%, list=14%, signal=56%	FAP/THBS2/COL5A2/SPARC/COL3A1/SRPX2/COL5A1/COL1A2/AEBP1/CTSK/CDH11
SMID_BREAST_CANCER_LUMINAL_A_DN	SMID_BREAST_CANCER_LUMINAL_A_DN	SMID_BREAST_CANCER_LUMINAL_A_DN	16	0.74127285662599	2.0303376315817	5.26710876304003e-05	0.000750392996620141	0.000561289879938917	860	tags=44%, list=4%, signal=42%	CDC20/MYBL2/CDC45/TOP2A/CDCA8/CDCA3/CCNE1
REACTOME_SUMOYLATION_OF_DNA_REPLICATION_PROTEINS	REACTOME_SUMOYLATION_OF_DNA_REPLICATION_PROTEINS	REACTOME_SUMOYLATION_OF_DNA_REPLICATION_PROTEINS	39	0.582567116665782	2.02867183975355	5.27212644487835e-05	0.000750392996620141	0.000561289879938917	2760	tags=36%, list=14%, signal=31%	BIRC5/TOP2A/AURKB/NUP85/AURKA/CDCA8/NUP107/UBE2I/SUMO2/PCNA/POM121/PIAS3/RAE1/INCENP
WP_MICROGLIA_PATHOGEN_PHAGOCYTOSIS_PATHWAY	WP_MICROGLIA_PATHOGEN_PHAGOCYTOSIS_PATHWAY	WP_MICROGLIA_PATHOGEN_PHAGOCYTOSIS_PATHWAY	30	0.636895837114339	2.08178198586411	5.27514403792649e-05	0.000750392996620141	0.000561289879938917	3904	tags=67%, list=19%, signal=54%	VAV2/TREM2/NCF4/LAT/ARPC1B/FCER1G/SYK/C1QB/NCF1/NCF2/PIK3R6/HCK/ITGB2/TREM1/ITGAM/PIK3R2/RAC3/VAV1/NCKAP1L/CYBB
VANTVEER_BREAST_CANCER_ESR1_UP	VANTVEER_BREAST_CANCER_ESR1_UP	VANTVEER_BREAST_CANCER_ESR1_UP	121	-0.367880036532861	-1.79352531956609	5.37641013872084e-05	0.000762625449506624	0.000570439688163324	4047	tags=40%, list=20%, signal=33%	CELSR1/AQR/DBNDD2/MCCC2/MRPS27/LAMB2/KRT18/FAN1/DNALI1/MAST4/LRIG1/KIAA0232/IGBP1/HMGCL/GPD1L/CYB5R1/IRS1/MYB/GLI3/EML2/IL6ST/PIGT/RNF103/ERBB3/KCTD3/TFF3/MEIS3P1/ERBB4/TMBIM6/STARD10/LZTFL1/MAGED2/GFRA1/ELOVL5/SEC14L2/SPDEF/SCAMP1/PEX19/TBC1D9/XBP1/FAM174B/QDPR/MYO5C/HHAT/GREB1/KIF13B/NAT1/MAN2B2/RBM47
REACTOME_HDR_THROUGH_HOMOLOGOUS_RECOMBINATION_HRR_	REACTOME_HDR_THROUGH_HOMOLOGOUS_RECOMBINATION_HRR_	REACTOME_HDR_THROUGH_HOMOLOGOUS_RECOMBINATION_HRR_	56	0.52753034615958	1.95513770480927	5.55519042283172e-05	0.000785752571705348	0.000587738649775069	5226	tags=57%, list=26%, signal=42%	EME1/EXO1/MUS81/RMI2/RAD51/BLM/RFC2/RFC4/POLD1/XRCC2/RPA3/BRCA1/TOPBP1/PCNA/BRCA2/POLD3/RFC5/RAD51AP1/RAD1/XRCC3/POLE3/UBA52/CHEK1/UBC/BRIP1/DNA2/RPA2/RAD9A/TOP3A/RAD51D/GEN1/POLD2
XU_HGF_TARGETS_INDUCED_BY_AKT1_48HR_DN	XU_HGF_TARGETS_INDUCED_BY_AKT1_48HR_DN	XU_HGF_TARGETS_INDUCED_BY_AKT1_48HR_DN	19	0.702388581020179	2.03204130281386	5.63599015021438e-05	0.000794929345198317	0.00059460282643356	2923	tags=63%, list=14%, signal=54%	KIF23/KIF14/CENPA/SPC25/HMMR/CDCA3/SMC4/SUGP2/CCNL1/GOLGA8A/NFYB/TXN
BOYAULT_LIVER_CANCER_SUBCLASS_G123_UP	BOYAULT_LIVER_CANCER_SUBCLASS_G123_UP	BOYAULT_LIVER_CANCER_SUBCLASS_G123_UP	38	0.574719226672477	1.99647781772195	5.67457130584386e-05	0.000798116465636011	0.00059698677518559	3655	tags=45%, list=18%, signal=37%	KIF20A/CCNB2/GINS1/SMC4/RFC4/CBX1/UBAP2L/RBM3/SAC3D1/TMPO/CPSF6/SNRPE/DUSP12/SNRPD1/MRPL9/SHC1/SNRPB
FLECHNER_BIOPSY_KIDNEY_TRANSPLANT_REJECTED_VS_OK_UP	FLECHNER_BIOPSY_KIDNEY_TRANSPLANT_REJECTED_VS_OK_UP	FLECHNER_BIOPSY_KIDNEY_TRANSPLANT_REJECTED_VS_OK_UP	75	0.477894104740724	1.87675777096974	5.69363438938246e-05	0.000798548216465916	0.000597309722457982	4262	tags=49%, list=21%, signal=39%	FCGR3A/IFI30/LILRB4/ARPC1B/APOC1/FCER1G/LAPTM5/GMFG/C1QB/LY86/HCLS1/IL10RA/TNFRSF1B/VSIG4/RHOH/CD53/CD163/ITGB2/CORO1A/CD52/LST1/RASSF2/DOCK2/PIM2/GZMA/CXCR4/CD14/ENTPD1/CD3D/PDE6D/CD27/ADAM15/MOXD1/IFITM1/UBC/AOAH/CD2
BOYAULT_LIVER_CANCER_SUBCLASS_G123_DN	BOYAULT_LIVER_CANCER_SUBCLASS_G123_DN	BOYAULT_LIVER_CANCER_SUBCLASS_G123_DN	43	-0.521279166886399	-2.03358956430426	5.82357659714326e-05	0.000814485096625667	0.000609230422133696	2702	tags=40%, list=13%, signal=34%	F8/SLC4A4/RGN/GABARAPL3/CUX2/DCXR/HPD/DMD/GABARAPL1/ACAA1/SEC14L2/GOT2/MSRA/ACADL/ASPA/MLYCD/EPHX2
REACTOME_CYCLIN_A_B1_B2_ASSOCIATED_EVENTS_DURING_G2_M_TRANSITION	REACTOME_CYCLIN_A_B1_B2_ASSOCIATED_EVENTS_DURING_G2_M_TRANSITION	REACTOME_CYCLIN_A_B1_B2_ASSOCIATED_EVENTS_DURING_G2_M_TRANSITION	20	0.697560580016585	2.05179433165081	6.0321130437352e-05	0.000841035442046173	0.000629089936095759	2315	tags=50%, list=11%, signal=44%	PLK1/PKMYT1/CCNA2/CDC25C/CDK1/CDC25B/CCNB2/CCNB1/XPO1/MNAT1
PID_AURORA_B_PATHWAY	PID_AURORA_B_PATHWAY	PID_AURORA_B_PATHWAY	30	0.634636572933974	2.07439726893253	6.04710041447178e-05	0.000841035442046173	0.000629089936095759	301	tags=37%, list=1%, signal=36%	KIF2C/KIF23/CENPA/STMN1/BIRC5/AURKB/NCAPG/KIF20A/AURKA/CDCA8/SMC4
FOURNIER_ACINAR_DEVELOPMENT_LATE_DN	FOURNIER_ACINAR_DEVELOPMENT_LATE_DN	FOURNIER_ACINAR_DEVELOPMENT_LATE_DN	17	0.72829845800385	2.03881112634881	6.53385260245301e-05	0.000906209056779108	0.000677839445424072	1858	tags=53%, list=9%, signal=48%	CDKN3/NCAPG/CEP55/AURKA/RRM2/TRIP13/CKS2/ZWILCH/VRK1
BAELDE_DIABETIC_NEPHROPATHY_DN	BAELDE_DIABETIC_NEPHROPATHY_DN	BAELDE_DIABETIC_NEPHROPATHY_DN	322	-0.271699996504026	-1.50992346640991	6.60520630102266e-05	0.000913567730221776	0.000683343693133938	4580	tags=35%, list=23%, signal=28%	PAFAH1B1/SP100/SMARCC1/PCK1/DCTD/COL4A4/SSBP2/CHST2/BEX4/PRKCI/OAS2/DPP6/PDLIM5/DUSP1/NPTN/AKAP11/WT1/TOMM20/GYG1/PARD3/UAP1/HPGD/RHOBTB2/LANCL1/NR3C1/SCRN1/DLG5/HSPA5/RSBN1/CDC14A/PREPL/CALU/VPS26A/PAPSS1/FAM98A/LRIG1/KIAA0232/GDE1/DNM1L/GLUL/PAM/PTPN14/CALM2/SPOCK1/CORO2B/FBXO21/F3/BCAR3/LEPROT/HSP90B1/GHR/B4GAT1/ANXA1/IRS1/BMP7/SGMS1/TCF21/SERINC1/ARID5B/FAM153A/IGFBP2/AASDHPPT/LITAF/HOXA9/ACA…
GRUETZMANN_PANCREATIC_CANCER_UP	GRUETZMANN_PANCREATIC_CANCER_UP	GRUETZMANN_PANCREATIC_CANCER_UP	285	0.345696459740342	1.61165616024032	6.69865553549479e-05	0.000923933344992417	0.000691097116601789	3725	tags=28%, list=18%, signal=24%	MMP11/UBE2C/STMN1/CCNA2/FAP/MKI67/MELK/TOP2A/THBS2/ITGB1BP1/CRIP2/CDC25B/FCGR3A/COL5A2/HMGB2/CKS2/DNMT1/IFI30/SPARC/RFC4/POSTN/ACYP1/APOC1/VCAN/PTPN12/ACOT7/MCM6/TMSB10/MGP/MCM3/DYRK2/CD86/LAPTM5/FYN/SNRPB2/BST1/SRI/PDGFRB/RGS16/GGT5/FLAD1/GNPDA1/XPO1/KYNU/CD53/CTPS1/ITGB2/TNFAIP6/NCBP2/PLAUR/ENO1/CTSK/SERPINE1/DOCK2/LOXL2/NNMT/FN1/HLA-DRA/SDC1/ARHGEF2/MMD/CTSL/YWHAH/DGKD/CXCR4/LDHA/EIF4G3/ENTPD1…
BERTUCCI_MEDULLARY_VS_DUCTAL_BREAST_CANCER_UP	BERTUCCI_MEDULLARY_VS_DUCTAL_BREAST_CANCER_UP	BERTUCCI_MEDULLARY_VS_DUCTAL_BREAST_CANCER_UP	155	0.396410018656392	1.7440834885908	6.88572578623033e-05	0.000947119252083968	0.000708440048993626	4130	tags=35%, list=20%, signal=28%	GTSE1/CENPA/MKI67/CEP55/SLC2A6/CDCA3/ELL/SNHG12/ADORA2A/IFI30/DAZAP1/CLEC7A/RAP2B/ZNF512B/IL32/TRAF3/CLEC2D/ZMIZ2/NCF1/NOP16/ATXN7/TCOF1/TNFRSF1B/RELB/ADAM8/SKAP1/PARVB/IL12RB1/IL15/RGS1/RNF207/E2F5/TRABD/PUS1/GBP5/MICB/DHX34/VCAM1/PIM2/CASP10/DRAM1/RPS21/GZMA/SCML1/IL15RA/PSMA5/NME3/ICAM1/NFKB2/ITGB7/TIAL1/FAM53B/HLA-DOB/TEAD4/BUB3
PROVENZANI_METASTASIS_UP	PROVENZANI_METASTASIS_UP	PROVENZANI_METASTASIS_UP	152	-0.330975424690169	-1.68051869158402	6.95390925829409e-05	0.000952991708570511	0.000712832614504132	3972	tags=39%, list=20%, signal=32%	MCCC2/CADPS2/GCSH/MRPS27/GDF15/LARP4B/THAP11/BTBD3/COPZ1/MON1B/CTCF/VPS26A/ELP5/LRIG1/PLIN2/DAB2/POLR2M/VSNL1/PRR13/GPX2/SERPINF1/DAZAP2/CUL4A/ZBED1/DHODH/MPHOSPH6/MYB/POLR2A/TCF12/WWOX/TMED2/VPS4A/CYTL1/TFF3/TERF2IP/SLC35D1/TPM2/NNT/FXYD6/GALNT7/LAMP1/ZMYND11/CES2/TXNL4B/TERF2/IST1/GLG1/CDKAL1/SPRY2/GOT2/CAT/VCL/DDX19B/PSMD7/COLGALT2/SNTB2/FGGY/ATMIN/PCCA/RBM47
KALMA_E2F1_TARGETS	KALMA_E2F1_TARGETS	KALMA_E2F1_TARGETS	10	0.807505134507196	1.98218812745044	6.96659270234802e-05	0.000952991708570511	0.000712832614504132	1785	tags=80%, list=9%, signal=73%	TOP2A/RFC4/POLD1/MCM6/FEN1/MCM2/POLA2/PCNA
NAKAYAMA_SOFT_TISSUE_TUMORS_PCA2_DN	NAKAYAMA_SOFT_TISSUE_TUMORS_PCA2_DN	NAKAYAMA_SOFT_TISSUE_TUMORS_PCA2_DN	58	-0.461469971734827	-1.98110512293788	7.25611293366922e-05	0.000989884477535804	0.00074042820502325	3391	tags=60%, list=17%, signal=50%	NTRK2/CCL14/ADH1B/LIPE/CFD/PTX3/FOSB/SFRP1/PCK1/CEBPA/RAPGEF3/CASQ2/SLC24A3/ACACB/ABCA8/GYG2/CD36/ADH1C/MAOB/ITIH5/P3H2/TFPI2/GPX3/AOC3/ADIRF/PTGER3/TIMP4/LMOD1/IGF1/PPP1R1A/METTL7A/ASPA/ANGPT1/CHRDL1/TNMD
RHODES_CANCER_META_SIGNATURE	RHODES_CANCER_META_SIGNATURE	RHODES_CANCER_META_SIGNATURE	51	0.54725571898056	1.99293972265923	7.59969874897179e-05	0.00103393176712851	0.000773375338056846	5682	tags=65%, list=28%, signal=47%	PLK1/CDKN3/FAP/TOP2A/CDK1/CRIP2/CKS2/RFC4/SNRPF/MCM3/DVL3/HNRNPA2B1/COL1A2/TRAF4/OGT/SSBP1/SMARCA4/E2F5/NCBP2/SNRPE/EIF4A3/PSME2/LDHA/SOX4/TSTA3/NUP205/MRPS12/HSPE1/ILF2/MRPL3/HSPD1/HDAC1/RBM4
WP_GASTRIC_CANCER_NETWORK_1	WP_GASTRIC_CANCER_NETWORK_1	WP_GASTRIC_CANCER_NETWORK_1	21	0.695383109648747	2.07758142346758	7.66119659343836e-05	0.00103946615736516	0.000777515031851238	1369	tags=48%, list=7%, signal=44%	UBE2C/MYBL2/ESM1/TOP2A/KIF15/AURKA/E2F7/RUVBL1/NUP107/MCM4
BHATI_G2M_ARREST_BY_2METHOXYESTRADIOL_UP	BHATI_G2M_ARREST_BY_2METHOXYESTRADIOL_UP	BHATI_G2M_ARREST_BY_2METHOXYESTRADIOL_UP	95	0.443473106045052	1.81371461564461	8.14962388124698e-05	0.00110273907964949	0.000824842833566232	2417	tags=27%, list=12%, signal=24%	CDC20/NUF2/MYBL2/DLGAP5/NEK2/LIMK1/FAP/SPC25/PIF1/AURKA/CTNNAL1/PBK/GMNN/SPARC/MAD2L1/CDC6/CCNB1/PNN/TMC8/PCNA/KYNU/CTPS1/HCK/SPHK1/PDE4C/STAG3L1
SPIELMAN_LYMPHOBLAST_EUROPEAN_VS_ASIAN_UP	SPIELMAN_LYMPHOBLAST_EUROPEAN_VS_ASIAN_UP	SPIELMAN_LYMPHOBLAST_EUROPEAN_VS_ASIAN_UP	379	0.326746347382983	1.56138344451618	8.35753018915756e-05	0.00112228538504641	0.000839463363686986	5651	tags=38%, list=28%, signal=28%	TROAP/SPAG5/TACC3/CDC20/UBE2C/PTTG1/ORC6/TOP2A/NCAPG/KIF20A/AURKA/SLC2A6/EZH2/MTA1/ENSA/CKS2/CENPI/DAZAP1/POLG/GRK6/CSNK1G2/ACYP1/XRCC2/RAP2B/ACOT7/ADA/PSMC3IP/DOK1/LUC7L/LTA/MGAT3/POLA2/HMGB3/GFER/SEC22A/DVL1/HNRNPA2B1/PNPLA6/PTPN7/POLRMT/TAF15/COX6C/NPIPB3/SAFB/TCOF1/RAD21/LMO2/RGS20/VRK1/HNRNPDL/RBM39/B4GALT2/KDM5C/DNASE1L2/CD70/SMARCA4/PKN1/ZNF212/CSNK1E/CCDC85B/EMD/GNL2/LTB/TRA2A/ARF5/HNRNPA…
WP_CHOLESTEROL_METABOLISM_INCLUDES_BOTH_BLOCH_AND_KANDUTSCHRUSSELL_PATHWAYS	WP_CHOLESTEROL_METABOLISM_INCLUDES_BOTH_BLOCH_AND_KANDUTSCHRUSSELL_PATHWAYS	WP_CHOLESTEROL_METABOLISM_INCLUDES_BOTH_BLOCH_AND_KANDUTSCHRUSSELL_PATHWAYS	34	-0.552044119234705	-2.04648794301138	8.36017399724829e-05	0.00112228538504641	0.000839463363686986	3932	tags=47%, list=19%, signal=38%	SREBF2/MVD/ELOVL2/HMGCS1/MVK/NSDHL/IDI1/HMGCR/SOAT1/ELOVL5/FDFT1/MSMO1/GGPS1/HMGCS2/SC5D/CYP27A1
LIAN_LIPA_TARGETS_6M	LIAN_LIPA_TARGETS_6M	LIAN_LIPA_TARGETS_6M	63	0.504425081085189	1.90318428349156	8.36150937787432e-05	0.00112228538504641	0.000839463363686986	3469	tags=40%, list=17%, signal=33%	FCGR3A/TREM2/FCGR2A/HMOX1/MSR1/LILRB4/MS4A7/LILRB5/FCER1G/CD68/SLC15A3/DNMT3A/C1QB/IGSF6/C3AR1/FCGR2B/GPNMB/ADAM8/MMP13/RGS1/CCR1/CFP/SEMA7A/MPEG1/CD84
MORI_EMU_MYC_LYMPHOMA_BY_ONSET_TIME_UP	MORI_EMU_MYC_LYMPHOMA_BY_ONSET_TIME_UP	MORI_EMU_MYC_LYMPHOMA_BY_ONSET_TIME_UP	91	0.450862545785306	1.83273602040263	8.4542900901836e-05	0.00113169625791653	0.000846502645406277	3741	tags=35%, list=19%, signal=29%	SPAG5/KIF18B/BUB1B/CDK1/MCM7/CDCA4/CDK9/LIG1/TCF3/SRSF2/PIDD1/CEP89/CBX1/DYRK2/WDHD1/U2AF2/TRAF4/RANBP1/SUMO2/TOPBP1/LLGL1/HPRT1/SMARCA4/CENPO/ELOVL6/BLMH/INO80E/HMGA1/AGK/ERH/SNRPB/SSRP1
DOUGLAS_BMI1_TARGETS_UP	DOUGLAS_BMI1_TARGETS_UP	DOUGLAS_BMI1_TARGETS_UP	422	0.320687329633615	1.54657969409586	8.61560608866805e-05	0.0011502064492171	0.000860348167818582	4107	tags=31%, list=20%, signal=25%	SPAG5/CDH24/LMNB2/DOCK6/BGN/CNIH2/GSC/OIP5/CDKN3/PRC1/KIF20A/PLCB3/CACNB3/HMGB2/UCKL1/DNMT1/CERS1/ZMYND19/TCF3/ZNF367/ABCA2/BARX1/TMEM163/RGS19/INPPL1/CABLES1/ACYP1/RAP2B/KIF11/ADA/P2RX5/PSMC3IP/PODXL/E2F3/F2R/CDON/TCFL5/CMTM7/RAB26/THEMIS2/EML3/COL5A1/FAM83D/CXCL14/SAMD1/CARM1/NKX2-2/PCGF1/UNG/ELN/AKAP8/CDK2AP1/ULK1/NFYA/UCK1/TMEM184B/PDE1B/LOXL1/ZNF92/LSM7/BHLHE22/DKK2/COL4A1/POLD3/HRAS/KMO/ACI…
GARCIA_TARGETS_OF_FLI1_AND_DAX1_DN	GARCIA_TARGETS_OF_FLI1_AND_DAX1_DN	GARCIA_TARGETS_OF_FLI1_AND_DAX1_DN	125	0.411796606175319	1.75763039601567	8.7133794399163e-05	0.00116015742782672	0.000867791445693278	5538	tags=48%, list=27%, signal=35%	CDCA5/WDR5/MYBL2/E2F2/LMNB1/RRM2/DTL/GMNN/CHAF1B/CDC6/CENPM/PSMC3IP/EED/FEN1/CCNE1/TEX19/PSMA7/ESCO2/AMDHD2/CHCHD3/TIMM10/ADAP1/RRP9/TELO2/UCK1/ZWILCH/TMPO/RASSF1/WDR76/ZWINT/NOP56/CER1/RPIA/ZNF141/BICD2/DDX27/CASP2/UTP23/DUT/TRMT6/CDC37/PRELID1/SAMD5/UBA52/CHEK1/SLC5A6/TPRKB/ITGAE/RPS10/FANCE/NCAPH2/MRPL24/GABPB1/STAMBPL1/GINS2/DHFR/TRMT61A/COA4/NPM1/ZNF93
HORIUCHI_WTAP_TARGETS_UP	HORIUCHI_WTAP_TARGETS_UP	HORIUCHI_WTAP_TARGETS_UP	218	-0.299193750428948	-1.59279545554715	8.88639132254749e-05	0.00118004659237978	0.000882668432597942	2831	tags=28%, list=14%, signal=24%	ARRB1/DIRAS3/CYB5R1/PCGF5/HTATIP2/PCMTD1/OLFML3/RGS2/TSPAN31/ACP5/VLDLR/PTPRM/TMED4/CXCL5/ARID5B/ARHGAP26/PRKAB2/EDNRB/CASP7/TAGLN/CPPED1/LGALSL/ENTPD4/APH1B/TFPI2/SLC11A2/IGF2R/ENDOD1/BEX1/LPP/ACTA2/ERAP1/TCTA/PPP1R3C/SPATA18/GFPT1/ATL1/HEXA/LYRM7/CREG1/GLMP/PITPNM3/KLF4/SMOX/MYL9/CEACAM1/BHLHB9/TSPYL5/LACC1/STX12/RNF13/ASAH1/SLC2A12/SEL1L/ITPR2/IL1R1/HNMT/ZNF702P/CDC42EP5/PLEK2
JAEGER_METASTASIS_UP	JAEGER_METASTASIS_UP	JAEGER_METASTASIS_UP	39	0.573458106871253	1.99695156044228	9.14036927060643e-05	0.00121055341560048	0.0009054873704345	2718	tags=41%, list=13%, signal=36%	TACC3/KIF2C/BGN/NCAPG/AURKA/RRM2/SMC4/CKS2/DTL/GINS4/CDC6/SLC16A3/SPP1/NCBP2/FN1/THBS4
RICKMAN_TUMOR_DIFFERENTIATED_WELL_VS_POORLY_UP	RICKMAN_TUMOR_DIFFERENTIATED_WELL_VS_POORLY_UP	RICKMAN_TUMOR_DIFFERENTIATED_WELL_VS_POORLY_UP	179	0.379962255496316	1.69790168946777	9.17216309568194e-05	0.00121155053800899	0.000906233212572529	4201	tags=37%, list=21%, signal=30%	SPAG5/UBE2T/RMI2/GINS1/SMC4/SRRT/CCDC28B/FRZB/PKDCC/MCM3/MEX3A/ZNF251/ZNF764/LUC7L3/MGAT3/VARS2/DNMT3A/JRK/TNRC18/TRAF4/ISYNA1/PKP4/CLASRP/LRRC14/NFYA/CSPP1/MDM4/TMPO/XPO1/MYCN/OGT/CEP70/RBM39/SRSF1/ALDH1A1/TRAF3IP3/E2F5/NCBP2/SNRPE/LTB/DDX17/ZNF740/RPIA/IMMT/SRSF3/BCL7A/AGO2/GATAD2B/CHCHD6/ARHGEF26/RABL2B/POGZ/NPB/SRSF7/CHPT1/TARBP1/IPO9/HNRNPU/SNHG6/TMEM70/HOXC9/MVB12B/LBR/UCK2/SLC5A6/PHC1/CCL19
YAO_TEMPORAL_RESPONSE_TO_PROGESTERONE_CLUSTER_0	YAO_TEMPORAL_RESPONSE_TO_PROGESTERONE_CLUSTER_0	YAO_TEMPORAL_RESPONSE_TO_PROGESTERONE_CLUSTER_0	56	-0.464205221486457	-1.9658552998578	9.23706309423322e-05	0.00121690385302128	0.000910237463084002	3808	tags=41%, list=19%, signal=33%	LAMB3/CTSF/ALAS1/RAD51B/CYP4V2/RTN2/DKK3/BACH1/NT5E/PROS1/CPD/ITIH5/NCAM1/BNIP3/ABLIM1/GABARAPL1/HAUS4/MAP1LC3B/MXI1/TXNDC16/GLRB/SMPDL3A/AOX1
ICHIBA_GRAFT_VERSUS_HOST_DISEASE_35D_UP	ICHIBA_GRAFT_VERSUS_HOST_DISEASE_35D_UP	ICHIBA_GRAFT_VERSUS_HOST_DISEASE_35D_UP	117	0.425230485322117	1.79769304172668	9.45809806625944e-05	0.00124005145354991	0.00092755174237513	5636	tags=51%, list=28%, signal=37%	PLK1/BIRC5/MSR1/LILRB4/NCF4/LILRB5/STX3/CD68/TMSB10/LAPTM5/C1QB/LPL/HPX/MCM4/RBM3/IL18BP/HLA-DMA/COLGALT1/NFKBIZ/SELPLG/CD53/CTPS1/HCK/ITGB2/CD52/TSPAN4/CCR1/NABP1/CYP26A1/APBB1IP/VCAM1/NNMT/CFP/HLA-DRB1/RNASE2/CD14/BCL2A1/MPEG1/MNDA/SLPI/PROCR/PLD4/LCP2/CYBB/CD74/CXCL9/CSF1R/FPR1/IRGM/CCL2/CASP1/CD7/ADGRE1/PTPRC/LYZ/PKM/GBP4/CYTIP/LCK/MMP12
SHETH_LIVER_CANCER_VS_TXNIP_LOSS_PAM4	SHETH_LIVER_CANCER_VS_TXNIP_LOSS_PAM4	SHETH_LIVER_CANCER_VS_TXNIP_LOSS_PAM4	225	-0.293051480164323	-1.56425956795925	9.46243949133817e-05	0.00124005145354991	0.00092755174237513	2507	tags=25%, list=12%, signal=22%	SARDH/SOD3/ATG5/SUOX/TCF21/MASP1/EDNRA/TCF25/PECR/IDH1/SUCLG2/GAS1/SLC47A1/SRR/CD320/UGT3A2/INMT/ACSS2/DCXR/GPM6A/KCNQ5/ABHD3/EPDR1/CRYAB/FZD9/HIBADH/GABARAPL1/GALM/GNMT/SPDEF/GDF10/CELF2/ARHGAP6/CLCC1/LAMP2/IGF1/QDPR/HMGCS2/NAT2/ALDH9A1/CYP4F2/SLC2A5/NDRG2/ACAD8/MDH1/CTH/DMGDH/GABRA1/RBBP9/PCCA/CKMT2/ACAT2/RDH16/DPYS/GALC/EPHX2
VERHAAK_GLIOBLASTOMA_MESENCHYMAL	VERHAAK_GLIOBLASTOMA_MESENCHYMAL	VERHAAK_GLIOBLASTOMA_MESENCHYMAL	165	0.384093813552591	1.69852679720528	0.000100081358898369	0.00130813147900408	0.000978475231114394	3988	tags=35%, list=20%, signal=28%	NRP1/ENG/CTSZ/FMNL1/FCGR2A/DOK3/FPR3/MSR1/IFI30/NCF4/STAB1/SRPX2/ARPC1B/SH2B3/SLC16A3/LILRB2/LAPTM5/HK3/CYTH4/THEMIS2/C5AR1/COL5A1/LILRB3/LY96/COL1A2/LAIR1/TGFBI/RAB32/MYO1F/PLK3/FCGR2B/NCF2/FOLR2/TNFRSF1B/RELB/CD4/COLGALT1/FHOD1/ITGA4/KYNU/ITGB2/PLAUR/CLEC2B/SERPINE1/DRAM1/ITGAM/CD14/IL15RA/BATF/SHC1/PTPN22/PROCR/LCP2/TRPM2/FES/NPC2/COL8A2
THUM_MIR21_TARGETS_HEART_DISEASE_UP	THUM_MIR21_TARGETS_HEART_DISEASE_UP	THUM_MIR21_TARGETS_HEART_DISEASE_UP	14	0.760553738034323	2.00702988953312	0.000103416844301632	0.00134819922610457	0.00100844568800932	1898	tags=57%, list=9%, signal=52%	ASPN/BGN/COL5A2/POSTN/CRLF1/COL1A2/ELN/IGFBP7
KEGG_HOMOLOGOUS_RECOMBINATION	KEGG_HOMOLOGOUS_RECOMBINATION	KEGG_HOMOLOGOUS_RECOMBINATION	23	0.661398511402114	2.03019272316401	0.000104299941855995	0.00135323906402542	0.00101221545936146	2976	tags=61%, list=15%, signal=52%	RAD54L/EME1/MUS81/RAD51/BLM/POLD1/XRCC2/RPA3/BRCA2/TOP3B/SSBP1/POLD3/RPA4/XRCC3
KORKOLA_TERATOMA	KORKOLA_TERATOMA	KORKOLA_TERATOMA	39	0.569126345532159	1.9818670800558	0.000104345491618223	0.00135323906402542	0.00101221545936146	2122	tags=41%, list=11%, signal=37%	CDC20/NUF2/CENPA/DLGAP5/DNMT3B/AURKA/CKS2/CCNB1/MGP/FEN1/ELN/MCM5/MYCN/NFKBIZ/ZWINT/HIC2
CONCANNON_APOPTOSIS_BY_EPOXOMICIN_DN	CONCANNON_APOPTOSIS_BY_EPOXOMICIN_DN	CONCANNON_APOPTOSIS_BY_EPOXOMICIN_DN	135	0.399077459080352	1.71738831852516	0.000108521679780621	0.00140254753209273	0.00104909792527749	789	tags=19%, list=4%, signal=19%	CDC20/UBE2C/PLK1/ESPL1/PTTG1/KIF23/CENPA/STMN1/DLGAP5/BIRC5/CCNA2/KIFC1/MKI67/TOP2A/AURKB/CDK1/SPC25/AURKA/HMMR/HMGB2/POLD1/DUSP7/MAD2L1/ACYP1/VCAN/TMSB10
KUNINGER_IGF1_VS_PDGFB_TARGETS_UP	KUNINGER_IGF1_VS_PDGFB_TARGETS_UP	KUNINGER_IGF1_VS_PDGFB_TARGETS_UP	62	-0.447786831437342	-1.98053694649206	0.000108709372104924	0.00140254753209273	0.00104909792527749	4316	tags=45%, list=21%, signal=36%	GATM/MYL1/MYOM2/CCDC134/PRKAG3/SMYD1/RB1/ITGB1BP2/MYLK4/FST/SGCA/DAAM2/TNNI1/ERBB3/SRL/KLHL41/NCAM1/FZD5/TPM2/TMEM38A/SMTN/GPT2/PRKAA2/TMEM182/ACTC1/PYGM/LDB3/PARM1
MARTENS_BOUND_BY_PML_RARA_FUSION	MARTENS_BOUND_BY_PML_RARA_FUSION	MARTENS_BOUND_BY_PML_RARA_FUSION	340	0.330190971717203	1.56297074258743	0.000109539039132544	0.00140960933605358	0.00105438011622969	6223	tags=45%, list=31%, signal=32%	RAB11FIP3/POC1A/SH3BP2/NUP85/CDK9/ENSA/FMNL1/ELL/BLM/HMOX1/PLCB2/DOK3/RNF34/FERMT3/SLC22A11/GRK6/INHBA/FAM78A/AZIN2/SPI1/PLXND1/DOT1L/TNFRSF4/RUVBL1/KCNAB2/ATG16L2/LTB4R/RAPGEF1/LAPTM5/CYTH4/C5AR1/PIWIL4/ABI3/UPP1/MCM5/MYO1F/IQCD/ARHGAP30/TMC8/TSSK3/PRKCD/LMO2/ADAM8/FHOD1/SLC25A19/MORN3/ITGA4/TBP/HCK/ADORA3/LYL1/ITGB2/FAM214B/IRF8/GPR132/PSMD3/APBB1IP/ARAP1/PLEK/SH2B1/SLC9A3/RUNX3/CCDC114/TMCC2/H…
YAMAZAKI_TCEB3_TARGETS_UP	YAMAZAKI_TCEB3_TARGETS_UP	YAMAZAKI_TCEB3_TARGETS_UP	135	-0.335879525533846	-1.64865441470614	0.000110590929898134	0.00141948717990072	0.00106176868969985	4545	tags=43%, list=23%, signal=34%	KIT/GNS/TST/VAMP8/TIMP3/KDELR2/RCN1/LAMA1/P4HA2/YAF2/B2M/ATP6AP1/UBE2Q2/SFMBT2/CALU/FLRT3/SEMA6A/CCND2/SEMA6D/P4HA1/BACH1/COL4A5/GLUL/SLC38A1/SPOCK1/F3/GANAB/CCNC/GHR/AMFR/MAN1A2/PTPRM/TMED2/MPZL2/PSAP/RRBP1/KDELR3/CLU/FNDC3A/CREB3L1/LPP/CRYAB/STARD10/COBLL1/SLC7A1/MDFIC/PDIA3/CST3/HSDL1/DDAH1/MYH6/CALM1/GREM2/ZFHX3/FAM189A2/APP/CD38/HERPUD1
BOYAULT_LIVER_CANCER_SUBCLASS_G3_DN	BOYAULT_LIVER_CANCER_SUBCLASS_G3_DN	BOYAULT_LIVER_CANCER_SUBCLASS_G3_DN	43	-0.51036502985032	-1.99101185049972	0.000113301272147878	0.00145054679957527	0.00108500111627711	2858	tags=42%, list=14%, signal=36%	PON1/SERPINF1/ZCCHC24/SARDH/SORBS2/GPLD1/MASP1/SLC25A20/ALDH5A1/TTC38/FXYD6/ALAD/DHTKD1/PIK3R1/F7/CD302/FMO4/CYP27A1
ZHAN_MULTIPLE_MYELOMA_PR_DN	ZHAN_MULTIPLE_MYELOMA_PR_DN	ZHAN_MULTIPLE_MYELOMA_PR_DN	39	-0.51205700679144	-1.96649452877033	0.000115506596887343	0.00147499856332098	0.00110329090256103	3852	tags=51%, list=19%, signal=42%	ARHGAP18/TFEB/DUSP26/RSBN1/BLNK/UBE2QL1/DDHD2/CNTN1/SH3GLB1/ARID5B/CBX7/FGF2/NR3C2/PPM1K/EPS15/FGD4/SATB1/KAT2B/PLCL1/TIFA
ABRAMSON_INTERACT_WITH_AIRE	ABRAMSON_INTERACT_WITH_AIRE	ABRAMSON_INTERACT_WITH_AIRE	34	0.579447409939904	1.95474023981343	0.000119433987855563	0.00152125995245619	0.0011378941700095	4852	tags=56%, list=24%, signal=43%	TOP2A/LMNB1/SRSF2/MCM6/MCM2/MCM5/PCNA/XPO1/SRSF1/NOP56/DDX17/SNRPD3/SRSF3/KPNB1/DDX5/SNRPB/MSH6/PARP1/MYBBP1A
VANTVEER_BREAST_CANCER_POOR_PROGNOSIS	VANTVEER_BREAST_CANCER_POOR_PROGNOSIS	VANTVEER_BREAST_CANCER_POOR_PROGNOSIS	38	0.559294974145977	1.9428965617017	0.000120522784938006	0.00153122204884342	0.00114534576392137	768	tags=34%, list=4%, signal=33%	CENPA/ORC6/PRC1/ESM1/MELK/DTL/CCNE2/RFC4/MS4A7/BBC3/RAB6B/NMU/MCM6
REACTOME_TRANS_GOLGI_NETWORK_VESICLE_BUDDING	REACTOME_TRANS_GOLGI_NETWORK_VESICLE_BUDDING	REACTOME_TRANS_GOLGI_NETWORK_VESICLE_BUDDING	66	-0.430485147743635	-1.89538366175038	0.000122961542521062	0.00155824107057783	0.00116555584521702	4709	tags=47%, list=23%, signal=36%	OCRL/AP4S1/SH3GL2/GNS/ARF1/VAMP8/SNX9/AP1B1/GBF1/DNAJC6/CLVS1/SH3D19/VAMP2/GOLGB1/ARRB1/SNX2/AP1S3/CPD/BLOC1S6/IGF2R/TGOLN2/M6PR/TBC1D8B/CLVS2/SORT1/AP1G1/TPD52L1/NECAP1/APP/AP3B1/SNAP23
BOQUEST_STEM_CELL_CULTURED_VS_FRESH_UP	BOQUEST_STEM_CELL_CULTURED_VS_FRESH_UP	BOQUEST_STEM_CELL_CULTURED_VS_FRESH_UP	338	-0.264832887105306	-1.47947326125612	0.000127711230138378	0.00161401410262886	0.00120727376983086	2330	tags=23%, list=12%, signal=20%	CYP4B1/BCHE/KLF9/ADH1C/IL6R/PGM3/EDNRB/SLC31A1/FXYD1/LMO3/TMEM100/NELL2/BTG2/GPX3/F10/PEG3/ERAP1/TPM2/SEL1L3/PPP1R3C/ANG/GFPT1/TRPC4/FAXDC2/FGF2/AOC3/FOXO1/PPP1R12B/ATP8B4/SLC7A1/TGFBR3/EMC1/CD44/SSPN/SERPINA3/KLF4/TIMP4/ADGRG2/PTGDS/GDF10/SPRY2/TNFSF10/MCFD2/RASL12/CELF2/ARHGAP6/NQO1/SLC43A1/NFIB/CYP1B1/IGF1/PIK3R1/SORBS1/CD302/TENM3/DDAH1/CDC42EP3/NDRG2/KIF13B/GREM2/KCNAB1/SRPX/SLC1A1/METTL7A/M…
REACTOME_RESOLUTION_OF_ABASIC_SITES_AP_SITES_	REACTOME_RESOLUTION_OF_ABASIC_SITES_AP_SITES_	REACTOME_RESOLUTION_OF_ABASIC_SITES_AP_SITES_	32	0.594865708028661	1.9737177638075	0.0001280091297098	0.00161401410262886	0.00120727376983086	5226	tags=62%, list=26%, signal=46%	PARP2/LIG1/RFC2/RFC4/POLD1/FEN1/UNG/TDG/RPA3/MBD4/PCNA/POLD3/RFC5/POLE3/APEX1/XRCC1/RPA2/NTHL1/PARP1/POLD2
HORTON_SREBF_TARGETS	HORTON_SREBF_TARGETS	HORTON_SREBF_TARGETS	22	-0.629115942202142	-2.08077240655646	0.000129712356785178	0.00163136976682215	0.00122025571224662	3186	tags=55%, list=16%, signal=46%	ACLY/HMGCS1/AACS/ME1/INSIG1/LDLR/ACSS2/IDI1/FDFT1/STARD4/SC5D/RDH11
EBAUER_MYOGENIC_TARGETS_OF_PAX3_FOXO1_FUSION	EBAUER_MYOGENIC_TARGETS_OF_PAX3_FOXO1_FUSION	EBAUER_MYOGENIC_TARGETS_OF_PAX3_FOXO1_FUSION	39	-0.508877913691586	-1.95428559674831	0.000130291143798652	0.00163453186177555	0.00122262094207251	4277	tags=51%, list=21%, signal=40%	MEF2D/MACF1/MYL1/PDLIM5/CASQ2/MYH8/HBEGF/ITGB1BP2/SGCD/CTF1/TNNI1/TAGLN/ACTA2/CRYAB/BIN1/MYOM1/FHL1/DES/LDB3/MYBPC1
BURTON_ADIPOGENESIS_8	BURTON_ADIPOGENESIS_8	BURTON_ADIPOGENESIS_8	68	-0.433498611393598	-1.92364473111049	0.000139937520983567	0.00175114797561642	0.00130984916092783	3045	tags=44%, list=15%, signal=38%	COL4A5/EMP1/SERPINB6/PRR13/SERPINF1/LEPROT/TES/TWIST2/CAP1/PSAP/KDELR3/PRDX4/NCAM1/SLC38A4/ACTA2/HMGCR/PLD3/SCPEP1/PLXNB2/FGF7/MAP1LC3B/VCL/LAMP2/PTGIS/OGN/ASAH1/DSTN/TSPAN6/APP/ANXA3
REACTOME_GOLGI_ASSOCIATED_VESICLE_BIOGENESIS	REACTOME_GOLGI_ASSOCIATED_VESICLE_BIOGENESIS	REACTOME_GOLGI_ASSOCIATED_VESICLE_BIOGENESIS	50	-0.475819683794056	-1.96391333270918	0.000146442075347459	0.00182796320552465	0.00136730653508627	4709	tags=44%, list=23%, signal=34%	SH3GL2/ARF1/VAMP8/SNX9/AP1B1/DNAJC6/SH3D19/VAMP2/GOLGB1/ARRB1/SNX2/AP1S3/CPD/BLOC1S6/IGF2R/TGOLN2/TBC1D8B/SORT1/AP1G1/TPD52L1/NECAP1/AP3B1
BLANCO_MELO_BETA_INTERFERON_TREATED_BRONCHIAL_EPITHELIAL_CELLS_DN	BLANCO_MELO_BETA_INTERFERON_TREATED_BRONCHIAL_EPITHELIAL_CELLS_DN	BLANCO_MELO_BETA_INTERFERON_TREATED_BRONCHIAL_EPITHELIAL_CELLS_DN	156	0.379874470499537	1.67112159634328	0.000151396177881261	0.00188509006523974	0.00141003711542909	3987	tags=30%, list=20%, signal=24%	ZNF467/EME1/WDR62/PRSS27/CHTF18/CCDC78/E2F1/CEP131/RMI2/KIFC2/NBEAL2/E2F8/UNC13D/PLEKHH3/MIR600HG/CYSRT1/HOPX/HES5/EFNA3/VWF/GDPD3/IGFL1/RNF208/KCP/PADI1/DDX12P/ANO8/DGAT2/AIF1L/TMEM45B/SBSN/NOXA1/PLXNB3/ATP12A/ADM5/FBF1/LURAP1L/LRRC45/SLPI/EVPL/ZNF692/MZF1/CNKSR3/SLC25A27/ITGB7/CALML5/LMCD1
SASAKI_ADULT_T_CELL_LEUKEMIA	SASAKI_ADULT_T_CELL_LEUKEMIA	SASAKI_ADULT_T_CELL_LEUKEMIA	134	0.40211445130581	1.72898901131432	0.000158440462827436	0.00196789360919748	0.00147197371592496	3667	tags=31%, list=18%, signal=25%	KIF2C/UBE2C/PLK1/PTTG1/KIF14/DLGAP5/CDKN3/CCNA2/MKI67/BUB1B/TOP2A/TK1/CCNB2/HMGB2/ACYP1/ARPC1B/CEP164/MSC/CCNB1/KIF11/MCM3/IL2RA/DYNLL1/JAK3/PCNA/MYCN/ZWINT/CORO1A/LDLRAD4/ZNF80/CCP110/POLR2H/DOK5/LSM2/MSX1/ETS1/BATF/CDK13/MTX2/CD3D/UBA52
BLANCO_MELO_COVID19_SARS_COV_2_INFECTION_A594_ACE2_EXPRESSING_CELLS_UP	BLANCO_MELO_COVID19_SARS_COV_2_INFECTION_A594_ACE2_EXPRESSING_CELLS_UP	BLANCO_MELO_COVID19_SARS_COV_2_INFECTION_A594_ACE2_EXPRESSING_CELLS_UP	403	0.315260882583425	1.51599788664233	0.00015946146745994	0.00197566031520466	0.00147778316977371	5577	tags=36%, list=28%, signal=27%	CENPA/CNIH2/GOLGA7B/IL11/RHEBL1/TIGD3/DUSP8/DNAH17/MXD3/ELL/RASGRP3/FERMT3/TTC21A/SPOCK2/INHBA/BBC3/SNHG1/MSC/NFKBID/ZNF26/LSMEM1/ZNF764/EFNA3/SNHG20/PNN/MAFG/MCTP1/TBC1D22B/THEMIS2/LINC01089/LINC00926/CLEC4A/SNORA8/NFYC-AS1/TLK2/PRR14/ARHGAP30/NHLH1/CRTC2/TSSK3/MDM4/GUCA1B/SLC16A14/CMPK2/RELB/LMO2/ADAM8/DIRAS1/RBM39/NFKBIZ/MED30/ROS1/PLEKHF2/GAS2L3/CCNL1/IRF7/CHIC2/CREB5/LTB/ZNF8/SHOX2/HES7/ZNF1…
WP_PPAR_SIGNALING_PATHWAY	WP_PPAR_SIGNALING_PATHWAY	WP_PPAR_SIGNALING_PATHWAY	52	-0.477062657115393	-1.97842415101992	0.00016065784676528	0.00198555601212634	0.00148518509724651	3414	tags=44%, list=17%, signal=37%	UCP1/SLC27A1/PPARD/CPT2/CD36/ME1/RXRG/DBI/ACADM/ACSBG1/SLC27A2/FABP3/SLC27A6/ACAA1/ACOX3/ACADL/HMGCS2/SORBS1/ACOX2/ACOX1/EHHADH/CYP27A1/SCP2
PEART_HDAC_PROLIFERATION_CLUSTER_DN	PEART_HDAC_PROLIFERATION_CLUSTER_DN	PEART_HDAC_PROLIFERATION_CLUSTER_DN	59	0.499537657638584	1.85934569165539	0.000162111353933748	0.00198966085423655	0.00148825549681792	4011	tags=37%, list=20%, signal=30%	UBE2C/PLK1/MCM7/AURKA/CCNB2/CCNE2/CDC7/MCM3/MCM5/CDK2AP1/RAD21/POLD3/SIPA1/ZWINT/SUV39H1/GFI1/LST1/KATNA1/TNFRSF8/HMGA1/IFITM1/CUL1
KEGG_INTESTINAL_IMMUNE_NETWORK_FOR_IGA_PRODUCTION	KEGG_INTESTINAL_IMMUNE_NETWORK_FOR_IGA_PRODUCTION	KEGG_INTESTINAL_IMMUNE_NETWORK_FOR_IGA_PRODUCTION	39	0.560313131035343	1.95117684788182	0.000162583878193811	0.00198966085423655	0.00148825549681792	6397	tags=72%, list=32%, signal=49%	CD80/CD86/HLA-DMA/ITGA4/IL15/ICOS/HLA-DRA/HLA-DRB1/CXCR4/IL15RA/ITGB7/HLA-DOB/HLA-DQA2/CCL27/IL10/TNFRSF17/HLA-DRB5/AICDA/CD40LG/IL2/HLA-DOA/TNFRSF13C/ICOSLG/MADCAM1/TNFRSF13B/CCL25/IL4/HLA-DMB
KUROZUMI_RESPONSE_TO_ONCOCYTIC_VIRUS	KUROZUMI_RESPONSE_TO_ONCOCYTIC_VIRUS	KUROZUMI_RESPONSE_TO_ONCOCYTIC_VIRUS	39	0.56038918298301	1.95144168336631	0.000162583878193811	0.00198966085423655	0.00148825549681792	6031	tags=74%, list=30%, signal=52%	IL11/IL36RN/LTA/SPP1/CCL3/IL10RA/TNFRSF1B/IL15/LTB/CCR1/CXCR3/IFNG/IL18/IL16/CXCL9/CCL22/CXCL10/CCL7/CCL2/CASP1/TNF/CD40LG/CCR6/CCR7/IL13RA1/IL2RB/IL2RG/IL1A/CCR4
JAATINEN_HEMATOPOIETIC_STEM_CELL_UP	JAATINEN_HEMATOPOIETIC_STEM_CELL_UP	JAATINEN_HEMATOPOIETIC_STEM_CELL_UP	242	-0.284127899788502	-1.52940011801214	0.000162583943226219	0.00198966085423655	0.00148825549681792	3887	tags=33%, list=19%, signal=27%	TGFBRAP1/GCSH/MRPS27/MLLT3/SCRN1/NRIP1/BTBD3/SLC39A10/MAP7/PLCB4/MAST4/MAP9/SMARCA1/ME3/SGK3/MBLAC2/PAM/ETV6/CALN1/TCAF1/MEIS1/HOXA5/EMP1/SMIM24/EBPL/AKT3/MYB/MPL/TMEM38B/EOGT/RBPMS/BEND4/IPO11/BAALC/MICU3/F2RL1/HOXA9/NEGR1/DSG2/CBX5/CYTL1/KCTD3/PRDX4/MMP28/RAVER2/GNAI1/DEPTOR/WDR17/DPY19L3/HMGCR/SETD9/SLC27A2/GALNT7/ERMP1/IQGAP2/DPYSL3/FHL1/SLITRK4/SOCS2/ITM2C/PLCB1/HACD1/TSPYL5/DDAH1/MYO5C/ARMC…
REACTOME_NEURONAL_SYSTEM	REACTOME_NEURONAL_SYSTEM	REACTOME_NEURONAL_SYSTEM	350	-0.263182783086367	-1.4706787576596	0.000163305815012721	0.00199360864146336	0.0014912084201908	3265	tags=26%, list=16%, signal=22%	GJA10/SLC22A2/PRKAR2A/ACTN2/NLGN4Y/VAMP2/RPS6KA2/GLUL/SLC38A1/CHRNA5/GABRA3/SLITRK2/KCNK10/PPM1E/KCNJ6/KCNH5/CACNA2D2/SLC6A3/KCNS2/BCHE/NRXN1/PRKAB2/ALDH5A1/KCNK3/KCNMB4/TUBA3D/SYT7/TUBA3C/TUBA4A/PPFIBP1/HCN4/LRRTM1/TUBA3E/GNAI1/KCNG4/CACNB2/NLGN3/KCNQ5/SLC5A7/ERBB4/PICK1/ALDH2/KCNA2/DLGAP2/GNG7/SLC1A6/SLITRK3/KCNN4/ADCY5/LIN7C/SNAP25/PRKCB/MAPK1/NTRK3/SLC18A2/KCNMA1/KCNS1/GNG12/CHRNA4/SLC22A1/CA…
BLANCO_MELO_INFLUENZA_A_INFECTION_A594_CELLS_DN	BLANCO_MELO_INFLUENZA_A_INFECTION_A594_CELLS_DN	BLANCO_MELO_INFLUENZA_A_INFECTION_A594_CELLS_DN	87	0.45117410257284	1.81189170826519	0.000165361868086885	0.00201378489599468	0.00150630014883766	6160	tags=56%, list=31%, signal=39%	SPC24/DGKQ/ELK1/TONSL/MXD3/HMOX1/APC2/ENGASE/MSC/GIGYF1/PVRIG/PKDCC/SLC7A7/MAFG/ERF/ZNF696/FBXO44/HNRNPA0/CACFD1/FAM171A2/RASSF10/APBB3/BCL9L/BAX/PCK2/MZF1/HOXC9/SLC39A1/SLC25A29/ST3GAL2/SP9/REXO1/ZFYVE27/RPS10/STUB1/SLC35E2B/MPLKIP/RAD51D/FAM201A/RPL36/NAGK/ZNF687/WDR18/RBP5/NDUFA1/HDAC11/CMTM8/TYSND1/CHPF2
WANG_LMO4_TARGETS_UP	WANG_LMO4_TARGETS_UP	WANG_LMO4_TARGETS_UP	265	-0.27173191027021	-1.47389841764784	0.000167036728059592	0.00202923207591616	0.00151785455539872	4456	tags=37%, list=22%, signal=29%	ZNF430/DPY19L4/ZXDB/NUDT21/ARRDC4/TXNIP/LINC00662/PM20D2/APIP/CEBPA/DPY19L1/NLN/SNX18/DOK7/ACVR1B/SLC2A1/NRIP1/ACY1/TTC3/HMG20B/FAM104B/PHB2/SFT2D1/MAX/SOWAHC/CECR2/CALR/RHOB/FAM174A/AGR2/SGK3/USP6NL/RALBP1/GLUL/ETV6/F11R/MB/TCAF1/PCMTD1/HSP90B1/HACD3/AGPAT5/ZBED1/BMP7/CRLS1/MAN1A2/DBI/CYB561/IGFBP2/ARL5A/LITAF/ASNSD1/MT2A/DYNLL2/SYT7/ERGIC1/RET/TMEM106B/TFF3/MT1X/NNT/VPS4B/SOAT1/PHACTR2/YIPF5/AK…
BLANCO_MELO_COVID19_SARS_COV_2_INFECTION_A594_ACE2_EXPRESSING_CELLS_RUXOLITINIB_UP	BLANCO_MELO_COVID19_SARS_COV_2_INFECTION_A594_ACE2_EXPRESSING_CELLS_RUXOLITINIB_UP	BLANCO_MELO_COVID19_SARS_COV_2_INFECTION_A594_ACE2_EXPRESSING_CELLS_RUXOLITINIB_UP	360	0.321498807242646	1.5323970643211	0.000167792034618785	0.00203346026420289	0.00152101721723926	5320	tags=34%, list=26%, signal=25%	PLK1/CENPA/CNIH2/GOLGA7B/IL11/TIGD3/PDGFB/PMS2P3/DNAH17/MXD3/ELL/FERMT3/TTC21A/SPOCK2/HAVCR2/SNHG1/LILRA6/NFKBID/ZNF26/LSMEM1/ZNF764/EFNA3/SNHG20/AGAP6/PNN/MAFG/OASL/TBC1D22B/LINC01089/LINC00926/CLEC4A/SNORA8/NFYC-AS1/PRR14/ARHGAP30/NHLH1/CRTC2/TSSK3/CARD9/MDM4/GUCA1B/SLC16A14/RELB/FGF18/ADAM8/DIRAS1/RBM39/NFKBIZ/MED30/GAS2L3/SMARCA4/CCNL1/STX11/CHIC2/CREB5/LTB/LDLRAD4/ZNF160/ZNF8/TMCC2/ZNF101/CF…
REACTOME_TP53_REGULATES_TRANSCRIPTION_OF_CELL_CYCLE_GENES	REACTOME_TP53_REGULATES_TRANSCRIPTION_OF_CELL_CYCLE_GENES	REACTOME_TP53_REGULATES_TRANSCRIPTION_OF_CELL_CYCLE_GENES	37	0.567146427855433	1.94788543318851	0.000172392644181162	0.00207985370283007	0.00155571925698949	2279	tags=41%, list=11%, signal=36%	CCNA2/CDC25C/E2F1/CDK1/AURKA/CCNE2/E2F7/E2F8/CCNB1/CCNE1/CARM1/PLK3/PCNA/CENPJ/CNOT10
REACTOME_EPIGENETIC_REGULATION_OF_GENE_EXPRESSION	REACTOME_EPIGENETIC_REGULATION_OF_GENE_EXPRESSION	REACTOME_EPIGENETIC_REGULATION_OF_GENE_EXPRESSION	73	0.472583058109803	1.84564123581209	0.000172816252928522	0.00207985370283007	0.00155571925698949	5169	tags=45%, list=26%, signal=34%	DNMT3B/EZH2/MTA1/DNMT1/GATAD2A/EED/DNMT3A/KAT2A/GTF2H4/TDG/TTF1/TBP/UBTF/SUV39H1/MNAT1/POLR2H/POLR2K/MTA2/GATAD2B/TAF1D/POLR1C/SIN3B/DNMT3L/MTF2/CHD4/POLR2L/POLR2F/SUZ12/MYBBP1A/JARID2/MBD3/BAZ2A/SF3B1
REACTOME_G0_AND_EARLY_G1	REACTOME_G0_AND_EARLY_G1	REACTOME_G0_AND_EARLY_G1	26	0.63671855503476	2.01412789996615	0.00017286987516012	0.00207985370283007	0.00155571925698949	2329	tags=42%, list=12%, signal=37%	MYBL2/CCNA2/E2F1/TOP2A/CDK1/CCNE2/CDC6/CCNE1/PCNA/LIN37/E2F5
WESTON_VEGFA_TARGETS	WESTON_VEGFA_TARGETS	WESTON_VEGFA_TARGETS	78	0.468008773478266	1.84405649903907	0.000177498190127488	0.00213040495987151	0.0015935313222984	2132	tags=32%, list=11%, signal=29%	BGN/FAP/DLEU2/HTR2B/POSTN/VCAN/MGP/GJA4/MALSU1/IL32/VWF/DYNLL1/SLC6A8/COL1A2/UNG/ELN/HCLS1/ANGPT2/OXTR/TIE1/LMO2/PRR29/PIR/IFI27/MMP10
HUANG_DASATINIB_RESISTANCE_DN	HUANG_DASATINIB_RESISTANCE_DN	HUANG_DASATINIB_RESISTANCE_DN	53	-0.464718426652699	-1.94685345731453	0.000182446933562593	0.00218160677668344	0.00163183000277712	3731	tags=43%, list=18%, signal=35%	TRPS1/PLCB4/RHOB/TFF1/SLC38A1/METTL9/GPD1L/SORBS2/CYB561/IGFBP2/CBX5/CREB3L4/TRIM13/CLN3/STARD10/CRNKL1/ACSS3/GREB1/CALM1/ISOC1/PDCD4/SLC35A1/EMP2
WONG_ENDMETRIUM_CANCER_DN	WONG_ENDMETRIUM_CANCER_DN	WONG_ENDMETRIUM_CANCER_DN	60	-0.452915144851994	-1.98463274511278	0.000182638019758397	0.00218160677668344	0.00163183000277712	4238	tags=48%, list=21%, signal=38%	DPP6/PAPPA/WT1/COX7A1/OSR2/HAND2-AS1/LTBP4/PID1/SLC24A3/ADAMTS5/CRISPLD2/MASP1/TWIST2/MICU3/EDNRB/F10/SCARA5/PEG3/RBP7/SLC18A2/LMOD1/EFS/OGN/TMEM132C/SYNPO2/SRPX/ALDH1A2/JPH4/PARM1
NIKOLSKY_BREAST_CANCER_20Q12_Q13_AMPLICON	NIKOLSKY_BREAST_CANCER_20Q12_Q13_AMPLICON	NIKOLSKY_BREAST_CANCER_20Q12_Q13_AMPLICON	113	0.420435196483646	1.76788212705216	0.000183587424632534	0.00218771363052564	0.00163639789623472	3679	tags=35%, list=18%, signal=29%	MRGBP/NPEPL1/AURKA/SLC17A9/CTSZ/CABLES2/UCKL1/STX16/RGS19/TAF4/SALL4/GID8/MYT1/PSMA7/ZBTB46/ZNF512B/TCFL5/RBPJL/LKAAEAR1/NKAIN4/YTHDF1/BCAS4/MTG2/FAM209A/PFDN4/PTK6/ZBP1/SOX18/ARFGAP1/RAE1/DOK5/RPS21/ZGPAT/TCEA2/ADRM1/SLCO4A1/SLPI/LIME1/RAB22A/SS18L1
REACTOME_SNRNP_ASSEMBLY	REACTOME_SNRNP_ASSEMBLY	REACTOME_SNRNP_ASSEMBLY	42	0.545335669133548	1.91126050100293	0.000184503107443113	0.00218820167307768	0.00163676294940909	5568	tags=50%, list=28%, signal=36%	NUP85/SNRPF/GEMIN2/CLNS1A/NUP107/SNRPG/SNRPD2/POM121/NCBP2/SNRPE/SNRPD3/RAE1/SNRPD1/SNRPB/NUP205/GEMIN8/NCBP1/TPR/NUP37/NUP54/GEMIN6
PLASARI_TGFB1_TARGETS_10HR_DN	PLASARI_TGFB1_TARGETS_10HR_DN	PLASARI_TGFB1_TARGETS_10HR_DN	202	-0.297546429856271	-1.57153658259279	0.000184504887715943	0.00218820167307768	0.00163676294940909	3121	tags=33%, list=15%, signal=28%	DAB2/PLSCR2/CD36/ZIC1/MRGPRF/SERPINB6/FAT4/ADAMTS5/VWA5A/IRS1/TRIM2/SORBS2/ARID5B/SLC12A2/DDIT4L/LRRN3/CDC42EP2/SCARA3/IDH1/IL6ST/ACADM/EDNRB/GAS1/CAND2/SORD/TCEA3/ACSS2/SCARA5/PEG3/TMEM53/RSPO3/PPP1R3C/MED12L/ABLIM1/CLIP4/TGFBR3/MEIS2/MPPED2/FGF7/SVIL/FGFR2/PDE5A/ADGRG2/ARHGAP20/PRICKLE2/CELF2/NQO1/NFIB/CYP1B1/PLCB1/IGF1/PIK3R1/REPS2/EPHA7/SEMA3A/EYA1/RCBTB2/OGN/MGST1/DIXDC1/METTL7A/CYP7B1/LMO7/…
BHAT_ESR1_TARGETS_NOT_VIA_AKT1_DN	BHAT_ESR1_TARGETS_NOT_VIA_AKT1_DN	BHAT_ESR1_TARGETS_NOT_VIA_AKT1_DN	62	-0.438600954856042	-1.93990831099427	0.000185670166857949	0.00219680365668659	0.0016431971863607	5563	tags=55%, list=28%, signal=40%	CHST15/PLEKHF1/HBP1/SHROOM3/PTPN21/MEF2D/EFNB2/RGL1/CDH3/RNF144B/CGN/ANK3/CYB5D2/ATP8B2/TGFB2/ARID5B/KLF9/CDYL2/SLC22A23/ZFYVE1/SLC16A5/BTG2/BCL2L1/ALAD/TNFRSF19/SEMA3E/SLITRK6/KCTD18/FRMD6/CAMK2G/SNTB2/EPHA4/CDK6/RNF43
LU_TUMOR_ANGIOGENESIS_UP	LU_TUMOR_ANGIOGENESIS_UP	LU_TUMOR_ANGIOGENESIS_UP	20	0.676880223012447	1.99096543665133	0.000186758149942254	0.00220367327907324	0.00164833562654071	3005	tags=65%, list=15%, signal=55%	VAV2/EZH2/VCAN/JAG2/CCNE1/E2F3/FYN/JAG1/SPP1/FGF18/PTK2/TNFAIP6/CXCR4
REACTOME_CALNEXIN_CALRETICULIN_CYCLE	REACTOME_CALNEXIN_CALRETICULIN_CYCLE	REACTOME_CALNEXIN_CALRETICULIN_CYCLE	21	-0.646787343914889	-2.09699842224677	0.000187133480938725	0.00220367327907324	0.00164833562654071	3361	tags=62%, list=17%, signal=52%	CALR/SYVN1/GANAB/AMFR/RNF103/TRIM13/CANX/DERL2/UGGT1/PDIA3/SEL1L/OS9/RNF185
BOQUEST_STEM_CELL_UP	BOQUEST_STEM_CELL_UP	BOQUEST_STEM_CELL_UP	214	-0.290254954609044	-1.54975037984398	0.000189009355970506	0.0022165756754985	0.00165798654888817	3565	tags=37%, list=18%, signal=31%	CILP/SLC5A3/LRRC17/PTPN13/PCOLCE2/GALNT12/OMD/OSR2/ROBO1/SCRN1/GFPT2/PID1/EGFR/SETBP1/LPAR1/ELOVL2/DDR2/OLFML1/ABCA8/TGFB2/SGCD/NT5E/SPOCK1/MEIS1/F3/SERPINF1/OLFML3/CRISPLD2/IRS1/FST/TSPAN8/ADH1C/PLN/SCARA3/SOX9/FXYD1/GAS1/PLP1/FZD7/SLC39A14/F10/FBLN1/WDR41/UST/TMED3/CRYAB/ANG/PDLIM3/ATP8B4/MEIS2/PPL/CD44/SSPN/SERPINA3/FGF7/PTGDS/GDF10/C7/CELF2/IGF1/PTGIS/EFS/CD302/OGN/AOX1/SERPINA5/ACOX2/GSTM3/S…
SMID_BREAST_CANCER_RELAPSE_IN_BONE_UP	SMID_BREAST_CANCER_RELAPSE_IN_BONE_UP	SMID_BREAST_CANCER_RELAPSE_IN_BONE_UP	78	-0.406373020013213	-1.86822501923196	0.000189117011368388	0.0022165756754985	0.00165798654888817	3328	tags=38%, list=16%, signal=32%	DNALI1/MAST4/TFF1/AGR2/PGAP3/INPP4B/MB/TTC12/SCGB1D2/SCGB2A1/NELL2/FAIM2/TFPI2/ATRNL1/TFF3/CLGN/GALNT7/CAMP/GFRA1/MSMB/TIMP4/SPDEF/HMGCS2/REPS2/SERPINA5/PAH/NAT1/SLC1A1/TSPAN1/BCAS1
SCHMIDT_POR_TARGETS_IN_LIMB_BUD_UP	SCHMIDT_POR_TARGETS_IN_LIMB_BUD_UP	SCHMIDT_POR_TARGETS_IN_LIMB_BUD_UP	23	-0.614435941952419	-2.04942115855237	0.000190369218361297	0.00222019214208831	0.00166069164622668	3932	tags=65%, list=19%, signal=53%	SREBF2/MVD/AASDH/ACLY/HMGCS1/MVK/INSIG1/NSDHL/LDLR/IDI1/FDFT1/STARD4/MSMO1/SC5D/ACAT2
SENGUPTA_NASOPHARYNGEAL_CARCINOMA_WITH_LMP1_UP	SENGUPTA_NASOPHARYNGEAL_CARCINOMA_WITH_LMP1_UP	SENGUPTA_NASOPHARYNGEAL_CARCINOMA_WITH_LMP1_UP	313	-0.263686848013858	-1.45670105297623	0.000190464822452062	0.00222019214208831	0.00166069164622668	3876	tags=28%, list=19%, signal=23%	HAND2-AS1/ARHGAP18/UBXN4/POPDC3/GDF15/USP16/WDR72/LTN1/TTC3/VPS35/THRAP3/USO1/IQGAP1/LARP6/SDHAF3/HEPH/VASH2/ZMAT3/TGFB2/FAM98A/KLHL13/TC2N/LYPLA1/IRAK3/EHF/ESRG/HSP90B1/ADAMTS5/CTTNBP2/GHR/TRIM2/FST/MIB1/DSC2/SLC12A2/PKN2/SERBP1/XKR4/SCGB2A1/NRXN1/DSC3/HOXA9/HMGN2P46/LINC00964/HSPA4L/RBMS3/RET/KLF5/NCEH1/GXYLT1/MCTP2/KL/SETD9/NEXN/GALNT7/DMD/IMPACT/MEGF10/AK3/NT5DC1/ZNF804A/DYNC1I1/PPM1K/PLAG1/M…
BOHN_PRIMARY_IMMUNODEFICIENCY_SYNDROM_UP	BOHN_PRIMARY_IMMUNODEFICIENCY_SYNDROM_UP	BOHN_PRIMARY_IMMUNODEFICIENCY_SYNDROM_UP	40	0.550600636131564	1.92281027427066	0.000190759549160001	0.00222019214208831	0.00166069164622668	2923	tags=38%, list=14%, signal=32%	UBE2C/DLGAP5/CENPE/MKI67/TOP2A/BLM/P2RX5/HOMER3/CD86/SHMT2/IL32/SELPLG/SMC2/SRSF3/TXN
KEGG_OOCYTE_MEIOSIS	KEGG_OOCYTE_MEIOSIS	KEGG_OOCYTE_MEIOSIS	89	0.450457782139897	1.81421067798566	0.000195702710064472	0.0022724270496556	0.00169976307297122	2960	tags=33%, list=15%, signal=28%	CDC20/PLK1/ESPL1/PTTG1/PKMYT1/CDC25C/CDK1/AURKA/CCNB2/STAG3/CCNE2/MAD2L2/MAD2L1/CDC26/CCNB1/FBXO43/CCNE1/PPP2R5B/ADCY6/CALML6/FBXO5/ADCY9/ADCY4/ADCY7/SPDYA/PPP3R2/ANAPC2/YWHAH/MAPK3
SMID_BREAST_CANCER_LUMINAL_A_UP	SMID_BREAST_CANCER_LUMINAL_A_UP	SMID_BREAST_CANCER_LUMINAL_A_UP	67	-0.430383150735292	-1.90749558199923	0.000198936425954368	0.0023046161828078	0.00172384036948614	1890	tags=36%, list=9%, signal=33%	CIDEC/BTG2/ARMT1/ITIH5/ATRNL1/FBLN1/FAXDC2/ADIRF/GFRA1/FHL1/PTGER3/PGR/TIMP4/LMOD1/IGF1/HMGCS2/NKX3-1/OGN/NAT1/PDCD4/HLF/CHRDL1/DPT/PTN
SU_TESTIS	SU_TESTIS	SU_TESTIS	65	0.482838624164248	1.84183192552351	0.000200161289356305	0.00231343823554637	0.00173043921694973	1775	tags=25%, list=9%, signal=23%	KIF2C/OIP5/CDKN3/NEK2/BUB1B/CDK1/AURKA/EZH2/CCNB2/HMMR/RFC4/CCNB1/TTK/HSF2BP/TOPBP1/RASSF1
REACTOME_ORC1_REMOVAL_FROM_CHROMATIN	REACTOME_ORC1_REMOVAL_FROM_CHROMATIN	REACTOME_ORC1_REMOVAL_FROM_CHROMATIN	60	0.497776109449992	1.8560175857483	0.000209421498037517	0.00241487653510699	0.0018063145132785	4327	tags=42%, list=21%, signal=33%	ORC6/CCNA2/ORC1/MCM7/CDC6/MCM6/MCM3/MCM2/PSMA7/MCM4/MCM5/PSMD3/PSMB7/PSME2/PSMD9/PSMA1/PSME1/PSMA5/PSMD2/UBA52/UBC/PSMB1/PSMD6/CUL1/PSMD4
MALONEY_RESPONSE_TO_17AAG_DN	MALONEY_RESPONSE_TO_17AAG_DN	MALONEY_RESPONSE_TO_17AAG_DN	57	0.486429429401271	1.81033548187596	0.000210494598039443	0.00242165789864271	0.00181138693631808	3823	tags=46%, list=19%, signal=37%	UBE2C/PLK1/RRM2/SNRPF/MAD2L1/SRSF2/SYK/PSMA7/RBMX/DYNLL1/RPL30/SNRPG/HNRNPAB/RPL35/SNRPE/HNRNPA1/HNRNPM/SRSF3/CCT6A/PDCD5/LDHA/SRSF7/PSMA5/SNRPB/CLDN3/POLR2L
BOYAULT_LIVER_CANCER_SUBCLASS_G23_UP	BOYAULT_LIVER_CANCER_SUBCLASS_G23_UP	BOYAULT_LIVER_CANCER_SUBCLASS_G23_UP	43	0.543046556885796	1.91598757678119	0.000211759439636375	0.00243060892437798	0.00181808225488169	900	tags=30%, list=4%, signal=29%	CENPA/OIP5/DLGAP5/NEK2/NDUFA4L2/MKI67/BUB1B/CENPU/CCNE2/MCM6/MCM3/FEN1/MCM2
REACTOME_REGULATION_OF_EXPRESSION_OF_SLITS_AND_ROBOS	REACTOME_REGULATION_OF_EXPRESSION_OF_SLITS_AND_ROBOS	REACTOME_REGULATION_OF_EXPRESSION_OF_SLITS_AND_ROBOS	147	0.38867586007869	1.69369219564554	0.00021338748965707	0.00244367829325172	0.00182785807171242	8386	tags=63%, list=42%, signal=37%	LHX2/PSMA7/RPL30/MSI1/RPL26L1/MAGOH/RPL36A/LHX3/RPS15A/RPL35/LHX4/NCBP2/PSMD3/EIF4A3/PSMB7/PSME2/UPF3B/PSMD9/PSMA1/RPS21/RPL38/RPS29/PSME1/RNPS1/PSMA5/RPL21/PSMD2/UBA52/UBC/RPLP1/PSMB1/PSMD6/RPLP2/RPL27/RPS3/LHX9/PSMD4/ROBO2/RPL18A/RPS10/RPL28/RPL37/RPL6/NCBP1/RPL27A/RPSA/PSMA3/RPL36/RPS26/RPL37A/RPS17/RPS25/RPS13/RPS27/RPL32/RPL35A/PSMC1/RPS7/RPS18/RPS16/RPL31/RPL7/PSMD14/RPS15/RPLP0/LDB1/FAU/RP…
CHARAFE_BREAST_CANCER_BASAL_VS_MESENCHYMAL_UP	CHARAFE_BREAST_CANCER_BASAL_VS_MESENCHYMAL_UP	CHARAFE_BREAST_CANCER_BASAL_VS_MESENCHYMAL_UP	90	-0.375716659989857	-1.75964272464546	0.000219388668044275	0.00250418741458616	0.00187311856534974	4771	tags=46%, list=24%, signal=35%	FOSB/MPZL3/CDH3/MAF/RNF144B/SCNN1A/S100P/ZFP36/TRIM29/TMEM87A/CLCA2/CKMT1B/BLNK/TC2N/ELMO3/F11R/ELF1/EPB41L4A/STEAP4/EHF/SH2D3A/LITAF/KRT5/DRAM2/FAM83B/SYTL1/MYO5B/SLC11A2/KRT15/TACSTD2/MPP7/PPL/LIMK2/SERPINA3/LCN2/RNF39/CDH1/DUSP16/TMEM30B/FXYD3/RNF43
YANG_BCL3_TARGETS_UP	YANG_BCL3_TARGETS_UP	YANG_BCL3_TARGETS_UP	257	0.339571532711843	1.56922252633258	0.000219674361624021	0.00250418741458616	0.00187311856534974	2769	tags=24%, list=14%, signal=21%	TACC3/CDC20/KIF2C/UBE2C/ESPL1/PTTG1/UBE2T/DLGAP5/CCNA2/PRC1/E2F1/MKI67/TOP2A/AURKB/CDK1/PARPBP/KIF20A/AURKA/RRM2/CCNB2/TRAIP/CDCA3/HMGB2/ARHGAP11A/CCNE2/CENPI/PBK/CDCA2/FADS3/FNDC1/ACOT7/CD68/CCNB1/ALYREF/CPZ/UCP3/OASL/LOXL3/FAM83D/PGAM2/HPX/OLR1/SCLT1/TGFBI/TBC1D10C/CMPK2/PERM1/DGAT2/ACAD11/MMP10/MMP13/TNFAIP6/IRF7/GNB4/SERPINE1/RSAD2/LRRC39/CALCRL/RAD51AP1/SLC24A5/SDC1
WP_BASE_EXCISION_REPAIR	WP_BASE_EXCISION_REPAIR	WP_BASE_EXCISION_REPAIR	29	0.601028345394239	1.94540720895245	0.000221037006651134	0.00250986170228082	0.0018773629016818	5226	tags=62%, list=26%, signal=46%	NEIL3/PARP2/LIG1/POLD1/FEN1/UNG/TDG/MBD4/PCNA/POLD3/POLE3/APEX1/XRCC1/APEX2/NTHL1/PARP1/HMGB1/POLD2
REACTOME_DISEASES_OF_METABOLISM	REACTOME_DISEASES_OF_METABOLISM	REACTOME_DISEASES_OF_METABOLISM	186	-0.305835358780854	-1.59055166795784	0.000221177478270291	0.00250986170228082	0.0018773629016818	4524	tags=41%, list=22%, signal=32%	GNS/ADAMTS15/NEU1/ALG2/SLC26A2/ALG12/CHST3/MUC21/EXT2/SGSH/GALNT12/GYG1/GSS/OMD/PGM1/MCCC2/GCLC/TCN2/MTR/CSPG4/ACY1/ADAMTS8/MTRR/RFT1/GYG2/TBXAS1/DHDDS/GYS1/ADAMTS19/ADAMTSL1/MUC5B/ADAMTS9/NUS1/ADAMTS5/B4GAT1/CHSY1/MUC6/MMADHC/ADAMTS17/IDH1/ARSB/GUSB/SBSPON/THSD4/CD320/PC/SFTPD/DCXR/SFTPC/SLC35D1/PPP1R3C/GFPT1/ALG9/HEXA/ALG8/C1GALT1C1/MPI/ALG1/MMACHC/B4GALT1/GAA/DPAGT1/CYP1B1/CYP11A1/CYP2U1/OGN/H…
JAATINEN_HEMATOPOIETIC_STEM_CELL_DN	JAATINEN_HEMATOPOIETIC_STEM_CELL_DN	JAATINEN_HEMATOPOIETIC_STEM_CELL_DN	186	0.367049097070534	1.64634775176911	0.000223390330020362	0.00252922430338247	0.00189184602198889	5817	tags=45%, list=29%, signal=32%	PLXDC1/FCGR2A/STAG3/FAM102A/IFI30/CDKN2D/LAT/CLEC7A/FCER1G/VCAN/CD86/PIK3R5/DOK2/F5/NPL/C5AR1/IGSF6/CLEC4A/UPP1/TGFBI/ZAP70/CCL3/IL10RA/NCF2/SAMD3/CD1D/CD163/GIMAP4/HCK/ITGB2/STX11/RGS1/KCTD12/CCR1/GPR65/CXCL16/VSIG1/IL21R/ITGAM/GZMA/CD14/ETS1/PF4/CA1/CD247/MPEG1/MNDA/CD5/IL18RAP/CD3D/NKG7/CD27/SH2D1B/LILRA5/CYBB/CDK5R1/OLIG1/CD2/MYL4/HBD/FPR1/RASGRP1/STK17A/BPGM/FBLN7/GPR18/GZMH/KLRK1/TFDP1/LYZ/…
KEGG_MISMATCH_REPAIR	KEGG_MISMATCH_REPAIR	KEGG_MISMATCH_REPAIR	19	0.675927497739877	1.95548821582507	0.00023125691489451	0.00261236600920427	0.00195403556571974	2639	tags=58%, list=13%, signal=50%	EXO1/LIG1/RFC2/RFC4/POLD1/RPA3/PCNA/SSBP1/POLD3/RFC5/RPA4
WP_REGULATION_OF_MICROTUBULE_CYTOSKELETON	WP_REGULATION_OF_MICROTUBULE_CYTOSKELETON	WP_REGULATION_OF_MICROTUBULE_CYTOSKELETON	38	0.545955940444744	1.8965590047549	0.000242235887002876	0.00273021170159223	0.00204218350264038	1660	tags=26%, list=8%, signal=24%	KIF2C/STMN1/LIMK1/AURKB/CDK1/F2RL2/DVL1/DIAPH1/TPPP/MAPKAPK2
REACTOME_CLASS_I_PEROXISOMAL_MEMBRANE_PROTEIN_IMPORT	REACTOME_CLASS_I_PEROXISOMAL_MEMBRANE_PROTEIN_IMPORT	REACTOME_CLASS_I_PEROXISOMAL_MEMBRANE_PROTEIN_IMPORT	20	-0.656483606698096	-2.10680533047412	0.000249725181328326	0.00280828340173949	0.00210058070970342	2069	tags=45%, list=10%, signal=40%	ACBD5/PXMP4/PEX3/PEX12/PEX19/ABCD3/PEX13/ATAD1/ALDH3A2
CADWELL_ATG16L1_TARGETS_DN	CADWELL_ATG16L1_TARGETS_DN	CADWELL_ATG16L1_TARGETS_DN	49	-0.479122835132427	-1.97378884420837	0.000256467401950241	0.00287248785895673	0.00214860529448143	2252	tags=39%, list=11%, signal=35%	CAP1/SMIM10/USP53/NFE2L2/HSPA4L/SATB2/PPFIBP1/DNAJA4/MCC/IVD/DHRS1/TMEM242/STOX2/FKBP5/VPS39/ARSK/ST6GALNAC1/SLC15A2/PPARGC1A
MARTINEZ_TP53_TARGETS_UP	MARTINEZ_TP53_TARGETS_UP	MARTINEZ_TP53_TARGETS_UP	470	-0.235937219806296	-1.34823529624948	0.000256585136209634	0.00287248785895673	0.00214860529448143	4483	tags=33%, list=22%, signal=26%	HADH/LIPA/PCK1/HAS3/CASP6/PMEPA1/TMED9/SCOC/TF/CAV3/MYL1/ARRDC4/POU2F3/TXNIP/CLDN11/PDLIM5/DUSP1/SLC48A1/TWSG1/FOS/PTGS2/ESD/ZMYM4/DLK1/NUBP1/PINK1/OSR2/IL33/B2M/NTN1/NNAT/LANCL1/CMA1/NR3C1/HSPB7/AVPR1A/ALAS1/AP2B1/RNF14/TMEM109/UCP1/KDM8/SNRNP27/GLRX/TGFB2/MR1/SLC22A2/SWSAP1/SIX2/CCND2/KLHL13/NT5E/COL4A5/EIF3A/CD36/PTPN14/CAV2/ME1/PRR13/PITX2/PIGO/EML5/SERPINF1/NPY4R/HACD3/MISP/ADD1/GHR/AGPAT5/M…
BLANCO_MELO_HUMAN_PARAINFLUENZA_VIRUS_3_INFECTION_A594_CELLS_DN	BLANCO_MELO_HUMAN_PARAINFLUENZA_VIRUS_3_INFECTION_A594_CELLS_DN	BLANCO_MELO_HUMAN_PARAINFLUENZA_VIRUS_3_INFECTION_A594_CELLS_DN	82	0.444605317826597	1.77210073402236	0.000259332543697393	0.00289675031472278	0.00216675347942624	4348	tags=39%, list=22%, signal=31%	CHTF18/TIGD3/AMH/SPC24/GPR35/VWA5B2/CHST13/PLEKHH3/TYMSOS/SLC26A1/SEMA6B/RAB26/VPS37D/NPW/LMNTD2/ELN/RNF208/LGALS4/HLA-DMA/CACFD1/VASN/NPFF/VMO1/NECAB2/ADM5/HABP2/ARHGEF16/GPR162/CLDN3/NUDT16L1/LLGL2/ROM1
SENGUPTA_NASOPHARYNGEAL_CARCINOMA_WITH_LMP1_DN	SENGUPTA_NASOPHARYNGEAL_CARCINOMA_WITH_LMP1_DN	SENGUPTA_NASOPHARYNGEAL_CARCINOMA_WITH_LMP1_DN	135	-0.325459817695245	-1.59750959633487	0.000274091997315965	0.00305477978258619	0.00228495866183516	4962	tags=39%, list=25%, signal=29%	DCX/SERTAD4/TFCP2L1/DACH1/ART3/DNER/CFB/PDPN/FAM83C/SCGB3A1/OLFM4/HAS3/CWF19L2/TF/LAMA1/GRIN2A/S100P/DNAJC6/TRPM8/KRT23/CLCA2/CXCL6/SLC6A15/ACACB/PROS1/ST8SIA1/RNF128/CXCL5/SLC4A4/PLP1/MMP28/AHNAK2/SLC26A4/PRKCB/CLIC6/LINC01139/TGFBR3/MPP7/SERPINA3/LCN2/ZG16B/PRR4/C7/MAMDC2/ACSS3/NQO1/ZNF204P/ARSD/GREB1/FREM2/ANPEP/TPD52L1
KEGG_BASE_EXCISION_REPAIR	KEGG_BASE_EXCISION_REPAIR	KEGG_BASE_EXCISION_REPAIR	29	0.595435886769682	1.92730555133953	0.000280211174527749	0.00311602315014933	0.00233076836765784	5226	tags=62%, list=26%, signal=46%	NEIL3/PARP2/LIG1/POLD1/FEN1/UNG/TDG/MBD4/PCNA/POLD3/POLE3/APEX1/XRCC1/APEX2/NTHL1/PARP1/HMGB1/POLD2
LU_TUMOR_ENDOTHELIAL_MARKERS_UP	LU_TUMOR_ENDOTHELIAL_MARKERS_UP	LU_TUMOR_ENDOTHELIAL_MARKERS_UP	16	0.706915575926639	1.93623344403567	0.000292784752871943	0.00324269042225461	0.00242551479822475	822	tags=44%, list=4%, signal=42%	PLXDC1/ADAP2/POSTN/HSPA6/VCAN/HOPX/COL5A3
HSIAO_LIVER_SPECIFIC_GENES	HSIAO_LIVER_SPECIFIC_GENES	HSIAO_LIVER_SPECIFIC_GENES	215	-0.291000918673175	-1.55748452053133	0.000292900737119333	0.00324269042225461	0.00242551479822475	3043	tags=25%, list=15%, signal=21%	PLIN2/PROS1/HMGCL/CYP2J2/CXCR2/SERPINF1/APOB/GHR/FST/FCN2/GJB1/CRADD/GSTZ1/HGD/CYP3A7/CYP4F3/ORM1/SDS/PON3/RGN/PRDX4/SORD/SLC39A14/F10/HSD11B1/ALDH2/ANG/HPD/ACAA1/CES2/SERPINA3/FAH/PGRMC1/MSMO1/CAT/LAMP2/F7/HMGCS2/NAT2/APOF/SC5D/CYP4F2/AOX1/SERPINA5/MGST1/ACOX2/GLUD1/CYB5A/HNMT/CYP27A1/DPYS/FMO5/C2
MORI_PLASMA_CELL_UP	MORI_PLASMA_CELL_UP	MORI_PLASMA_CELL_UP	41	-0.504702247308324	-1.95796359768978	0.000296868205473197	0.0032793428095745	0.00245293058458059	4509	tags=51%, list=22%, signal=40%	HSPA13/SCFD2/NBAS/UBXN4/FILIP1/SLC30A7/ARMCX3/CCDC47/HTATIP2/TMED2/RRBP1/BHLHA15/TMEM248/BET1/LMAN1/STT3A/DDOST/M6PR/NANS/MAGT1/SPCS3
BLANCO_MELO_COVID19_SARS_COV_2_POS_PATIENT_LUNG_TISSUE_UP	BLANCO_MELO_COVID19_SARS_COV_2_POS_PATIENT_LUNG_TISSUE_UP	BLANCO_MELO_COVID19_SARS_COV_2_POS_PATIENT_LUNG_TISSUE_UP	128	0.392237085431879	1.67559824302942	0.000308522839147357	0.00340056188932175	0.00254360179689746	5116	tags=44%, list=25%, signal=33%	DOK3/ARRB2/SPI1/LILRA6/FCER1G/F5/LY96/IGSF6/C3AR1/CLEC4A/OLR1/TREML3P/RHOH/CSF3R/GPR141/CD37/ZBP1/CD53/APOBEC3A/GBP5/APBB1IP/PLEK/CDA/TREM1/ALOX5AP/RNASE2/CCL11/NT5C3A/METTL7B/CA1/BCL2A1/OAS3/RNU11/ZDHHC19/IFITM2/LCP2/IFITM3/LILRA5/IFITM1/FDCSP/CCL19/CXCL10/MX1/HESX1/IFIT3/GTSF1/ST20/FPR1/CLEC12B/EPSTI1/SAMD9L/CCL7/SYN1/ADGRE1/IL17C/TNF
REACTOME_ACYL_CHAIN_REMODELLING_OF_PS	REACTOME_ACYL_CHAIN_REMODELLING_OF_PS	REACTOME_ACYL_CHAIN_REMODELLING_OF_PS	14	-0.711990451287384	-2.11999591659685	0.000323812271901423	0.003561221748026	0.00266377449734813	1924	tags=43%, list=10%, signal=39%	PLA2G5/PLA2G4D/LPCAT3/PLA2R1/PLA2G12A/PLA2G4F
REACTOME_TP53_REGULATES_TRANSCRIPTION_OF_GENES_INVOLVED_IN_G1_CELL_CYCLE_ARREST	REACTOME_TP53_REGULATES_TRANSCRIPTION_OF_GENES_INVOLVED_IN_G1_CELL_CYCLE_ARREST	REACTOME_TP53_REGULATES_TRANSCRIPTION_OF_GENES_INVOLVED_IN_G1_CELL_CYCLE_ARREST	11	0.781135640231202	1.94448741184046	0.000351909298307093	0.00386172115702707	0.0028885464208064	860	tags=55%, list=4%, signal=52%	CCNA2/E2F1/CCNE2/E2F7/E2F8/CCNE1
PARK_HSC_AND_MULTIPOTENT_PROGENITORS	PARK_HSC_AND_MULTIPOTENT_PROGENITORS	PARK_HSC_AND_MULTIPOTENT_PROGENITORS	34	0.555375957800224	1.87353625939861	0.000354260614241194	0.00387899834847868	0.00290146966603822	5025	tags=50%, list=25%, signal=38%	BIRC5/CDKN2D/KAT2A/NAP1L4/BRCA2/LMO2/RAMP2/LY6E/MRPL4/ZNF101/SRSF3/KPNB1/CIZ1/PPIA/SMARCE1/TAGLN2/RPSA
WP_REGULATION_OF_SISTER_CHROMATID_SEPARATION_AT_THE_METAPHASEANAPHASE_TRANSITION	WP_REGULATION_OF_SISTER_CHROMATID_SEPARATION_AT_THE_METAPHASEANAPHASE_TRANSITION	WP_REGULATION_OF_SISTER_CHROMATID_SEPARATION_AT_THE_METAPHASEANAPHASE_TRANSITION	14	0.734064773728182	1.93712800036142	0.000357657309330356	0.00390762132491569	0.00292287949672718	2594	tags=57%, list=13%, signal=50%	CDC20/ESPL1/PTTG1/CENPE/BUB1B/MAD2L1/RAD21/ANAPC2
LEE_LIVER_CANCER_DENA_DN	LEE_LIVER_CANCER_DENA_DN	LEE_LIVER_CANCER_DENA_DN	62	-0.426351148023047	-1.88572807764023	0.000369307010851534	0.00401460197069554	0.00300290043788204	2858	tags=29%, list=14%, signal=25%	CPT2/PON1/HOXA5/ME1/OAT/RGN/DCXR/HPD/ABCD3/CYP4F2/NDRG2/PAH/CYP7B1/ACOX1/EHHADH/DPYS/ALDH3A2/EPHX2
REACTOME_G2_M_DNA_DAMAGE_CHECKPOINT	REACTOME_G2_M_DNA_DAMAGE_CHECKPOINT	REACTOME_G2_M_DNA_DAMAGE_CHECKPOINT	49	0.525091139848523	1.89281786865436	0.000370295620328148	0.00401460197069554	0.00300290043788204	4637	tags=51%, list=23%, signal=39%	CDC25C/CDK1/EXO1/RMI2/BLM/RFC2/RFC4/CCNB1/RPA3/UIMC1/CHEK2/BRCA1/TOPBP1/RFC5/RNF8/YWHAH/RAD1/WEE1/MDC1/CHEK1/BRIP1/DNA2/RPA2/RAD9A/TOP3A
KEGG_PPAR_SIGNALING_PATHWAY	KEGG_PPAR_SIGNALING_PATHWAY	KEGG_PPAR_SIGNALING_PATHWAY	54	-0.4509105381264	-1.88041569205343	0.000370390455865404	0.00401460197069554	0.00300290043788204	3414	tags=41%, list=17%, signal=34%	UCP1/SLC27A1/PPARD/CPT2/CD36/ME1/RXRG/DBI/ACADM/SLC27A2/FABP3/SLC27A6/ACAA1/ACOX3/ACADL/HMGCS2/SORBS1/ACOX2/ACOX1/EHHADH/CYP27A1/SCP2
JOHANSSON_GLIOMAGENESIS_BY_PDGFB_UP	JOHANSSON_GLIOMAGENESIS_BY_PDGFB_UP	JOHANSSON_GLIOMAGENESIS_BY_PDGFB_UP	47	0.526752705432204	1.87275303212131	0.000370665233024363	0.00401460197069554	0.00300290043788204	3155	tags=40%, list=16%, signal=34%	CDC20/PLK1/MKI67/TOP2A/CDK1/RRM2/HMGB2/HMOX1/PBK/MCM3/MCM2/PPP1R14B/FRMD8/SPP1/PCNA/HNRNPA1/FN1/HLA-DRB1/CDC42SE1
WILENSKY_RESPONSE_TO_DARAPLADIB	WILENSKY_RESPONSE_TO_DARAPLADIB	WILENSKY_RESPONSE_TO_DARAPLADIB	20	0.659277906712153	1.93919024487085	0.000375360776217942	0.00405665877847659	0.00303435870134713	3069	tags=65%, list=15%, signal=55%	HMOX1/ARRB2/CD68/NPL/NCF1/LAIR1/HLA-DMA/CD4/ITGB2/PLAUR/CCR1/EVI2A/CXCR3
KIM_LIVER_CANCER_POOR_SURVIVAL_DN	KIM_LIVER_CANCER_POOR_SURVIVAL_DN	KIM_LIVER_CANCER_POOR_SURVIVAL_DN	35	-0.512439914002432	-1.91236864446173	0.000380586699473815	0.00410255776397583	0.00306869089284709	3568	tags=49%, list=18%, signal=40%	ADH6/SLC30A1/AQP9/CYP2J2/CYP4F12/GJB1/RGN/F10/SFTPC/COBLL1/GPHN/IQGAP2/PAH/CYB5A/ITPR2/CYP27A1/EPHX2
MODY_HIPPOCAMPUS_PRENATAL	MODY_HIPPOCAMPUS_PRENATAL	MODY_HIPPOCAMPUS_PRENATAL	34	0.553668368375271	1.86777578190786	0.000381251112053833	0.00410255776397583	0.00306869089284709	3319	tags=41%, list=16%, signal=34%	UBE2C/TOP2A/CCNB2/CKS2/MYT1/RPL30/SNRPB2/CDK2AP1/HNRNPA0/PCNA/NFYB/EIF4A3/POLR1C/LSM4
WP_MIRNA_TARGETS_IN_ECM_AND_MEMBRANE_RECEPTORS	WP_MIRNA_TARGETS_IN_ECM_AND_MEMBRANE_RECEPTORS	WP_MIRNA_TARGETS_IN_ECM_AND_MEMBRANE_RECEPTORS	20	0.658672283683691	1.93740887428811	0.000382510291168588	0.00410725566409626	0.00307220489658438	4051	tags=55%, list=20%, signal=44%	ITGA11/THBS2/COL5A2/COL3A1/COL5A3/COL5A1/COL1A2/COL4A1/FN1/COL4A2/LAMC1
HOELZEL_NF1_TARGETS_UP	HOELZEL_NF1_TARGETS_UP	HOELZEL_NF1_TARGETS_UP	101	-0.359882845632426	-1.70794847350731	0.000384027389129399	0.00411469689683067	0.00307777089819541	4273	tags=40%, list=21%, signal=31%	RND3/PAPPA/PDLIM5/FAM114A1/PRSS12/MOSPD1/GDF15/NRIP1/SPATS2L/SPARCL1/HS3ST3B1/STXBP5/NRCAM/STK17B/FAM89A/MGAT4C/HHIP/SYT14/CYB561/ARHGAP26/NRXN1/THSD4/HSPA4L/ENDOD1/DEPTOR/HS3ST3A1/MAML2/SEL1L3/AHNAK2/LGALS3/TSPAN18/SLC27A6/PHACTR2/ADGRG2/ITGA2/DCBLD2/ERGIC2/B4GALT6/ZDHHC2/EDN3
SHIPP_DLBCL_VS_FOLLICULAR_LYMPHOMA_UP	SHIPP_DLBCL_VS_FOLLICULAR_LYMPHOMA_UP	SHIPP_DLBCL_VS_FOLLICULAR_LYMPHOMA_UP	29	0.588804598574588	1.90584141248779	0.000388288886741779	0.0041514484186332	0.00310526083660506	5767	tags=66%, list=29%, signal=47%	CENPA/DLGAP5/CDKN3/MELK/MCM7/IFI30/CCNB1/HCK/ENO1/PSME2/LDHA/BCL2A1/HMGA1/SNRPB/ATIC/TFRC/PKM/HSPD1/PSMC1
FLECHNER_BIOPSY_KIDNEY_TRANSPLANT_OK_VS_DONOR_UP	FLECHNER_BIOPSY_KIDNEY_TRANSPLANT_OK_VS_DONOR_UP	FLECHNER_BIOPSY_KIDNEY_TRANSPLANT_OK_VS_DONOR_UP	438	-0.238785017658681	-1.35140957948999	0.000390936808314794	0.00416813009066016	0.00311773863654638	4702	tags=31%, list=23%, signal=24%	PTP4A2/SFRP1/MAPK1IP1L/C1D/SLC16A4/MAF/PAFAH1B1/HSPA13/HADH/PCK1/DCTD/NDUFAF1/STAT3/BEX4/PRKCI/SLC5A3/PDLIM5/NPTN/ASF1A/MAPRE1/GOT1/COMT/SMURF2/TOPORS/OXA1L/PGM1/HPGD/GCSH/AK4/UBXN4/WWTR1/CNIH1/NRIP1/ANK3/LTN1/TRAPPC8/BTBD3/SPARCL1/SLC25A46/CRYM/HSPA5/RB1/LRP2/CALU/GLRX/PAPSS1/SLC22A2/FPGT/HNRNPH2/RALBP1/PAM/PPP1R2/SCFD1/MYOF/TTC37/DUSP3/LEPROT/SNX2/OAT/PHKB/SRRM1/TRIM2/COPS2/SERINC1/UBQLN2/ARID5…
ZHANG_GATA6_TARGETS_UP	ZHANG_GATA6_TARGETS_UP	ZHANG_GATA6_TARGETS_UP	13	-0.723826141520208	-2.07648161686423	0.000392012017647481	0.00416813009066016	0.00311773863654638	3591	tags=77%, list=18%, signal=63%	FUT9/POF1B/CD36/GALNT13/DSC2/MPZL2/MAOB/EMB/METTL7A/ARSK
WP_MIRNA_REGULATION_OF_DNA_DAMAGE_RESPONSE	WP_MIRNA_REGULATION_OF_DNA_DAMAGE_RESPONSE	WP_MIRNA_REGULATION_OF_DNA_DAMAGE_RESPONSE	58	0.481328471195075	1.79266443912992	0.000392353523454892	0.00416813009066016	0.00311773863654638	1680	tags=28%, list=8%, signal=25%	CDC25C/E2F1/CDK1/MCM7/CCNB2/RAD51/CCNE2/BBC3/PIDD1/CCNB1/CCNE1/CASP3/FANCD2/TLK2/CHEK2/BRCA1
REACTOME_SIGNALING_BY_PDGF	REACTOME_SIGNALING_BY_PDGF	REACTOME_SIGNALING_BY_PDGF	50	0.502016456761618	1.81600472199567	0.000395941696055163	0.00419731823440218	0.00313957120930544	3774	tags=36%, list=19%, signal=29%	THBS3/THBS2/PDGFB/COL5A2/PLCG1/COL3A1/PTPN12/COL5A3/RAPGEF1/COL5A1/PDGFRB/SPP1/COL4A1/HRAS/THBS4/PIK3R2/GRB7/COL4A2
KEGG_BUTANOATE_METABOLISM	KEGG_BUTANOATE_METABOLISM	KEGG_BUTANOATE_METABOLISM	29	-0.541662912777568	-1.95299302146763	0.000398791808586148	0.00421857521243779	0.00315547131325525	3135	tags=55%, list=16%, signal=47%	ALDH1B1/GAD2/ACSM1/HADH/BDH2/HMGCS1/AACS/HMGCL/PDHB/ALDH5A1/ALDH2/HMGCS2/ALDH9A1/EHHADH/ACAT2/ALDH3A2
LIM_MAMMARY_LUMINAL_MATURE_UP	LIM_MAMMARY_LUMINAL_MATURE_UP	LIM_MAMMARY_LUMINAL_MATURE_UP	83	-0.381850088189814	-1.77675335209779	0.000403919960735559	0.00426378935296543	0.00318929124444145	4190	tags=36%, list=21%, signal=29%	HID1/ABCC8/GPRC5C/FBXO36/ACOT11/PXYLP1/MEIS3/SULT2B1/FGF13/WNK4/MEIS1/PHKA1/SGMS1/MYB/VPS33B/PLEKHG3/SLC7A2/SLC16A5/PON3/FYCO1/TRIM6/PGR/SPDEF/SORT1/HMGCS2/GMPR/ALDH3B2/CACNG4/TSPAN1/SLC7A4
REACTOME_TNFR2_NON_CANONICAL_NF_KB_PATHWAY	REACTOME_TNFR2_NON_CANONICAL_NF_KB_PATHWAY	REACTOME_TNFR2_NON_CANONICAL_NF_KB_PATHWAY	82	0.436117736248393	1.73827106770542	0.000406738763230597	0.00428448659242695	0.00320477266698237	6053	tags=52%, list=30%, signal=37%	TNFRSF18/TNFRSF4/PSMA7/LTA/EDARADD/TRAF3/TNFRSF25/TNFRSF1B/RELB/TNFSF18/CD70/LTB/PSMD3/PSMB7/PSME2/PSMD9/PSMA1/TNFRSF12A/TNFRSF8/PSME1/PSMA5/TNFRSF9/PSMD2/UBA52/CD27/NFKB2/UBC/FASLG/PSMB1/PSMD6/CUL1/TNFSF8/PSMD4/TNFRSF17/TNFSF4/TNF/PSMA3/CD40LG/UBE2M/TNFRSF13C/PSMC1/TNFRSF13B/PSMD14
ONDER_CDH1_TARGETS_1_UP	ONDER_CDH1_TARGETS_1_UP	ONDER_CDH1_TARGETS_1_UP	112	-0.341725887227837	-1.64656328643804	0.000409912276213313	0.00430882525291173	0.00322297785264229	3787	tags=40%, list=19%, signal=33%	SLC39A7/GDF15/EGFR/LEPR/BLNK/RRNAD1/ZMAT3/PRSS16/CALML4/PER1/CADM4/IGFBP2/C1QL1/KLF9/RRAS/EML2/PGM3/EPHB3/CYP4F3/CRELD1/KDELR3/THSD4/GID4/BTG2/PPFIBP1/CYP4F11/MMP28/GPX3/ANG/GFPT1/ZNF516/WIPI1/ZNF750/TMEM187/GABARAPL1/SEMA3F/MAGED2/KCNMA1/CD44/TMEM214/CYP1B1/EFS/CTH/METTL7A/ALOX15B
LEE_LIVER_CANCER_ACOX1_DN	LEE_LIVER_CANCER_ACOX1_DN	LEE_LIVER_CANCER_ACOX1_DN	56	-0.435740469420287	-1.84531037464297	0.000420142518610804	0.00440151150836742	0.00329230666758464	2572	tags=34%, list=13%, signal=30%	GSTA3/OAT/MASP1/VPS11/HGD/ORM1/RGN/SFTPD/ORM2/TPM2/PPP1R3C/HSD11B1/HPD/CYP4F2/PIPOX/PAH/CYP7B1/CKMT2/DPP4
PID_FANCONI_PATHWAY	PID_FANCONI_PATHWAY	PID_FANCONI_PATHWAY	37	0.548634410703408	1.88430522395451	0.00042049288794137	0.00440151150836742	0.00329230666758464	5245	tags=59%, list=26%, signal=44%	UBE2T/FANCC/BLM/RFC2/RFC4/FANCI/FANCG/FANCD2/BRCA1/TOPBP1/BRCA2/RFC5/RAD1/XRCC3/CHEK1/BRIP1/RPA2/RAD9A/FANCE/TOP3A/FANCM/FANCF
MARKEY_RB1_CHRONIC_LOF_UP	MARKEY_RB1_CHRONIC_LOF_UP	MARKEY_RB1_CHRONIC_LOF_UP	88	0.42636935235097	1.71504269168995	0.000423828982801191	0.00442715086009696	0.00331148476322094	3195	tags=34%, list=16%, signal=29%	STMN1/TOP2A/TK1/MCM7/CDCA4/CRIP1/EZH2/HJURP/CYTH3/STMN2/ANP32B/DNMT1/POLD1/CHAF1B/VCAN/COX6B2/DOK1/MCM2/WDHD1/ANGPT2/PCNA/BRCA2/DKK2/SFRP2/DNM1/ANGPTL2/SDC1/CASP2/ELOVL6/PIGA
DARWICHE_PAPILLOMA_RISK_LOW_UP	DARWICHE_PAPILLOMA_RISK_LOW_UP	DARWICHE_PAPILLOMA_RISK_LOW_UP	127	0.391944047749459	1.67786058196842	0.00042532063402932	0.00443345704740793	0.00331620175702896	4285	tags=35%, list=21%, signal=28%	SPAG5/UBE2C/SPC24/ENG/STX16/LTB4R/HOMER3/TCTEX1D2/DYNLL1/TNFRSF25/ACAD9/JAG1/WDR70/ACAN/SNHG3/COX19/CMPK2/RHOH/BHLHE22/SRSF1/LHX3/SCN1B/ENO1/LY6E/NCL/SNHG9/PTPRCAP/TXN/RNASE2/PDCD5/LDHA/PLEKHA4/SRM/CHPT1/SLPI/ELAVL1/IFITM3/FES/CALML5/COL20A1/UCK2/ACOT9/CAPN2/PFKL/CACNA1E
REACTOME_RNA_POLYMERASE_II_TRANSCRIPTION_TERMINATION	REACTOME_RNA_POLYMERASE_II_TRANSCRIPTION_TERMINATION	REACTOME_RNA_POLYMERASE_II_TRANSCRIPTION_TERMINATION	56	0.488964660150409	1.8122052131009	0.00043823655099453	0.00455857312315769	0.0034097879011592	3687	tags=48%, list=18%, signal=40%	SNRPF/SRSF2/DDX39A/ALYREF/U2AF2/CHTOP/DDX39B/SNRPG/MAGOH/CSTF3/CPSF1/SRSF1/SRSF9/CPSF3/NCBP2/SNRPE/SARNP/EIF4A3/SNRPD3/THOC7/UPF3B/THOC6/SRSF3/RNPS1/SRSF7/SNRPB/THOC1
REACTOME_ION_HOMEOSTASIS	REACTOME_ION_HOMEOSTASIS	REACTOME_ION_HOMEOSTASIS	36	-0.516546164945877	-1.93800974309419	0.000446179963890215	0.00463155209917639	0.00346437577827439	4351	tags=56%, list=22%, signal=44%	ABCC9/SLN/CASQ2/FXYD4/SLC8A2/STIM1/KCNJ11/RYR3/ATP1B2/PLN/FXYD1/FXYD6/NOS1/SLC8A1/FKBP1B/CAMK2G/CASQ1/CALM1/ITPR2/FXYD3
WP_TRYPTOPHAN_METABOLISM	WP_TRYPTOPHAN_METABOLISM	WP_TRYPTOPHAN_METABOLISM	33	-0.529234580984231	-1.94801003385274	0.000451839290652692	0.00468056758968649	0.00350103909857119	3040	tags=45%, list=15%, signal=39%	HAAO/CYP1A2/CYP2J2/CYP4F12/AOC1/MAOB/INMT/ALDH2/CAT/CYP1B1/ALDH9A1/AOX1/CYP7B1/ALDH1A2/ALDH3A2
GROSS_HYPOXIA_VIA_ELK3_ONLY_DN	GROSS_HYPOXIA_VIA_ELK3_ONLY_DN	GROSS_HYPOXIA_VIA_ELK3_ONLY_DN	32	0.566835174318531	1.88071465139743	0.000455465207069105	0.00469891336962917	0.00351476164218206	2357	tags=34%, list=12%, signal=30%	KIF23/CENPA/STMN1/CLDN15/CDC25B/KCP/HOXD9/CHEK2/LMO2/SIPA1/NCBP2
REACTOME_PROCESSING_OF_DNA_DOUBLE_STRAND_BREAK_ENDS	REACTOME_PROCESSING_OF_DNA_DOUBLE_STRAND_BREAK_ENDS	REACTOME_PROCESSING_OF_DNA_DOUBLE_STRAND_BREAK_ENDS	56	0.488461317477424	1.81033971996755	0.000457429058958167	0.00469891336962917	0.00351476164218206	4637	tags=46%, list=23%, signal=36%	CCNA2/EXO1/RMI2/BLM/RFC2/RFC4/CLSPN/UBE2I/RPA3/UIMC1/TIMELESS/SUMO2/BRCA1/TOPBP1/RFC5/RNF8/RAD1/MDC1/UBA52/CHEK1/UBC/BRIP1/DNA2/RPA2/RAD9A/TOP3A
BOSCO_EPITHELIAL_DIFFERENTIATION_MODULE	BOSCO_EPITHELIAL_DIFFERENTIATION_MODULE	BOSCO_EPITHELIAL_DIFFERENTIATION_MODULE	50	-0.450946783841997	-1.86125213246314	0.000457629944279186	0.00469891336962917	0.00351476164218206	4149	tags=52%, list=21%, signal=41%	NCCRP1/KRT78/SCEL/TMPRSS11D/CEACAM6/DUOX2/KRT13/ANXA9/TMPRSS11A/MUC21/CEACAM5/A2ML1/DENND2C/KRT18/CLCA4/F3/MAL/TACSTD2/PPL/LCN2/FAM3D/NDRG2/TGM3/LMO7/TSPAN6/EMP2
SA_REG_CASCADE_OF_CYCLIN_EXPR	SA_REG_CASCADE_OF_CYCLIN_EXPR	SA_REG_CASCADE_OF_CYCLIN_EXPR	11	0.774666279250389	1.9283831780276	0.000457663950498256	0.00469891336962917	0.00351476164218206	1410	tags=55%, list=7%, signal=51%	CCNA2/E2F1/E2F2/CCNE2/CCNE1/CDKN2A
REACTOME_INITIATION_OF_NUCLEAR_ENVELOPE_NE_REFORMATION	REACTOME_INITIATION_OF_NUCLEAR_ENVELOPE_NE_REFORMATION	REACTOME_INITIATION_OF_NUCLEAR_ENVELOPE_NE_REFORMATION	17	0.684251206380358	1.91550449881427	0.00045831580432794	0.00469891336962917	0.00351476164218206	3849	tags=59%, list=19%, signal=48%	CDK1/LMNB1/CCNB2/CCNB1/ANKLE2/TMPO/VRK1/EMD/KPNB1/LBR
YANG_BREAST_CANCER_ESR1_BULK_DN	YANG_BREAST_CANCER_ESR1_BULK_DN	YANG_BREAST_CANCER_ESR1_BULK_DN	20	0.651324222383826	1.91579539589556	0.000461155172618913	0.00471833560837343	0.00352928937112145	2729	tags=45%, list=14%, signal=39%	TTK/THEMIS2/TEX10/KCNK5/RGS16/APBA2/PLAUR/GTPBP4/GMPS
REACTOME_LAGGING_STRAND_SYNTHESIS	REACTOME_LAGGING_STRAND_SYNTHESIS	REACTOME_LAGGING_STRAND_SYNTHESIS	17	0.683760697624257	1.91413136023555	0.000472750654023873	0.00482708387636237	0.00361063248407427	2183	tags=59%, list=11%, signal=53%	LIG1/RFC2/RFC4/POLD1/FEN1/POLA2/RPA3/PCNA/POLD3/RFC5
BARRIER_CANCER_RELAPSE_NORMAL_SAMPLE_UP	BARRIER_CANCER_RELAPSE_NORMAL_SAMPLE_UP	BARRIER_CANCER_RELAPSE_NORMAL_SAMPLE_UP	23	-0.588723738995462	-1.96365935789087	0.000474183401688395	0.00483183209108195	0.00361418412285806	1009	tags=30%, list=5%, signal=29%	NDNF/IGF1/RAB27A/CREBL2/PRKACB/GALNT4/ALDH3A2
TURASHVILI_BREAST_DUCTAL_CARCINOMA_VS_DUCTAL_NORMAL_UP	TURASHVILI_BREAST_DUCTAL_CARCINOMA_VS_DUCTAL_NORMAL_UP	TURASHVILI_BREAST_DUCTAL_CARCINOMA_VS_DUCTAL_NORMAL_UP	32	0.566019854453486	1.8780094840309	0.000476012130833771	0.00484058771741959	0.00362073328373506	1997	tags=41%, list=10%, signal=37%	ASPN/TOP2A/COL11A1/COL5A2/CKS2/DTL/POSTN/COL3A1/VCAN/FSIP1/COL1A2/COL4A1/SFRP2
BERTUCCI_MEDULLARY_VS_DUCTAL_BREAST_CANCER_DN	BERTUCCI_MEDULLARY_VS_DUCTAL_BREAST_CANCER_DN	BERTUCCI_MEDULLARY_VS_DUCTAL_BREAST_CANCER_DN	123	-0.329359937186534	-1.6081497247098	0.000478337635410428	0.00485434921464282	0.00363102680880658	3097	tags=35%, list=15%, signal=30%	MAGI3/DDR2/PPP1R1B/CACHD1/PTPN14/SPOCK1/VSNL1/PERP/ZCCHC24/NPR2/EDNRA/ZFYVE1/TAGLN/LGALSL/TGFB1I1/LIMS2/TTC28/ZNF727/ENDOD1/ACTA2/TPM2/ERBB4/ATL1/PCDH18/BOC/AOC3/FERMT2/EXTL2/FHL1/SNAI2/ACTN1/SMTN/CAV1/PDE5A/MYL9/TMEM192/CHMP3/LGR6/SORT1/KCNMB1/DDAH1/KCTD1/FLNC
REACTOME_POLO_LIKE_KINASE_MEDIATED_EVENTS	REACTOME_POLO_LIKE_KINASE_MEDIATED_EVENTS	REACTOME_POLO_LIKE_KINASE_MEDIATED_EVENTS	14	0.72642393483082	1.91696454407791	0.000485506600876018	0.00491710843442993	0.00367797036384779	2004	tags=50%, list=10%, signal=45%	PLK1/MYBL2/PKMYT1/CDC25C/CCNB2/CCNB1/LIN37
SUNG_METASTASIS_STROMA_DN	SUNG_METASTASIS_STROMA_DN	SUNG_METASTASIS_STROMA_DN	42	0.528226072406922	1.85129578887683	0.000488965736099895	0.00494211724766554	0.00369667682012024	2436	tags=38%, list=12%, signal=34%	CDCA5/PKMYT1/CDC45/E2F1/CENPU/PARP2/NCAPG2/ZNF367/GMNN/MCM6/MCM3/ACKR3/MCM5/PCNA/NOP56/SERPINE1
REACTOME_NUCLEOTIDE_EXCISION_REPAIR	REACTOME_NUCLEOTIDE_EXCISION_REPAIR	REACTOME_NUCLEOTIDE_EXCISION_REPAIR	97	0.423793874961969	1.74118725284278	0.000494013016067925	0.00498304442268111	0.00372729012442104	5418	tags=44%, list=27%, signal=33%	PARP2/LIG1/ELL/RFC2/RFC4/POLD1/ISY1/RUVBL1/GTF2H4/UBE2I/RPA3/SUMO2/PCNA/COPS7B/POLD3/RFC5/NFRKB/MNAT1/COPS5/PIAS3/POLR2H/POLR2K/ZNF830/HMGN1/POLE3/INO80E/RAD23B/UBA52/YY1/POLR2L/UBC/SUMO3/XRCC1/POLR2F/RPA2/ACTL6A/USP7/PARP1/XPA/POLD2/INO80B/UBE2V2/ACTR5
REACTOME_RESOLUTION_OF_AP_SITES_VIA_THE_MULTIPLE_NUCLEOTIDE_PATCH_REPLACEMENT_PATHWAY	REACTOME_RESOLUTION_OF_AP_SITES_VIA_THE_MULTIPLE_NUCLEOTIDE_PATCH_REPLACEMENT_PATHWAY	REACTOME_RESOLUTION_OF_AP_SITES_VIA_THE_MULTIPLE_NUCLEOTIDE_PATCH_REPLACEMENT_PATHWAY	20	0.649454177197802	1.91029487275458	0.000496902945353121	0.00500208952852446	0.00374153576000185	5226	tags=75%, list=26%, signal=56%	PARP2/LIG1/RFC2/RFC4/POLD1/FEN1/RPA3/PCNA/POLD3/RFC5/POLE3/APEX1/RPA2/PARP1/POLD2
MARTINEZ_RB1_AND_TP53_TARGETS_UP	MARTINEZ_RB1_AND_TP53_TARGETS_UP	MARTINEZ_RB1_AND_TP53_TARGETS_UP	471	-0.234522263694276	-1.33728288233214	0.000515704379827142	0.00518090939331372	0.00387529204622832	4483	tags=33%, list=22%, signal=26%	HADH/LIPA/PCK1/HAS3/CASP6/PMEPA1/TMED9/SCOC/TF/CAV3/MYL1/ARRDC4/POU2F3/TXNIP/CLDN11/PDLIM5/DUSP1/SLC48A1/TWSG1/FOS/PTGS2/ESD/NUBP1/PINK1/OSR2/UAP1/IL33/B2M/NNAT/LANCL1/CMA1/NR3C1/HSPB7/AVPR1A/ALAS1/AP2B1/EGFR/RNF14/TMEM109/UCP1/KDM8/SNRNP27/GLRX/SULT2B1/TGFB2/MR1/SLC22A2/SWSAP1/SIX2/CCND2/KLHL13/NT5E/COL4A5/EIF3A/CD36/PTPN14/CAV2/ME1/PRR13/PITX2/PIGO/EML5/SERPINF1/NPY4R/HACD3/ADD1/GHR/ZDHHC5/AGPA…
MANNE_COVID19_COMBINED_COHORT_VS_HEALTHY_DONOR_PLATELETS_UP	MANNE_COVID19_COMBINED_COHORT_VS_HEALTHY_DONOR_PLATELETS_UP	MANNE_COVID19_COMBINED_COHORT_VS_HEALTHY_DONOR_PLATELETS_UP	142	0.389995900117175	1.69135813492759	0.000531131225291441	0.00532517712425736	0.00398320352427401	5618	tags=44%, list=28%, signal=32%	HLX/TNFRSF18/KIFC2/MAMDC4/TSPAN17/ADCK5/PCGF2/ASIC4/ALS2CL/CMTM7/TBC1D22B/NPW/SLC6A8/TEX10/LINGO1/JAK3/AMHR2/PFDN2/HPSE/CMPK2/RELB/VASN/WDR53/IFI27/IRF7/TSPAN4/LY6E/SMIM4/RSAD2/NUDT14/FKBPL/KEL/INSL3/EFNA1/RNF144A/SRM/MAPRE3/MPP6/HMGA1/MIIP/SLC25A39/CD3D/IFITM2/MSANTD1/IFITM3/APLP1/IFITM1/NXT1/SPATA20/XAF1/GCKR/ZBTB49/HBD/CDH6/RNF213/CLN6/EXOC3L4/ARMC12/POR/FAM131C/HRC/CERCAM
REACTOME_RETROGRADE_TRANSPORT_AT_THE_TRANS_GOLGI_NETWORK	REACTOME_RETROGRADE_TRANSPORT_AT_THE_TRANS_GOLGI_NETWORK	REACTOME_RETROGRADE_TRANSPORT_AT_THE_TRANS_GOLGI_NETWORK	44	-0.472181370681541	-1.86343891326505	0.000538100466189616	0.00538389331139098	0.00402712291288123	3411	tags=48%, list=17%, signal=40%	VPS53/SYS1/USP6NL/VPS52/ARFIP2/COG3/NAA30/GCC2/VPS54/IGF2R/VTI1A/PLIN3/NAPG/TGOLN2/M6PR/COG8/ARL1/COG6/COG5/RHOBTB3/RAB9B
REACTOME_HOMOLOGOUS_DNA_PAIRING_AND_STRAND_EXCHANGE	REACTOME_HOMOLOGOUS_DNA_PAIRING_AND_STRAND_EXCHANGE	REACTOME_HOMOLOGOUS_DNA_PAIRING_AND_STRAND_EXCHANGE	38	0.533577922218126	1.85355985374358	0.000539144132925193	0.00538389331139098	0.00402712291288123	4996	tags=58%, list=25%, signal=44%	EXO1/RMI2/RAD51/BLM/RFC2/RFC4/XRCC2/RPA3/BRCA1/TOPBP1/BRCA2/RFC5/RAD51AP1/RAD1/XRCC3/CHEK1/BRIP1/DNA2/RPA2/RAD9A/TOP3A/RAD51D
KEGG_P53_SIGNALING_PATHWAY	KEGG_P53_SIGNALING_PATHWAY	KEGG_P53_SIGNALING_PATHWAY	54	0.49951311590971	1.83978454958875	0.000541676247968648	0.00539418452124474	0.00403482068187596	2436	tags=31%, list=12%, signal=28%	GTSE1/CDK1/RRM2/CCNB2/IGFBP3/CCNE2/BBC3/PIDD1/CCNB1/CCNE1/CASP3/ADGRB1/CDKN2A/CHEK2/MDM4/SIAH1/SERPINE1
REACTOME_FACTORS_INVOLVED_IN_MEGAKARYOCYTE_DEVELOPMENT_AND_PLATELET_PRODUCTION	REACTOME_FACTORS_INVOLVED_IN_MEGAKARYOCYTE_DEVELOPMENT_AND_PLATELET_PRODUCTION	REACTOME_FACTORS_INVOLVED_IN_MEGAKARYOCYTE_DEVELOPMENT_AND_PLATELET_PRODUCTION	119	0.400021046320947	1.68869065252547	0.000542335395486653	0.00539418452124474	0.00403482068187596	1436	tags=18%, list=7%, signal=17%	KIF2C/KIF18B/KIF23/DOCK6/CENPE/KIFC1/KIF15/KIF20A/KIF18A/CABLES2/KIFC2/KIF26A/CABLES1/KIF11/SH2B3/KLC1/KIF21B/KLC3/MAFG/KIF4B/KIF3C/SH2B2
WP_DNA_DAMAGE_RESPONSE	WP_DNA_DAMAGE_RESPONSE	WP_DNA_DAMAGE_RESPONSE	54	0.498768534143561	1.83704213905811	0.000560682219128666	0.0055655791652275	0.00416302294332637	1680	tags=28%, list=8%, signal=26%	CDC25C/E2F1/CDK1/CCNB2/RAD51/CCNE2/BBC3/PIDD1/CCNB1/CCNE1/CASP3/FANCD2/TLK2/CHEK2/BRCA1
LINDGREN_BLADDER_CANCER_CLUSTER_3_DN	LINDGREN_BLADDER_CANCER_CLUSTER_3_DN	LINDGREN_BLADDER_CANCER_CLUSTER_3_DN	171	-0.296315839592155	-1.52999728495225	0.000564595435514949	0.00559330359032964	0.00418376066250426	3303	tags=27%, list=16%, signal=23%	MAST4/SEMA6A/ZNF827/AGR2/IGBP1/NT5E/COL4A5/SPOCK1/MEIS1/ABCC4/SLC24A1/GPX2/PIGB/VWA5A/BMP7/MYB/GLI3/DGKA/EOGT/MPZL2/EML2/THSD4/WNT5B/TTC38/ERAP1/ZNF516/ABLIM1/MRPS36/ARHGAP1/ZNF33B/SNAI2/CD44/SPRY2/ITGA2/ITM2C/FAM174B/ARSD/HHAT/FRMD6/SRSF8/TSPYL1/GLUD1/EPHB6/HNMT/COL4A6/PTPRN2
WP_AMINO_ACID_METABOLISM	WP_AMINO_ACID_METABOLISM	WP_AMINO_ACID_METABOLISM	76	-0.385906953405392	-1.76749315470966	0.000571889398160871	0.00565434408914303	0.00422941862360557	4483	tags=43%, list=22%, signal=34%	HADH/PCK1/SMS/GOT1/P4HA2/GSS/G6PC2/ACLY/HMGCL/GLUL/PPM1L/PNMT/OAT/ADH1C/IDH1/ACADM/SDS/PC/AUH/HIBADH/AOC3/ACAA1/FAH/GPT2/GOT2/ARG2/GSR/HMGCS2/MDH1/CTH/GLUD1/HNMT/EHHADH
KEGG_GLYCINE_SERINE_AND_THREONINE_METABOLISM	KEGG_GLYCINE_SERINE_AND_THREONINE_METABOLISM	KEGG_GLYCINE_SERINE_AND_THREONINE_METABOLISM	28	-0.560092995725479	-1.99654155164026	0.000580655687026377	0.00572967163107253	0.00428576321524773	2507	tags=43%, list=12%, signal=38%	SARDH/CHDH/MAOB/SRR/SDS/AMT/AOC3/GNMT/GCAT/PIPOX/CTH/DMGDH
REACTOME_REGULATION_OF_PLK1_ACTIVITY_AT_G2_M_TRANSITION	REACTOME_REGULATION_OF_PLK1_ACTIVITY_AT_G2_M_TRANSITION	REACTOME_REGULATION_OF_PLK1_ACTIVITY_AT_G2_M_TRANSITION	68	0.457167203977626	1.75299410078801	0.000583445107946686	0.00574584107293452	0.00429785786981178	2559	tags=28%, list=13%, signal=24%	PLK1/NEK2/CDK1/CEP131/AURKA/CCNB2/HAUS8/CEP164/CCNB1/ODF2/CEP72/HAUS5/DYNLL1/CENPJ/SFI1/CEP70/CSNK1E/CCP110/CEP78
MATTIOLI_MULTIPLE_MYELOMA_WITH_14Q32_TRANSLOCATIONS	MATTIOLI_MULTIPLE_MYELOMA_WITH_14Q32_TRANSLOCATIONS	MATTIOLI_MULTIPLE_MYELOMA_WITH_14Q32_TRANSLOCATIONS	28	-0.559589492372139	-1.99474673296906	0.00058729168020301	0.00576497837592508	0.00431217246835721	3693	tags=50%, list=18%, signal=41%	KCNMB2/TLR4/CCND2/GALNT10/IL6R/MAL/P3H2/ABLIM1/KLF4/TBC1D9/FAM174B/SORT1/PYGB/PKP2
JINESH_BLEBBISHIELD_VS_LIVE_CONTROL_UP	JINESH_BLEBBISHIELD_VS_LIVE_CONTROL_UP	JINESH_BLEBBISHIELD_VS_LIVE_CONTROL_UP	309	0.322187036675639	1.51351231679101	0.000587697575274557	0.00576497837592508	0.00431217246835721	5846	tags=39%, list=29%, signal=28%	SHCBP1/CHTF18/FCGR3A/KIFC2/HMOX1/SNHG12/PCED1B/ASNS/MAMDC4/INPPL1/IER5L/SCRIB/BRICD5/XRCC2/PIDD1/TYMSOS/SALL4/CD68/HOXB6/KCNT1/SNHG20/PABPC1L/VARS2/IFRD1/STC2/VWF/ZMYND15/GSDMB/SLC26A11/LILRB3/PILRB/NAP1L4/MC1R/ARL16/RBM3/TDG/SBF1/RGS16/TNK2/SAC3D1/SNHG7/NPIPB3/MBD4/SPP1/CEBPG/TDP1/SPDYE5/CATSPER2/LILRB1/TRMT1/RHOT2/ALDH1A1/TRAF3IP3/CSF2RA/GRIPAP1/GRIN2C/CCDC130/SULT1A2/PDE4C/NOP56/SPDYE6/GABPB2/…
REACTOME_TRANSMISSION_ACROSS_CHEMICAL_SYNAPSES	REACTOME_TRANSMISSION_ACROSS_CHEMICAL_SYNAPSES	REACTOME_TRANSMISSION_ACROSS_CHEMICAL_SYNAPSES	220	-0.27853379257846	-1.48619329921163	0.000591641995793739	0.00579229114705517	0.00433260227260307	3229	tags=26%, list=16%, signal=22%	SLC22A2/PRKAR2A/ACTN2/VAMP2/RPS6KA2/GLUL/SLC38A1/CHRNA5/GABRA3/PPM1E/KCNJ6/CACNA2D2/SLC6A3/BCHE/PRKAB2/ALDH5A1/TUBA3D/TUBA3C/TUBA4A/TUBA3E/GNAI1/CACNB2/SLC5A7/ERBB4/PICK1/ALDH2/GNG7/SLC1A6/ADCY5/LIN7C/SNAP25/PRKCB/MAPK1/SLC18A2/GNG12/CHRNA4/SLC22A1/CACNB4/ARHGEF9/DLG2/PRKAA2/GLRB/ARHGEF7/PLCB1/ARL6IP5/GNAL/CAMK2G/CALM1/PRKACB/SLC1A1/GABRA1/GABRQ/CACNG4/GNG4/GRIA3/NAAA/CHRNA2
CHEBOTAEV_GR_TARGETS_DN	CHEBOTAEV_GR_TARGETS_DN	CHEBOTAEV_GR_TARGETS_DN	97	-0.370421921727008	-1.74580457125364	0.000594405352986506	0.00580795680520866	0.00434432009969332	4718	tags=46%, list=23%, signal=36%	VWA1/MME/SYT9/CFB/CNN2/GFRA2/KCTD4/SORCS3/DPY19L1/PPP2R3A/SIPA1L3/GNA14/DNAJC6/SLC39A10/RTN2/TGFB2/SMARCA1/SAMD12/NRCAM/PTPN14/CRISPLD2/CNTN1/SARDH/CA8/LRRN3/LRP4/NPTX1/TCEA3/SLC38A4/RSPO3/PPP1R3C/CHIC1/NEXN/TSLP/DAB1/PDLIM3/JAZF1/GPM6B/CACNB4/MYL9/FGGY/PDZRN4/RHOBTB3/CPE/C2
REACTOME_MEIOSIS	REACTOME_MEIOSIS	REACTOME_MEIOSIS	46	0.50611465267848	1.80149258600771	0.000611502808244371	0.00596334672180497	0.00446055091211149	5943	tags=54%, list=29%, signal=38%	MND1/LMNB1/RAD51/BLM/STAG3/SYCE2/PSMC3IP/UBE2I/RPA3/BRCA1/RAD21/BRCA2/SYCP3/TEX12/DIDO1/RPA2/TOP3A/SYCP2/MSH5/TERF1/MSH4/SYCE3/SPO11/ACD/CDK2
QI_PLASMACYTOMA_UP	QI_PLASMACYTOMA_UP	QI_PLASMACYTOMA_UP	209	0.343546883203298	1.55388037618328	0.000621844989131407	0.00605238212618541	0.00452714891030724	3860	tags=31%, list=19%, signal=25%	LIMK1/FSCN1/SH3BP2/PDGFB/NFAM1/LAT/SOX11/EPOR/TMSB10/DOK1/CASP3/PSTPIP1/LY86/LSP1/ABI3/ZAP70/RGS16/IL18BP/HCLS1/CCL3/RELB/MYCN/PCSK1N/CD4/CD37/CD53/DNASE1L2/MMP10/HCK/ITGB2/GNB4/RGS1/LST1/CIITA/RNASE1/LTB/IRF8/CCR1/RASSF2/ADCY7/ARAP1/PLEK/RSAD2/ARF5/SH2D1A/ALOX5AP/TLR9/IL21R/UBASH3B/CDC42SE1/MKRN1/PF4/BATF/TRAF1/GPSM3/RASSF4/HRK/VAV1/SH3BP1/IL18RAP/CD3D/IL18/BHLHE40/ARHGDIB/ITGB7
ZHAN_MULTIPLE_MYELOMA_MS_UP	ZHAN_MULTIPLE_MYELOMA_MS_UP	ZHAN_MULTIPLE_MYELOMA_MS_UP	34	-0.505132388241191	-1.8725810241276	0.000637000874938614	0.00618783145635895	0.00462846427254188	4064	tags=53%, list=20%, signal=42%	MYRIP/TRIM58/NRIP1/LARP6/KLHL13/BACE2/DSEL/VWA5A/DTNA/CDYL2/DSG2/CLGN/CLIC6/TCEAL2/CST3/SPRY2/JAM3/SLC22A17
PLASARI_TGFB1_SIGNALING_VIA_NFIC_10HR_UP	PLASARI_TGFB1_SIGNALING_VIA_NFIC_10HR_UP	PLASARI_TGFB1_SIGNALING_VIA_NFIC_10HR_UP	43	-0.473515681327199	-1.84725691961379	0.000646817421623507	0.00627098909935178	0.00469066573718999	4211	tags=56%, list=21%, signal=44%	TMTC4/ITGA1/ENPP5/KDM5A/NNAT/CPXM1/RICTOR/SPARCL1/PLSCR2/CYP2J2/F3/STEAP2/PERP/MPZL2/GPM6B/SERPINA3/FGF7/SLMAP/NFIB/EPHA7/STK26/EPHA4/CD38/PARM1
WP_MITOCHONDRIAL_LCFATTY_ACID_BETAOXIDATION	WP_MITOCHONDRIAL_LCFATTY_ACID_BETAOXIDATION	WP_MITOCHONDRIAL_LCFATTY_ACID_BETAOXIDATION	14	-0.695453407150708	-2.07075583763379	0.00065082260542523	0.00628669086864886	0.00470241057521924	3199	tags=57%, list=16%, signal=48%	HADH/CPT2/PECR/SLC25A20/ACADM/ACADL/EHHADH/SCP2
MEISSNER_BRAIN_HCP_WITH_H3K27ME3	MEISSNER_BRAIN_HCP_WITH_H3K27ME3	MEISSNER_BRAIN_HCP_WITH_H3K27ME3	215	0.341109746813257	1.54559237702891	0.000650955173060577	0.00628669086864886	0.00470241057521924	5835	tags=39%, list=29%, signal=28%	GSC/DMBX1/ADAMTS14/HOXC5/BARX1/HOXB9/TFAP2E/CRLF1/VAX2/ECEL1/SALL4/CDX1/HOXB6/NKX3-2/OVOL1/DRAXIN/TCFL5/GLP1R/HOXD8/NKX6-1/INSM2/HELT/WNT7B/HOXB7/REM1/KCP/FGF17/CHMP4C/FOXD4/LMX1A/HMX1/HOXC13/HOXD9/TLX1/LMX1B/AEBP1/LOXL1/HOXB5/LBX2/AMN/LHX3/GFI1/FOXB2/CYP26A1/CLDN7/FOXN4/GBX2/SCARF2/THBS4/VSX2/FOXB1/HOXC8/HOXC12/DRD4/WDR86/PLEKHG6/PPM1N/PAX1/CLDN3/FOXE3/FGF3/FGF8/COL8A2/IL12RB2/IRX6/BARHL1/LHX5/H…
REACTOME_GLOBAL_GENOME_NUCLEOTIDE_EXCISION_REPAIR_GG_NER_	REACTOME_GLOBAL_GENOME_NUCLEOTIDE_EXCISION_REPAIR_GG_NER_	REACTOME_GLOBAL_GENOME_NUCLEOTIDE_EXCISION_REPAIR_GG_NER_	72	0.460878812571237	1.79003956793576	0.000653974897319739	0.00630366151026536	0.00471510452284177	5418	tags=47%, list=27%, signal=35%	PARP2/LIG1/RFC2/RFC4/POLD1/RUVBL1/GTF2H4/UBE2I/RPA3/SUMO2/PCNA/COPS7B/POLD3/RFC5/NFRKB/MNAT1/COPS5/PIAS3/POLE3/INO80E/RAD23B/UBA52/YY1/UBC/SUMO3/XRCC1/RPA2/ACTL6A/PARP1/XPA/POLD2/INO80B/UBE2V2/ACTR5
KEGG_BETA_ALANINE_METABOLISM	KEGG_BETA_ALANINE_METABOLISM	KEGG_BETA_ALANINE_METABOLISM	19	-0.625292235314483	-1.99367166322735	0.000673720755518904	0.00647035171848799	0.00483978789193195	2142	tags=42%, list=11%, signal=38%	ACADM/ALDH2/AOC3/ALDH9A1/EHHADH/MLYCD/DPYS/ALDH3A2
BOYAULT_LIVER_CANCER_SUBCLASS_G12_DN	BOYAULT_LIVER_CANCER_SUBCLASS_G12_DN	BOYAULT_LIVER_CANCER_SUBCLASS_G12_DN	14	-0.693454209757877	-2.06480310287224	0.000673859982698529	0.00647035171848799	0.00483978789193195	4305	tags=79%, list=21%, signal=62%	ALDH1L1/ABCG2/FAM13A/GSTA3/HGD/TSKU/HHLA3/FAH/ADI1/QDPR/HLF
RICKMAN_HEAD_AND_NECK_CANCER_D	RICKMAN_HEAD_AND_NECK_CANCER_D	RICKMAN_HEAD_AND_NECK_CANCER_D	23	-0.57990173036916	-1.93423397778986	0.0006901445971961	0.00661399611094075	0.00494723311617692	4753	tags=65%, list=24%, signal=50%	FOLR1/SCGB3A1/TF/LTF/STATH/BPIFB1/AGR2/MUC5B/SORBS2/CLU/TFF3/BPIFB2/MSMB/ZG16B/PRR4
KEGG_GLUTATHIONE_METABOLISM	KEGG_GLUTATHIONE_METABOLISM	KEGG_GLUTATHIONE_METABOLISM	35	-0.495147864653009	-1.84783664359545	0.000708792006729157	0.00677969059310092	0.00507117168758832	4225	tags=54%, list=21%, signal=43%	SMS/GSS/GCLC/MGST2/GSTP1/GSTT1/GSTA3/GGT6/GPX2/GSTZ1/IDH1/GPX3/GGT7/TXNDC12/GSR/MGST1/GSTM3/GPX5/ANPEP
LIN_MELANOMA_COPY_NUMBER_DN	LIN_MELANOMA_COPY_NUMBER_DN	LIN_MELANOMA_COPY_NUMBER_DN	32	-0.519990331179432	-1.91613066473259	0.000712738616747163	0.00679354450183809	0.00508153433596963	5399	tags=66%, list=27%, signal=48%	PFKP/PAPSS2/PROSER1/MAF/CRYL1/KPNA3/ESD/B2M/EIF3J/MYCBP2/WWOX/FNDC3A/ALG5/MTMR6/TPT1/ELL3/PDIA3/MFAP1/PRKN/ATAD1/CLN5
WP_PROSTAGLANDIN_SYNTHESIS_AND_REGULATION	WP_PROSTAGLANDIN_SYNTHESIS_AND_REGULATION	WP_PROSTAGLANDIN_SYNTHESIS_AND_REGULATION	38	-0.485394364424772	-1.8420636742314	0.000712961610046697	0.00679354450183809	0.00508153433596963	3332	tags=45%, list=17%, signal=37%	ANXA6/TBXAS1/SCGB1A1/ABCC4/ANXA1/EDNRA/SOX9/EDNRB/HSD11B1/PTGER3/PTGDS/PTGIS/CYP11A1/CBR1/ANXA4/PPARGC1A/ANXA3
REACTOME_APC_C_CDH1_MEDIATED_DEGRADATION_OF_CDC20_AND_OTHER_APC_C_CDH1_TARGETED_PROTEINS_IN_LATE_MITOSIS_EARLY_G1	REACTOME_APC_C_CDH1_MEDIATED_DEGRADATION_OF_CDC20_AND_OTHER_APC_C_CDH1_TARGETED_PROTEINS_IN_LATE_MITOSIS_EARLY_G1	REACTOME_APC_C_CDH1_MEDIATED_DEGRADATION_OF_CDC20_AND_OTHER_APC_C_CDH1_TARGETED_PROTEINS_IN_LATE_MITOSIS_EARLY_G1	59	0.472498871744085	1.7587037294494	0.000719701599869381	0.00684470492980537	0.00511980205781767	4525	tags=39%, list=22%, signal=30%	CDC20/UBE2C/PLK1/PTTG1/AURKB/AURKA/CDC26/PSMA7/PSMD3/ANAPC2/PSMB7/PSME2/PSMD9/PSMA1/PSME1/PSMA5/PSMD2/UBA52/UBC/PSMB1/PSMD6/PSMD4/ANAPC10
RICKMAN_TUMOR_DIFFERENTIATED_MODERATELY_VS_POORLY_DN	RICKMAN_TUMOR_DIFFERENTIATED_MODERATELY_VS_POORLY_DN	RICKMAN_TUMOR_DIFFERENTIATED_MODERATELY_VS_POORLY_DN	11	0.764630014156753	1.90339982029642	0.000722423296401933	0.00685752760253774	0.00512939334727648	4029	tags=91%, list=20%, signal=73%	SRRT/MCM3/LUC7L3/JRK/CSPP1/SRSF1/SRSF3/IPO9/TMEM70/UCK2
REACTOME_BASE_EXCISION_REPAIR	REACTOME_BASE_EXCISION_REPAIR	REACTOME_BASE_EXCISION_REPAIR	39	0.530128784012721	1.84606598073126	0.000728981419925004	0.0068991634699122	0.00516053674960702	5254	tags=56%, list=26%, signal=42%	NEIL3/PARP2/LIG1/RFC2/RFC4/POLD1/FEN1/UNG/TDG/RPA3/MBD4/PCNA/POLD3/RFC5/POLE3/APEX1/XRCC1/RPA2/NTHL1/PARP1/POLD2/TERF1
GEORGES_CELL_CYCLE_MIR192_TARGETS	GEORGES_CELL_CYCLE_MIR192_TARGETS	GEORGES_CELL_CYCLE_MIR192_TARGETS	52	0.503775233217459	1.83873020289873	0.000729573064713327	0.0068991634699122	0.00516053674960702	1782	tags=31%, list=9%, signal=28%	KIF23/POLQ/KIF14/LMNB2/MKI67/RAD51/DTL/MAD2L1/CDC7/MCM6/MCM3/TDG/NFYA/BRCA1/TDP1/RAD21
LU_TUMOR_VASCULATURE_UP	LU_TUMOR_VASCULATURE_UP	LU_TUMOR_VASCULATURE_UP	21	0.631389185240208	1.88638812768402	0.000741641794186946	0.00698682543089702	0.00522610741961327	2200	tags=48%, list=11%, signal=42%	PLXDC1/ADAP2/POSTN/HSPA6/VCAN/HOPX/COL5A3/FJX1/SPP1/TNFAIP6
NIKOLSKY_BREAST_CANCER_7P22_AMPLICON	NIKOLSKY_BREAST_CANCER_7P22_AMPLICON	NIKOLSKY_BREAST_CANCER_7P22_AMPLICON	22	0.6151417325748	1.86112424048327	0.000741641794186946	0.00698682543089702	0.00522610741961327	4205	tags=55%, list=21%, signal=43%	SNX8/RADIL/TNRC18/ADAP1/PSMG3/AMZ1/COX19/FBXL18/GET4/MICALL2/AP5Z1/INTS1
KEGG_RIBOSOME	KEGG_RIBOSOME	KEGG_RIBOSOME	82	0.427405714105465	1.70354682979083	0.000744829801253153	0.007003644440032	0.00523868794696439	8867	tags=68%, list=44%, signal=38%	RPL30/RPL26L1/RPL36A/RPS15A/RPL35/RPS21/RPL38/RPS29/RPL21/UBA52/RPLP1/RPLP2/RPL27/RPS3/RPL18A/RPS10/RPL28/RPL37/RPL6/RPL27A/RPSA/MRPL13/RPL36/RPS26/RPL37A/RPS17/RPS25/RPS13/RPS27/RPL32/RPL35A/RPS7/RPS18/RPS16/RPL31/RPL7/RPS15/RPLP0/FAU/RPL34/RPL7A/RPS4Y1/RPL12/RPL24/RPL14/RPL19/RPL39/RPL11/RPS11/RPL23/RPS9/RPL23A/RPL22/RPL4/RPS27A/RPS20
ELLWOOD_MYC_TARGETS_DN	ELLWOOD_MYC_TARGETS_DN	ELLWOOD_MYC_TARGETS_DN	35	-0.493626379404102	-1.84215863022546	0.000750897125432489	0.00704742358512109	0.00527143450936777	2732	tags=49%, list=14%, signal=42%	TMEM170A/UFC1/GANAB/DAZAP2/TMED4/IDE/SMIM14/ALDH2/TMED3/DNAJC10/ANAPC16/PDIA6/MCFD2/NKX3-1/EGF/SATB1/FMOD
REACTOME_HSP90_CHAPERONE_CYCLE_FOR_STEROID_HORMONE_RECEPTORS_SHR_	REACTOME_HSP90_CHAPERONE_CYCLE_FOR_STEROID_HORMONE_RECEPTORS_SHR_	REACTOME_HSP90_CHAPERONE_CYCLE_FOR_STEROID_HORMONE_RECEPTORS_SHR_	44	-0.463566945482979	-1.82944253787387	0.00080194502834347	0.00750898104785762	0.0056166769809942	1999	tags=36%, list=10%, signal=33%	NR3C1/ACTR10/DCTN1/TUBA3D/DYNLL2/DCTN6/TUBA3C/TUBA4A/TUBA3E/DNAJA4/CAPZB/DYNC1LI2/DYNC1I1/NR3C2/PGR/FKBP5
DARWICHE_SKIN_TUMOR_PROMOTER_UP	DARWICHE_SKIN_TUMOR_PROMOTER_UP	DARWICHE_SKIN_TUMOR_PROMOTER_UP	114	0.394278294241812	1.65827991340707	0.000803083492801115	0.00750898104785762	0.0056166769809942	4421	tags=38%, list=22%, signal=30%	UBE2C/NUF2/ENG/ARHGAP4/STX16/LTB4R/HOMER3/TCTEX1D2/DYNLL1/BATF3/ACAN/SPP1/SNHG3/CMPK2/RHOH/TRMT1/SRSF1/LHX3/ENO1/LY6E/NRSN1/ARAP1/CXCL16/NCL/SNHG9/PTPRCAP/IRAK1/PDCD5/LDHA/PLEKHA4/SRM/CHPT1/SLPI/FOXL2/ELAVL1/KLF13/IFITM3/ICAM1/ACOT9/CAPN2/PFKL/CACNA1E/CTSV
REACTOME_SPHINGOLIPID_METABOLISM	REACTOME_SPHINGOLIPID_METABOLISM	REACTOME_SPHINGOLIPID_METABOLISM	67	-0.406719787191039	-1.80261749525539	0.000819777231982121	0.00765074340053594	0.00572271444972467	2951	tags=33%, list=15%, signal=28%	PPM1L/SPTLC3/B4GALNT1/SGMS1/ACER2/PSAP/ARSB/SUMF1/SGMS2/CERS3/HEXA/SMPD1/ARSF/ARSD/ALDH3B2/ASAH1/HEXB/ARSK/SUMF2/GALC/FA2H/ALDH3A2
DELACROIX_RAR_BOUND_ES	DELACROIX_RAR_BOUND_ES	DELACROIX_RAR_BOUND_ES	357	0.305126025496691	1.45201074755668	0.000821995564642189	0.00765713405645233	0.00572749462559012	5176	tags=33%, list=26%, signal=25%	IQGAP3/MYBL2/PLXDC1/NEK2/NDUFA4L2/LRRC75A/PLCB3/SPC25/CELSR3/CTSZ/MDK/STMN2/GMNN/INPPL1/ST6GALNAC6/RASAL3/GDF3/PIDD1/SET/LEFTY2/CENPM/CDX1/PCGF2/MOK/IL3RA/STK11/ACKR3/MGAT3/NANOS3/PPP1R14B/SPIRE2/INHA/PCGF1/UPP1/PDGFRB/HNRNPAB/PLK3/SPP1/UCK1/ZIC5/FAM171B/NOTCH4/WSB2/MTG2/DUSP9/SMARCD1/MYCN/ZNF438/MOBP/COL4A1/SBNO2/RXRB/CD37/WIZ/PARVB/CSF2RA/MRPL37/RPS15A/ATG4D/GBX2/CCP110/EVA1A/ERAS/STAT4/GTPBP4/…
REACTOME_SMOOTH_MUSCLE_CONTRACTION	REACTOME_SMOOTH_MUSCLE_CONTRACTION	REACTOME_SMOOTH_MUSCLE_CONTRACTION	27	-0.541885676179174	-1.92532913638476	0.000832343644641546	0.0077390909081848	0.0057887979049068	4281	tags=44%, list=21%, signal=35%	CAV3/SORBS3/ITGA1/ANXA6/ANXA1/ACTA2/TPM2/MYL9/LMOD1/VCL/SORBS1/CALM1
CHICAS_RB1_TARGETS_SENESCENT	CHICAS_RB1_TARGETS_SENESCENT	CHICAS_RB1_TARGETS_SENESCENT	434	0.299420659952397	1.45003204082624	0.000833899591021441	0.0077391462044053	0.00578883926617897	2758	tags=21%, list=14%, signal=19%	VASH1/UBE2T/BGN/ESM1/MELK/ITGBL1/IL11/LMNB1/NUP85/MCM7/CENPU/CRIP1/THBS2/SLC20A1/EZH2/RRM2/DSN1/IGFBP3/SPDL1/GINS1/TMEM132A/DTL/CCNE2/ANP32B/RFC2/NCAPG2/CENPK/ZNF367/GMNN/RNASEH2A/RFC4/POSTN/CST2/INHBA/FANCI/SOX11/ACYP1/CDC7/CDC6/PIDD1/ACOT7/S100PBP/MCM6/PSMC3IP/MCM3/FEN1/CCNE1/NRGN/MCM2/ACKR3/LAPTM5/WDHD1/FANCG/PAQR5/MEDAG/MCM4/MCM5/RANBP1/RPA3/SAC3D1/MBD4/CCL3/PRR11/HPSE/CSTF3/TMPO/MLLT6/PCNA/W…
REACTOME_DAP12_INTERACTIONS	REACTOME_DAP12_INTERACTIONS	REACTOME_DAP12_INTERACTIONS	32	0.548932439125823	1.82131478014298	0.000846600840163118	0.00784244525961865	0.00586610639761497	3672	tags=44%, list=18%, signal=36%	VAV2/TREM2/PLCG1/LAT/SYK/FYN/BTK/HRAS/CD300LB/TREM1/PIK3R2/SIGLEC14/SHC1/LCP2
ICHIBA_GRAFT_VERSUS_HOST_DISEASE_D7_UP	ICHIBA_GRAFT_VERSUS_HOST_DISEASE_D7_UP	ICHIBA_GRAFT_VERSUS_HOST_DISEASE_D7_UP	92	0.413076119313423	1.67829801822208	0.000852700615390839	0.00788432254193788	0.0058974303770111	5465	tags=50%, list=27%, signal=37%	MSR1/LILRB4/TMSB10/C1QB/LY86/IL18BP/HLA-DMA/FLOT1/COL4A1/NFKBIZ/IFI27/CD53/GIMAP4/HCK/SAAL1/IRF7/IRF8/VCAM1/PSME2/HLA-DRA/HLA-DRB1/RNASE2/CD14/PSME1/ZIC3/BCL2A1/MPEG1/MNDA/PROCR/PLD4/LCP2/ICAM1/LY6H/CD74/CXCL9/SERPINA10/CXCL10/IFIT3/IRF1/CCL7/IRGM/CCL2/ADGRE1/LYZ/PKM/GBP4
REACTOME_CELLULAR_SENESCENCE	REACTOME_CELLULAR_SENESCENCE	REACTOME_CELLULAR_SENESCENCE	103	0.398938244879113	1.65211057163867	0.000863911211858995	0.00797321382774854	0.00596392057530054	4258	tags=35%, list=21%, signal=28%	UBE2C/CCNA2/E2F1/E2F2/LMNB1/EZH2/CCNE2/CDKN2D/CDC26/EED/CCNE1/E2F3/CDKN2B/ERF/CDKN2A/MDM4/MAPKAPK2/MAPK11/VENTX/IGFBP7/PHC2/ANAPC2/TXN/MAPK3/EHMT1/ETS1/HIRA/CBX4/HMGA1/UBA52/MAP3K5/UBC/MAPKAPK5/RELA/PHC1/UBN1
HOSHIDA_LIVER_CANCER_SUBCLASS_S1	HOSHIDA_LIVER_CANCER_SUBCLASS_S1	HOSHIDA_LIVER_CANCER_SUBCLASS_S1	185	0.353806103429539	1.58681742761857	0.000878142352871217	0.00806923323549412	0.00603574257002607	3965	tags=35%, list=20%, signal=28%	CDC20/PKMYT1/CRIP2/CDC25B/COL11A1/COL5A2/FCGR2A/IFI30/DGKZ/POSTN/COL3A1/STX3/ARPC1B/VCAN/MGP/KLC1/LAPTM5/TRAF3/C1QB/C3AR1/COL1A2/LSP1/SRI/CDK2AP1/HCLS1/CCL3/FBRS/AEBP1/HLA-DMA/TNFRSF1B/SMARCD1/GPNMB/COL15A1/ADAM8/COL4A1/POLD3/CD37/CD53/ITGB2/CORO1A/PKN1/PPP4R1/RNASE1/PLAUR/ARF5/RIT1/PIM2/RNASE6/CDH11/ALOX5AP/PKD2/CXCR4/IL15RA/BCL2A1/DUT/PROCR/CD3D/PSMD2/COL4A2/ADAM15/ARHGDIB/SLC7A5/CYBB/NPC2/CD74
REACTOME_TELOMERE_MAINTENANCE	REACTOME_TELOMERE_MAINTENANCE	REACTOME_TELOMERE_MAINTENANCE	58	0.467266700609408	1.74029264400727	0.000878337470448212	0.00806923323549412	0.00603574257002607	5943	tags=57%, list=29%, signal=40%	CCNA2/CHTF18/PIF1/LIG1/BLM/RFC2/RFC4/POLD1/RUVBL1/FEN1/POLA2/RPA3/PCNA/POLD3/RFC5/POLR2H/POLR2K/DAXX/POLR2L/DSCC1/DNA2/PPP6R3/GAR1/POLR2F/RPA2/ANKRD28/POLD2/NHP2/TERF1/TERT/POLR2I/ACD/CDK2
PARENT_MTOR_SIGNALING_UP	PARENT_MTOR_SIGNALING_UP	PARENT_MTOR_SIGNALING_UP	440	-0.232803925811824	-1.32257775740906	0.000879163404788464	0.00806923323549412	0.00603574257002607	3882	tags=28%, list=19%, signal=23%	CDC40/SGSM3/GBF1/KDM5A/LAMB3/EIF5A/MRPS27/SLC39A7/MVD/THNSL2/CTNND1/ITGA7/COPZ1/ALAS1/IQGAP1/FAM13A/PTPN18/DHRS12/GSTT1/GLRX/PPARD/PAPSS1/GYG2/KAT6B/ECHDC3/CPT2/PRKAR2A/SIX2/ME3/HMGCS1/MPDZ/HMGCL/ALDH4A1/ZCWPW1/PRIM2/EPB41L4A/ARRB1/FARP1/CYP4F12/TSPAN31/DHODH/CYB561/CRADD/WWOX/SLC4A4/BCHE/ARHGAP26/TCF25/AASDHPPT/PECR/VPS11/GTF3C1/F2RL1/INTS9/EID1/KLF3/UBE4B/NSDHL/CIDEC/RAB5B/COPG1/CYP4F11/TM9SF4/…
BORCZUK_MALIGNANT_MESOTHELIOMA_UP	BORCZUK_MALIGNANT_MESOTHELIOMA_UP	BORCZUK_MALIGNANT_MESOTHELIOMA_UP	238	0.33405396843583	1.53146749181419	0.000887748683206182	0.00813308105550178	0.00608350039211112	5493	tags=39%, list=27%, signal=29%	UBE2C/BUB1B/TOP2A/FSCN1/TK1/THBS2/GINS1/SMC4/CKS2/CCNE2/PMS2P1/RFC2/DBN1/RFC4/UBE2E3/SNRPF/DUSP7/MAD2L1/TMEM183A/UBE2D2/CCNB1/MCM6/KIF11/F2R/UBAP2L/CHTOP/RAB32/TAF11/HDGF/WSB2/MAPKAPK2/RAD21/PCNA/YKT6/SSBP1/LIN37/LPGAT1/SRSF1/PARVB/HPRT1/ZWINT/RPS15A/NCBP2/SRPK1/EIF3H/COPS5/LOXL2/HNRNPC/RIT1/PSMB7/CCNF/STIP1/SRSF3/BICD2/RAD1/ARPC4/BLMH/FKBP1A/GLO1/WEE1/HMGA1/FTSJ1/PUF60/PSMD2/MRPL28/UBE2A/LAMC1/C…
BROWNE_HCMV_INFECTION_16HR_DN	BROWNE_HCMV_INFECTION_16HR_DN	BROWNE_HCMV_INFECTION_16HR_DN	61	-0.4113775933026	-1.8209320103539	0.000898708466050441	0.00821840910437702	0.00614732530855401	2817	tags=38%, list=14%, signal=33%	FBXO21/SERPINB6/RBPMS/CAMK1G/COL13A1/SLC16A5/MAP2K6/ROR2/APOBEC3C/TMEM187/FABP3/FGF2/ADIRF/TGFBR3/SVIL/GDF10/SEMA3A/METTL7A/PDCD4/RHOBTB3/ANPEP/MAGI2/NAAA
NIKOLSKY_BREAST_CANCER_17Q21_Q25_AMPLICON	NIKOLSKY_BREAST_CANCER_17Q21_Q25_AMPLICON	NIKOLSKY_BREAST_CANCER_17Q21_Q25_AMPLICON	267	0.319531023058689	1.47959303849907	0.000912629632227011	0.00832862115180786	0.00622976332056759	5655	tags=38%, list=28%, signal=28%	EME1/BIRC5/TK1/NUP85/CEP131/PPP1R9B/TRIM65/NPLOC4/LINC00482/ENGASE/HOXB9/CD300LF/UNC13D/TTLL6/FSCN2/CD300A/PDE6G/CBX1/HOXB6/SLC16A3/FAM20A/ALYREF/LIMD2/LUC7L3/TEX19/MILR1/CDR2L/POLG2/HOXB7/TSEN54/ABI3/ARL16/MIF4GD/TLK2/TMC8/SUMO2/PRR11/METRNL/UBE2Z/HOXB5/SKAP1/SLC25A19/YPEL2/GRIN2C/CD300LB/CEP95/GNGT2/TRIM25/ICAM2/MMD/RPL38/FBF1/LRRC45/RAC3/MRPS7/DDX5/EVPL/SLC39A11/APOH/CCDC137/GDPD1/DDX42/HOXB8/…
WP_INTEGRATED_CANCER_PATHWAY	WP_INTEGRATED_CANCER_PATHWAY	WP_INTEGRATED_CANCER_PATHWAY	35	0.526236407590929	1.79038150400845	0.000914096613497037	0.00832862115180786	0.00622976332056759	4153	tags=43%, list=21%, signal=34%	PLK1/E2F1/CDK1/CDC25B/BLM/BBC3/CASP3/CDKN2B/CHEK2/BRCA1/NOXA1/BAX/MAP3K5/CHEK1/BAD
EHLERS_ANEUPLOIDY_UP	EHLERS_ANEUPLOIDY_UP	EHLERS_ANEUPLOIDY_UP	32	-0.510231049634339	-1.88016834483349	0.000916372749302268	0.00833415143400041	0.00623389994156734	1885	tags=34%, list=9%, signal=31%	FNDC3A/BCL2L2/CWC27/CGRRF1/FERMT2/EXTL2/HAUS4/RWDD2B/FBXO33/ALDH3A2/PTPRN2
WP_STRIATED_MUSCLE_CONTRACTION_PATHWAY	WP_STRIATED_MUSCLE_CONTRACTION_PATHWAY	WP_STRIATED_MUSCLE_CONTRACTION_PATHWAY	29	-0.517041799884285	-1.86422035395237	0.000918815710125194	0.00834117607391835	0.00623915433401758	2038	tags=34%, list=10%, signal=31%	TNNI1/ACTA2/TPM2/DMD/MYOM1/DES/MYL9/MYH6/ACTC1/MYBPC1
DAVICIONI_TARGETS_OF_PAX_FOXO1_FUSIONS_UP	DAVICIONI_TARGETS_OF_PAX_FOXO1_FUSIONS_UP	DAVICIONI_TARGETS_OF_PAX_FOXO1_FUSIONS_UP	197	-0.286250961407679	-1.49994205952203	0.000922000776984467	0.00835489996276487	0.00624941972822789	4777	tags=38%, list=24%, signal=29%	NTAN1/YPEL5/FBN2/EPHA3/MME/WBP1L/MYOD1/NMRK1/GATM/JUN/FGFR4/DUSP1/LRRC17/DPY19L1/CIB1/CUL3/ADAM10/NR3C1/STATH/SPATS2L/NUP93/KRT18/DENND2A/RHOB/CCND2/NRCAM/AACS/GALNT10/MYOF/ARRB1/CAV2/EMP1/LEPROT/ADAMTS5/VWA5A/ADD1/SCN3B/FST/ARID5B/TSPAN8/BCHE/CAP1/GAS1/BMP5/VSTM4/TGFB1I1/ITPKB/P3H2/HMGCR/PHACTR2/FOXO1/GPM6B/M6PR/NCOA4/SNAI2/CD44/CREG1/MAP1LC3B/CAV1/KLF4/SOCS2/TBC1D9/EYA1/FZD1/DDAH1/SC5D/FGGY/TMX…
CREIGHTON_ENDOCRINE_THERAPY_RESISTANCE_4	CREIGHTON_ENDOCRINE_THERAPY_RESISTANCE_4	CREIGHTON_ENDOCRINE_THERAPY_RESISTANCE_4	231	-0.267650856875735	-1.43190607469206	0.00093675928191377	0.00845876339957882	0.00632710901403136	3900	tags=32%, list=19%, signal=26%	DOK7/HPGD/METTL14/AK4/MYO16/SSTR2/DLG5/NRIP1/KCNJ3/NAF1/ELOVL2/TMEM167A/SRGAP1/ELP5/LRIG1/SGK3/ADAMTS19/COL4A5/EMC8/TTC37/AMFR/TECR/FRK/BAG3/IRS1/FTO/MYB/SYTL5/TSKU/LYPLAL1/MT2A/KCNMB4/APH1B/JADE1/ATRNL1/NT5DC3/RGS22/COX15/UTP14C/SLC27A2/SLC27A6/SEMA3F/ELOVL5/PGR/FDFT1/SERPINA3/MPPED2/SLC22A5/TIPARP/PI15/ITGA2/SMPDL3B/CYP1B1/LAMP2/DHTKD1/PIK3R1/TSPYL5/FKBP5/GREB1/SERPINA5/SYTL4/FREM2/PPP1R7/CYB5A…
WANG_RESPONSE_TO_ANDROGEN_UP	WANG_RESPONSE_TO_ANDROGEN_UP	WANG_RESPONSE_TO_ANDROGEN_UP	21	-0.596328539472776	-1.93340209603682	0.000936850823145822	0.00845876339957882	0.00632710901403136	3515	tags=52%, list=17%, signal=43%	MAP7/EVI5/SLC30A7/TMEM50A/CRLS1/INSIG1/DYNLL2/HMGCR/APPBP2/MTERF4/SPCS3
REACTOME_CONDENSATION_OF_PROMETAPHASE_CHROMOSOMES	REACTOME_CONDENSATION_OF_PROMETAPHASE_CHROMOSOMES	REACTOME_CONDENSATION_OF_PROMETAPHASE_CHROMOSOMES	10	0.754421261786824	1.85188279839563	0.000946143632969455	0.00852724758017417	0.00637833480861795	2232	tags=60%, list=11%, signal=53%	NCAPG/CDK1/CCNB2/SMC4/CCNB1/SMC2
BLANCO_MELO_COVID19_SARS_COV_2_POS_PATIENT_LUNG_TISSUE_DN	BLANCO_MELO_COVID19_SARS_COV_2_POS_PATIENT_LUNG_TISSUE_DN	BLANCO_MELO_COVID19_SARS_COV_2_POS_PATIENT_LUNG_TISSUE_DN	135	0.369133501876524	1.58852761456363	0.000950203364436768	0.00854840612366267	0.00639416128406193	4871	tags=39%, list=24%, signal=30%	DOCK6/MCM7/CRIP1/DPH7/RNF31/ADAMTS2/PLEKHM2/BCR/BAP1/PODXL/ARHGEF15/LMBR1L/MFNG/CC2D1B/MAFG/HMCES/PPP1R14B/GRPEL2/PHLDB1/RASSF1/ADCY6/RXRB/ARAP3/LETM1/F2RL3/LZTR1/NDST1/CCDC130/SPHK1/TCERG1/ZNF160/CHFR/PPP1R16B/THOC6/SIN3B/PRKY/MDC1/SPSB3/PRELID1/ARRDC2/ULK3/ADAM15/WDR74/FBXW5/ELK3/SLC25A29/INPP5A/TBCD/NCAPH2/STC1/MAF1/EDC3/SGSM2
REACTOME_CYCLIN_A_CDK2_ASSOCIATED_EVENTS_AT_S_PHASE_ENTRY	REACTOME_CYCLIN_A_CDK2_ASSOCIATED_EVENTS_AT_S_PHASE_ENTRY	REACTOME_CYCLIN_A_CDK2_ASSOCIATED_EVENTS_AT_S_PHASE_ENTRY	70	0.445594092514977	1.71479648273944	0.000954740056370215	0.0085737717652095	0.00641313464597032	4327	tags=40%, list=21%, signal=32%	CCNA2/E2F1/CDC25B/CCNE2/CABLES1/CCNE1/PSMA7/LIN37/PTK6/MNAT1/E2F5/PSMD3/PSMB7/PSME2/PSMD9/PSMA1/AKT2/PSME1/PSMA5/WEE1/PSMD2/UBA52/UBC/PSMB1/PSMD6/CUL1/LIN9/PSMD4
DARWICHE_SQUAMOUS_CELL_CARCINOMA_DN	DARWICHE_SQUAMOUS_CELL_CARCINOMA_DN	DARWICHE_SQUAMOUS_CELL_CARCINOMA_DN	130	0.372192456793547	1.60216798686097	0.000961163401723377	0.00861475520789872	0.00644379003818497	3873	tags=29%, list=19%, signal=24%	SPAG5/NUF2/SPC24/ARHGAP4/TREM2/ASNS/SLC39A13/KRT2/GID8/LTB4R/HOMER3/RTN4R/TCTEX1D2/TNFRSF25/ACAD9/MSI1/WDR70/BATF3/CSPP1/COX19/MYCN/PVT1/BHLHE22/SRSF1/LHX3/SCN1B/IRAK1/ZNF787/ZNF830/OGFOD2/LYAR/BCL2A1/CP/FOXL2/KRTAP5-2/CALML5/MED17/COL20A1
REACTOME_GLYCOSPHINGOLIPID_METABOLISM	REACTOME_GLYCOSPHINGOLIPID_METABOLISM	REACTOME_GLYCOSPHINGOLIPID_METABOLISM	33	-0.513349388494382	-1.88953971563891	0.000963599024727329	0.00861475520789872	0.00644379003818497	2744	tags=61%, list=14%, signal=52%	ASAH2/GLA/GM2A/ARSG/NEU1/SMPD2/GLB1L/B4GALNT1/PSAP/ARSB/SUMF1/HEXA/SMPD1/ARSF/ARSD/ASAH1/HEXB/ARSK/SUMF2/GALC
THILLAINADESAN_ZNF217_TARGETS_UP	THILLAINADESAN_ZNF217_TARGETS_UP	THILLAINADESAN_ZNF217_TARGETS_UP	28	0.580174756778529	1.87526013303965	0.000965422996637027	0.00861475520789872	0.00644379003818497	3849	tags=50%, list=19%, signal=41%	CDC25C/MND1/LMNB1/CENPU/CDCA8/TCF3/DAZAP1/BRCA1/PRR11/KCTD15/RAD51AP1/RAC3/CAMK2N1/LBR
BIOCARTA_SM_PATHWAY	BIOCARTA_SM_PATHWAY	BIOCARTA_SM_PATHWAY	12	0.731474572757248	1.87670076655114	0.000966205270663586	0.00861475520789872	0.00644379003818497	3655	tags=83%, list=18%, signal=68%	SNRPF/SRSF2/SNRPB2/SNRPG/SNRPD2/SNRNP70/SNRPE/SNRPD3/SNRPD1/SNRPB
REACTOME_NUCLEAR_ENVELOPE_BREAKDOWN	REACTOME_NUCLEAR_ENVELOPE_BREAKDOWN	REACTOME_NUCLEAR_ENVELOPE_BREAKDOWN	41	0.51600800878493	1.79789188982262	0.000973772753251468	0.0086665050541298	0.00648249864168837	2682	tags=29%, list=13%, signal=25%	PLK1/CDK1/LMNB1/NUP85/CCNB2/CCNB1/NUP107/TMPO/VRK1/POM121/EMD/RAE1
WP_NUCLEOTIDE_GPCRS	WP_NUCLEOTIDE_GPCRS	WP_NUCLEOTIDE_GPCRS	10	0.754117516923639	1.85113719389622	0.000975480841261956	0.0086665050541298	0.00648249864168837	2156	tags=50%, list=11%, signal=45%	ADORA2A/ADORA1/P2RY6/LTB4R/ADORA3
KARAKAS_TGFB1_SIGNALING	KARAKAS_TGFB1_SIGNALING	KARAKAS_TGFB1_SIGNALING	17	0.667220874973267	1.86782949857693	0.000979182606546668	0.00868394094935615	0.00649554059648047	2833	tags=53%, list=14%, signal=46%	PLK1/BIRC5/FAP/KIF3C/BRCA1/IGFBP7/IL15/FN1/CST6
SCHAEFFER_PROSTATE_DEVELOPMENT_AND_CANCER_BOX4_DN	SCHAEFFER_PROSTATE_DEVELOPMENT_AND_CANCER_BOX4_DN	SCHAEFFER_PROSTATE_DEVELOPMENT_AND_CANCER_BOX4_DN	20	-0.617216367802537	-1.98078782238391	0.00100879050995806	0.00893065783017832	0.00668008348139452	3706	tags=55%, list=18%, signal=45%	NRIP1/EIF3A/CDC37L1/TMED2/GCC2/CANX/CTSO/ELOVL5/SSR1/VPS36/NFIA
MILI_PSEUDOPODIA_HAPTOTAXIS_UP	MILI_PSEUDOPODIA_HAPTOTAXIS_UP	MILI_PSEUDOPODIA_HAPTOTAXIS_UP	381	-0.239630339545702	-1.34823956338984	0.0010476388844254	0.00924453671154138	0.00691486317740601	4195	tags=29%, list=21%, signal=23%	KPNA3/ERI1/PPP2R3A/MBNL1/TRAPPC2/CUL3/TOPORS/RYBP/MSANTD4/YAF2/MOB4/WWTR1/MLLT3/NR3C1/USP16/LTN1/TRAPPC8/VPS35/RAB8B/PTPN4/ORC3/RAP1A/WBP4/SLC25A46/SDHAF3/TMEM167A/EIF3J/DDR2/TTC33/UFSP2/DNAJB4/RAB13/CCND2/HMGCS1/HNRNPH2/DNM1L/KIF1C/ANKRD13C/RSPRY1/SRP54/CISD1/ARMCX3/APC/CCNC/FAM13B/DTNA/COPS2/SH3GLB1/MIB1/TCF12/PPP1R12A/AASDHPPT/PPP1CB/GTF3C6/ARL5A/NAA30/ASNSD1/CDC5L/ATE1/TIGD2/ACBD5/SMIM13/KIAA…
BOSCO_TH1_CYTOTOXIC_MODULE	BOSCO_TH1_CYTOTOXIC_MODULE	BOSCO_TH1_CYTOTOXIC_MODULE	87	0.423812168999987	1.7020076074712	0.00104794868390395	0.00924453671154138	0.00691486317740601	5290	tags=49%, list=26%, signal=37%	MKI67/RRM2/STAB1/LILRB5/CDC7/P2RX5/IL2RA/F2R/FAM20A/IL4I1/CMKLR1/SLA2/FCGR2B/CMPK2/SAMD3/TNFSF18/GIMAP4/ADORA3/IL15/RUNX3/STAT4/SH2D1A/GIMAP8/RNASE2/GIMAP7/IL15RA/CD5/IFNG/NKG7/CXCL9/GIMAP5/DNA2/SLAMF1/IL12RB2/CXCL10/HESX1/IL10/TMEM229B/IL21/CCL7/ADAM3A/PRF1/ENPP2
FARMER_BREAST_CANCER_CLUSTER_6	FARMER_BREAST_CANCER_CLUSTER_6	FARMER_BREAST_CANCER_CLUSTER_6	12	-0.720350155245234	-1.99965861642315	0.00105123153244589	0.00925714116667081	0.00692429124128475	3268	tags=67%, list=16%, signal=56%	RHOB/KIAA0232/AGR2/GPD1L/REEP5/TBC1D9/RBM47/TTC39A
WP_IL18_SIGNALING_PATHWAY	WP_IL18_SIGNALING_PATHWAY	WP_IL18_SIGNALING_PATHWAY	222	0.334558254024397	1.51806691804465	0.00106923524569539	0.00939910489745967	0.00703047933974657	5615	tags=39%, list=28%, signal=29%	STMN1/LMNB2/CCNA2/CLDN15/CCNB2/PRCC/HMOX1/PLCG1/COL3A1/ITGA2B/IL2RA/CASP3/KLC1/HOXD8/COL1A2/PTPN7/NCF1/HDAC3/RGS16/APBA2/IL18BP/HDGF/SPP1/UCK1/CCL3/SEMA6C/NCF2/PRKCD/TRPC2/NFKBIZ/RXRB/UGT2B10/ARFGAP1/MMP13/PKN1/ENO1/LTB/CXCL16/FN1/ULBP2/RAE1/IRAK1/NPPB/PLOD3/S1PR4/MAPK3/IKBKB/CCL1/TRAF1/IFNG/BAX/IL18RAP/KIFC3/ELAVL1/TOMM40/IL18/CLDN3/IL37/ICAM1/NFKB2/FASLG/BAD/RELA/CCL19/CPT1A/CETP/MMP3/IL10/RUSC…
REACTOME_TCR_SIGNALING	REACTOME_TCR_SIGNALING	REACTOME_TCR_SIGNALING	91	0.414164372368846	1.68355959194996	0.00108034531502699	0.00948007760620343	0.00709104648546065	7832	tags=63%, list=39%, signal=39%	PLCG1/LAT/UBE2D2/PSMA7/ZAP70/CD4/PSMD3/PSMB7/PSME2/HLA-DRA/PSMD9/PSMA1/EVL/HLA-DRB1/PIK3R2/IKBKB/PSME1/CD247/PSMA5/PTPN22/CD3D/CSK/PSMD2/UBA52/LCP2/UBC/PSMB1/PSMD6/CUL1/RELA/HLA-DQA2/PSMD4/HLA-DRB5/CD101/PSMA3/PTPRC/ITK/LCK/RIPK2/PSMC1/NCK1/PSMD14/CDC34/CD3E/PAK1/INPP5D/PSMC2/PSMB2/PSMB11/SKP1/PSMD11/NFKBIA/ENAH/PSMC4/PSMC3/PSMB8/CD3G
KEGG_ECM_RECEPTOR_INTERACTION	KEGG_ECM_RECEPTOR_INTERACTION	KEGG_ECM_RECEPTOR_INTERACTION	67	0.454020898217442	1.73468132890747	0.00108719225459106	0.00952342267925116	0.0071234683643381	2769	tags=31%, list=14%, signal=27%	THBS3/ITGA11/THBS2/LAMC3/HMMR/COL11A1/COL5A2/COL3A1/ITGA2B/ITGA10/COL5A3/VWF/COL5A1/COL1A2/SPP1/COL4A1/ITGA4/IBSP/FN1/THBS4/SDC1
REACTOME_HIV_INFECTION	REACTOME_HIV_INFECTION	REACTOME_HIV_INFECTION	188	0.347871794646591	1.56318048937659	0.00109905604811485	0.00958453930897805	0.00716918327094862	6085	tags=40%, list=30%, signal=29%	NUP85/CDK9/LIG1/ELL/TAF4/FEN1/NELFB/PSMA7/NUP107/FYN/VPS37D/GTF2H4/CHMP4C/ELMO1/RANBP1/TAF15/TAF11/XPO1/CD4/TBP/HCK/POM121/MNAT1/NCBP2/PSMD3/DOCK2/PSMB7/PSME2/RAE1/POLR2H/POLR2K/PSMD9/PSMA1/AP1S2/CXCR4/PSME1/CD247/KPNB1/PSMA5/NELFA/HMGA1/PSMD2/UBA52/SSRP1/POLR2L/MVB12B/UBC/AP1M1/PPIA/PSMB1/PSMD6/TAF5/NUP205/GTF2E1/PSMD4/TAF2/POLR2F/NELFE/RAN/NCBP1/TPR/NUP37/PSMA3/BANF1/CCNK/NUP54/NPM1/LCK/POLR2I/…
REACTOME_RESOLUTION_OF_D_LOOP_STRUCTURES	REACTOME_RESOLUTION_OF_D_LOOP_STRUCTURES	REACTOME_RESOLUTION_OF_D_LOOP_STRUCTURES	26	0.596996533867185	1.88847547403317	0.00109933356392626	0.00958453930897805	0.00716918327094862	5035	tags=62%, list=25%, signal=46%	EME1/EXO1/MUS81/RMI2/RAD51/BLM/XRCC2/BRCA1/BRCA2/RAD51AP1/XRCC3/BRIP1/DNA2/TOP3A/RAD51D/GEN1
WP_INFLAMMATORY_RESPONSE_PATHWAY	WP_INFLAMMATORY_RESPONSE_PATHWAY	WP_INFLAMMATORY_RESPONSE_PATHWAY	27	0.578993256278659	1.84833393532931	0.00110044380343671	0.00958453930897805	0.00716918327094862	7121	tags=74%, list=35%, signal=48%	THBS3/COL3A1/CD80/IL2RA/CD86/COL1A2/ZAP70/TNFRSF1B/FN1/IFNG/LAMC1/VTN/CD40LG/IL2/LCK/IL2RB/IL2RG/IL4/IL4R/THBS1
KEGG_ARACHIDONIC_ACID_METABOLISM	KEGG_ARACHIDONIC_ACID_METABOLISM	KEGG_ARACHIDONIC_ACID_METABOLISM	51	-0.440158235764743	-1.821652523079	0.00110184769944991	0.00958453930897805	0.00716918327094862	3450	tags=35%, list=17%, signal=29%	PLA2G3/TBXAS1/GGT6/CYP2J2/GPX2/CYP4F3/PLA2G5/GPX3/GGT7/PTGDS/PTGIS/CYP4F2/CYP2U1/GPX5/CBR1/PLA2G12A/ALOX15B/EPHX2
WP_CYTOPLASMIC_RIBOSOMAL_PROTEINS	WP_CYTOPLASMIC_RIBOSOMAL_PROTEINS	WP_CYTOPLASMIC_RIBOSOMAL_PROTEINS	81	0.425343144538064	1.68433997892583	0.00112298945442265	0.00975145451466488	0.00729403493691821	8867	tags=69%, list=44%, signal=39%	RPL30/RPL36A/RPS15A/RPL35/RPS21/RPL38/RPS29/RPL21/UBA52/RPLP1/RPLP2/RPL27/RPS3/RPL18A/RPS10/RPL28/RPL37/RPL6/RPL27A/RPSA/RPL36/RPS26/RPL37A/RPS17/RPS25/RPS13/RPS27/RPL32/RPL35A/RPS7/RPS18/RPS16/RPL31/RPL7/RPS15/RPLP0/FAU/RPL34/RPL7A/RPS4Y1/RPL12/RPS14/RPL24/RPL14/RPL19/RPL39/RPL11/RPS11/RPL23/RPS9/RPL23A/RPL22/RPS6KB2/RPL4/RPS27A/RPS20
CHICAS_RB1_TARGETS_LOW_SERUM	CHICAS_RB1_TARGETS_LOW_SERUM	CHICAS_RB1_TARGETS_LOW_SERUM	66	0.448042902085073	1.71202988473533	0.00112533892377518	0.00975489105279418	0.00729660544874693	3823	tags=44%, list=19%, signal=36%	LMNB1/DTL/CCNE2/ZNF367/RNASEH2A/CENPW/MCM6/MCM3/DEPDC1/SNRPG/MCM4/MCM5/RPA3/WDR76/LSM7/RPL36A/RBM39/SNRPE/NPIPB5/NNMT/RPS21/RPL38/ZFAS1/ROMO1/SOX4/SNHG6/SNRPB/SULF1/POLR2L
GAUSSMANN_MLL_AF4_FUSION_TARGETS_F_UP	GAUSSMANN_MLL_AF4_FUSION_TARGETS_F_UP	GAUSSMANN_MLL_AF4_FUSION_TARGETS_F_UP	140	-0.306497937092215	-1.52372840856807	0.00113476552801466	0.00981955681347868	0.00734497508600933	3632	tags=29%, list=18%, signal=24%	SPPL2A/EGFR/PCTP/TTLL7/DAB2/PLSCR2/DKK3/TGFB3/NT5E/HS6ST2/OLFML3/FST/SCARA3/F2RL1/ARSB/ADGRL3/PIBF1/GAS1/SLC7A2/BTG2/TTC30B/OPTC/RNF150/FBLN1/ABLIM1/PSTPIP2/ARFGAP3/CLIP4/ATP8B4/TMEM30A/CNN1/RCBTB2/OGN/PLEKHA6/ZNF185/BMPER/EPHA4/LMO7/SYNM/LDB3/FMOD
SAKAI_TUMOR_INFILTRATING_MONOCYTES_DN	SAKAI_TUMOR_INFILTRATING_MONOCYTES_DN	SAKAI_TUMOR_INFILTRATING_MONOCYTES_DN	61	0.46735714089858	1.7464009450847	0.00114600206675363	0.00988800262497305	0.00739617218071708	3925	tags=36%, list=19%, signal=29%	CDKN3/TOP2A/IFI30/UBE2E3/SNRPF/CD86/NUP107/KAT2A/SNRPB2/HNRNPA2B1/PCNA/XPO1/CD1D/CPSF6/SRSF1/TBP/CD163/COPS5/TXN/PSMA5/CDC42/PPIA
REACTOME_CHOLESTEROL_BIOSYNTHESIS	REACTOME_CHOLESTEROL_BIOSYNTHESIS	REACTOME_CHOLESTEROL_BIOSYNTHESIS	20	-0.613670931171396	-1.96940970918027	0.00114663599436399	0.00988800262497305	0.00739617218071708	4513	tags=65%, list=22%, signal=51%	ARV1/IDI2/MVD/HMGCS1/MVK/NSDHL/IDI1/HMGCR/FDFT1/MSMO1/GGPS1/SC5D/ACAT2
KIM_WT1_TARGETS_12HR_DN	KIM_WT1_TARGETS_12HR_DN	KIM_WT1_TARGETS_12HR_DN	165	0.353295529081619	1.56233165519544	0.00116012049037829	0.00998703725596342	0.00747024954602933	5137	tags=39%, list=25%, signal=29%	ESM1/ITGBL1/AMH/FBXL6/CCNE2/INHBA/DUSP7/SRSF2/SZRD1/FEN1/ACKR3/PNN/PTPN7/OLR1/SFSWAP/ZAP70/NOP16/HNRNPAB/AMIGO2/CDV3/RFTN1/MAGOH/PFDN2/MSANTD2/TMPO/REXO2/ST6GALNAC5/IGFBP7/FOXD1/CD163/PUS1/NOP56/NNMT/SMAD7/YY1AP1/DBF4/GLS/GNL3/ETS1/TAF1D/BCL2A1/NADK/CAMK2N1/LSM4/SRSF7/LRP8/IL18/ELK3/SSH1/CDK5R1/TNFAIP1/VMP1/GRSF1/FAM3C/RMND5B/PLK2/POLR3K/MYBBP1A/TRA2B/TFB2M/DLC1/MRPL13/YTHDF2/LSM5
LUCAS_HNF4A_TARGETS_UP	LUCAS_HNF4A_TARGETS_UP	LUCAS_HNF4A_TARGETS_UP	46	-0.458763084935587	-1.8419739681498	0.00117692226161773	0.0101142389883947	0.00756539575001307	4340	tags=43%, list=21%, signal=34%	MPP1/WT1/MGST2/ACY1/CALML4/TECR/DSC2/MTM1/SLC25A20/ALDH5A1/ERBB3/DHRS1/DERA/SLC35D1/ACOT13/KIF13B/PKP2/COBL/ACOX1/TACC2
REACTOME_NONSENSE_MEDIATED_DECAY_NMD_	REACTOME_NONSENSE_MEDIATED_DECAY_NMD_	REACTOME_NONSENSE_MEDIATED_DECAY_NMD_	103	0.392929925499002	1.62722850507052	0.00118126211330463	0.0101172055162913	0.00756761469674415	8867	tags=66%, list=44%, signal=37%	RPL30/RPL26L1/MAGOH/RPL36A/SMG5/RPS15A/RPL35/NCBP2/EIF4A3/UPF3B/RPS21/RPL38/RPS29/RNPS1/RPL21/UBA52/RPLP1/RPLP2/RPL27/RPS3/RPL18A/RPS10/RPL28/RPL37/RPL6/NCBP1/RPL27A/RPSA/RPL36/RPS26/RPL37A/RPS17/RPS25/RPS13/RPS27/RPL32/RPL35A/RPS7/RPS18/RPS16/RPL31/RPL7/RPS15/RPLP0/FAU/RPL34/RPL7A/RPS4Y1/RPL12/RPS14/RPL24/RPL14/RPL19/MAGOHB/EIF4G1/RPL39/RPL11/SMG7/RPS11/RPL23/RPS9/RPL23A/RPL22/SMG1/RPL4/DCP1A/RP…
REACTOME_TRANSPORT_TO_THE_GOLGI_AND_SUBSEQUENT_MODIFICATION	REACTOME_TRANSPORT_TO_THE_GOLGI_AND_SUBSEQUENT_MODIFICATION	REACTOME_TRANSPORT_TO_THE_GOLGI_AND_SUBSEQUENT_MODIFICATION	151	-0.301728245728281	-1.52513046549535	0.00118132001121526	0.0101172055162913	0.00756761469674415	4439	tags=41%, list=22%, signal=32%	SEC23A/SEC24C/FOLR1/GORASP1/SEC23IP/ARF1/TMED9/CAPZA3/KDELR2/GOSR1/TRAPPC2/MANEA/GBF1/SAR1B/CNIH1/TRAPPC2L/ANK3/COPZ1/USO1/ACTR10/DCTN1/MGAT4C/SCFD1/LMAN1L/GOLGB1/F8/TRAPPC1/MAN1A2/SPTBN4/COG3/MGAT4A/TMED2/ST3GAL4/KDELR3/TUBA3D/DYNLL2/DCTN6/TUBA3C/TUBA4A/LMAN2/COPG1/BET1/LMAN1/SEC22B/TUBA3E/CAPZB/TMED3/DYNC1LI2/ARFGAP3/NAPG/DYNC1I1/B4GALT1/COG8/MCFD2/ARCN1/COG6/TMED7/ST8SIA6/B4GALT6/COG5/TMED10/F…
GRAESSMANN_RESPONSE_TO_MC_AND_DOXORUBICIN_UP	GRAESSMANN_RESPONSE_TO_MC_AND_DOXORUBICIN_UP	GRAESSMANN_RESPONSE_TO_MC_AND_DOXORUBICIN_UP	495	0.285347714677607	1.38757621530224	0.00118471270154915	0.0101288878747173	0.00757635303730425	4348	tags=30%, list=22%, signal=24%	TACC3/GTSE1/UBE2T/CENPE/RDM1/E2F1/LHX2/SPC25/SLC20A1/GPSM1/CRIP2/PDGFB/DGKQ/TNFRSF18/MXD3/HMOX1/DPH7/FAM102A/PITPNM1/NBEAL2/IFI30/PKP3/STX3/HES6/CRLF1/RAP2B/LRR1/CYSRT1/CD68/ITGA2B/PKDCC/CBX1/CDK18/ZNF764/SLC19A2/SHMT2/DFFB/OVOL1/SLC7A7/MAFG/TOR3A/CDR2L/SLC25A22/WNT7B/SLC6A8/ZMIZ2/UBE2I/GRINA/TRAF4/ARL16/POLRMT/ULK1/LRRC56/FRMD8/SAC3D1/SRXN1/RALGPS1/SPEF1/PADI1/TMEM184B/DUSP9/SH2D3C/INPP5B/PRKCD/…
DAVICIONI_MOLECULAR_ARMS_VS_ERMS_UP	DAVICIONI_MOLECULAR_ARMS_VS_ERMS_UP	DAVICIONI_MOLECULAR_ARMS_VS_ERMS_UP	253	-0.269604170110721	-1.44156800818027	0.0011968291219293	0.0102149877022102	0.0076407552399553	4312	tags=33%, list=21%, signal=26%	RNF5/FGFR4/DZIP3/TXNIP/FBXL5/GOSR1/CUL3/TOPORS/COX7A1/MSRB1/DLK2/LPAR2/POPDC3/ADAM10/SYN2/SPATS2L/TEX14/ADRA2C/PTBP2/ELOVL2/SLC24A3/RYR3/FAN1/NRCAM/DNMBP/NRTN/SLC38A1/ARRB1/OAT/SGMS1/FTO/AKT3/MYB/RNF38/SH3GLB1/SLC46A3/CYB561/WWOX/SUN2/ARHGAP26/AP5M1/ARHGEF4/CPD/BMP5/LMO4/RRAGD/SATB2/FOXF1/PDZRN3/TMEM260/TEX2/PIGN/DISC1/TFF3/PEG3/SEL1L3/NNT/DLGAP2/HSBP1/DTWD1/SLC27A6/FOXO1/THUMPD1/COQ9/NTRK3/MAP1L…
NAKAMURA_ADIPOGENESIS_EARLY_UP	NAKAMURA_ADIPOGENESIS_EARLY_UP	NAKAMURA_ADIPOGENESIS_EARLY_UP	46	-0.457464184199425	-1.83675876792601	0.00120616219481341	0.0102770782230433	0.00768719861181604	3141	tags=37%, list=16%, signal=31%	PLIN2/USP4/HACD3/USP53/INSIG1/GAS1/ACVR2A/P3H2/FOXO1/TGFBR3/SNAI2/PIK3R1/MT1F/MT1M/NPTXR/IL1R1/MT1L
NIKOLSKY_BREAST_CANCER_11Q12_Q14_AMPLICON	NIKOLSKY_BREAST_CANCER_11Q12_Q14_AMPLICON	NIKOLSKY_BREAST_CANCER_11Q12_Q14_AMPLICON	131	0.378177660365441	1.62366082471581	0.00123692717859418	0.0105212562226929	0.0078698424274225	4581	tags=36%, list=23%, signal=28%	CNIH2/ANKRD13D/LRFN4/TMEM132A/USP35/PITPNM1/LRRC32/CLNS1A/EED/SLC15A3/OMP/TBC1D10C/CREBZF/CD6/DGAT2/NDUFV1/SLCO2B1/FGF19/POLD3/PPP1R32/TMEM138/GDPD5/PPFIA1/PTPRCAP/ACER3/RCE1/KLC2/TPCN2/CARNS1/CD5/KRTAP5-10/KRTAP5-9/UVRAG/FGF3/PGM2L1/KRTAP5-8/RPS3/WNT11/PPP6R3/CPT1A/TMEM151A/GAB2/YIF1A/MYEOV/SLC29A2/RAD9A/CPSF7
GUO_TARGETS_OF_IRS1_AND_IRS2	GUO_TARGETS_OF_IRS1_AND_IRS2	GUO_TARGETS_OF_IRS1_AND_IRS2	74	-0.379771251237655	-1.73494516862927	0.00124010235375351	0.0105303249188627	0.00787662576283111	2596	tags=27%, list=13%, signal=24%	MVK/RBPMS/KLF9/IL6R/SLC7A2/NSDHL/LPP/HMGCR/PPM1A/GFRA1/FDFT1/MXI1/PITPNC1/MSMO1/SC5D/TAOK3/ACAT2/NUDT7/PPARGC1A/PROK1
REACTOME_ER_TO_GOLGI_ANTEROGRADE_TRANSPORT	REACTOME_ER_TO_GOLGI_ANTEROGRADE_TRANSPORT	REACTOME_ER_TO_GOLGI_ANTEROGRADE_TRANSPORT	126	-0.324655686828636	-1.58220091228635	0.00126099592042662	0.0106780017349543	0.00798708721802478	4864	tags=42%, list=24%, signal=32%	SEC23A/SEC24C/FOLR1/GORASP1/SEC23IP/ARF1/TMED9/CAPZA3/KDELR2/GOSR1/TRAPPC2/GBF1/SAR1B/CNIH1/TRAPPC2L/ANK3/COPZ1/USO1/ACTR10/DCTN1/SCFD1/LMAN1L/GOLGB1/F8/TRAPPC1/SPTBN4/COG3/TMED2/KDELR3/TUBA3D/DYNLL2/DCTN6/TUBA3C/TUBA4A/LMAN2/COPG1/BET1/LMAN1/SEC22B/TUBA3E/CAPZB/TMED3/DYNC1LI2/ARFGAP3/NAPG/DYNC1I1/COG8/MCFD2/ARCN1/COG6/TMED7/COG5/TMED10
REACTOME_PI3K_EVENTS_IN_ERBB2_SIGNALING	REACTOME_PI3K_EVENTS_IN_ERBB2_SIGNALING	REACTOME_PI3K_EVENTS_IN_ERBB2_SIGNALING	14	-0.675459319847921	-2.01122219731411	0.00126177068368176	0.0106780017349543	0.00798708721802478	3595	tags=50%, list=18%, signal=41%	HBEGF/EGFR/ERBB3/ERBB4/PIK3R1/NRG2/EGF
ZHENG_GLIOBLASTOMA_PLASTICITY_DN	ZHENG_GLIOBLASTOMA_PLASTICITY_DN	ZHENG_GLIOBLASTOMA_PLASTICITY_DN	49	-0.441233911782388	-1.8177020774261	0.00128943899031092	0.0108936867658586	0.00814841844798851	5104	tags=59%, list=25%, signal=44%	PSD2/CNGA2/FOSB/PLAGL1/PPFIBP2/ITGA5/TST/NISCH/DZIP1/SLC26A2/TIMP3/PCOLCE2/ZFP36/CSPG4/ITGA7/SYN2/LPAR1/PDLIM4/EMP1/LSAMP/CLU/DCAF12L1/CRYAB/EPHB1/CAV1/PTGDS/EFS/NDRG2/PGM5
REACTOME_E2F_MEDIATED_REGULATION_OF_DNA_REPLICATION	REACTOME_E2F_MEDIATED_REGULATION_OF_DNA_REPLICATION	REACTOME_E2F_MEDIATED_REGULATION_OF_DNA_REPLICATION	19	0.633888853173487	1.83386855345934	0.00131075071396639	0.0110550309372199	0.00826910301058457	1111	tags=32%, list=6%, signal=30%	ORC6/ORC1/E2F1/CDK1/CCNB1/POLA2
MONNIER_POSTRADIATION_TUMOR_ESCAPE_UP	MONNIER_POSTRADIATION_TUMOR_ESCAPE_UP	MONNIER_POSTRADIATION_TUMOR_ESCAPE_UP	308	0.311925176158034	1.46582545370466	0.00132204647398253	0.011131497545691	0.00832629961780426	5310	tags=37%, list=26%, signal=28%	ESPL1/CENPA/MYBL2/IL11/NRP1/NPLOC4/ZMYND19/FAM102A/GATAD2A/PRPF3/XPO6/VCAN/BAP1/APH1A/RAPGEF1/LUC7L3/CDH5/SLC15A3/PNN/MAFG/KAT2A/ZNF335/OASL/PDAP1/SPIRE2/SCAP/SLC6A8/PNPLA6/TRAF4/PRPF4/KCNK5/CDK2AP1/LRRC14/SGIP1/SNHG3/AEBP1/DUSP9/MLLT6/RASSF1/CREBZF/SUPV3L1/RAMP3/LETM1/SMG5/SMARCA4/CFAP45/PPM1F/PRR3/NOP56/IAPP/ANKRD13A/MTDH/NNMT/AMPD2/GMPS/SDC1/HNRNPK/DDX54/ASRGL1/MLST8/MMD/RRP12/FASTKD1/GLS/AGO2…
WAKASUGI_HAVE_ZNF143_BINDING_SITES	WAKASUGI_HAVE_ZNF143_BINDING_SITES	WAKASUGI_HAVE_ZNF143_BINDING_SITES	43	0.508827145395151	1.79525397398141	0.0013255731874253	0.0111424022303275	0.0083344562625996	5695	tags=53%, list=28%, signal=38%	EXO1/MUS81/POLD1/FEN1/FANCG/GTF2H4/FANCD2/TDG/CHEK2/BRCA1/TDP1/RAD1/RAD23B/APEX1/CHEK1/RRM2B/RAD9A/NTHL1/FANCE/MSH6/MSH5/MSH4/MSH2
ZHAN_V1_LATE_DIFFERENTIATION_GENES_DN	ZHAN_V1_LATE_DIFFERENTIATION_GENES_DN	ZHAN_V1_LATE_DIFFERENTIATION_GENES_DN	11	0.749819601258074	1.86653213693593	0.00133035065792296	0.0111637661092594	0.00835043632783839	4216	tags=91%, list=21%, signal=72%	CKS2/ANP32B/DNMT1/FRZB/PTPN7/MAP4K1/HMGA1/SNRPB/CSK/ADM
PID_PI3KCI_PATHWAY	PID_PI3KCI_PATHWAY	PID_PI3KCI_PATHWAY	43	0.508150284508148	1.79286586004483	0.0013518213121502	0.0113249057241039	0.00847096788327252	3086	tags=40%, list=15%, signal=34%	CYTH3/PLCG1/INPPL1/LAT/CYTH2/SYK/PIK3R5/FYN/ZAP70/ADAP1/BTK/PIK3R6/HRAS/ARAP3/HCK/ARF5/PIK3R2
CHIARADONNA_NEOPLASTIC_TRANSFORMATION_KRAS_UP	CHIARADONNA_NEOPLASTIC_TRANSFORMATION_KRAS_UP	CHIARADONNA_NEOPLASTIC_TRANSFORMATION_KRAS_UP	98	0.410694166452723	1.69054893535695	0.00136362403865127	0.0114026627236955	0.00852912969603165	5580	tags=48%, list=28%, signal=35%	CENPA/TOP2A/AURKA/THBS2/RRM2/RAD51/DNMT1/E2F8/CDC7/SET/UBE2D2/HMGB3/SLC6A8/RBM3/RGS16/SPP1/TOPBP1/PCNA/HPRT1/ZWINT/RFC5/SYCP3/SMC2/ANGPTL2/APBB1IP/FUT8/VCAM1/LSM8/EVI2A/EVL/MED10/SEMA7A/ERH/FIGNL1/SSRP1/ITGB7/CTSV/FAM3C/RBL1/CCL2/PSMA3/MARCKSL1/TIMP1/ANKH/LUM/ILF2/CYTIP
SMID_BREAST_CANCER_RELAPSE_IN_LUNG_DN	SMID_BREAST_CANCER_RELAPSE_IN_LUNG_DN	SMID_BREAST_CANCER_RELAPSE_IN_LUNG_DN	33	-0.505107409780801	-1.85920258762472	0.00136567040031442	0.0114026627236955	0.00852912969603165	4275	tags=58%, list=21%, signal=45%	CILP/RAPGEF3/ITGA7/DNALI1/ABCA8/TFF1/TTC12/SCGB1D2/LRRN3/SCGB2A1/TIMP4/LMOD1/IGF1/HMGCS2/PPP1R1A/NAT1/SLC1A1/PDCD4/DPT
REACTOME_ACYL_CHAIN_REMODELLING_OF_PE	REACTOME_ACYL_CHAIN_REMODELLING_OF_PE	REACTOME_ACYL_CHAIN_REMODELLING_OF_PE	18	-0.620794746726676	-1.95954678285732	0.0013813250025239	0.0115141164233753	0.00861249645717387	1924	tags=44%, list=10%, signal=40%	PLA2G10/PLA2G3/PLA2G5/PLA2G4D/LPCAT3/PLA2R1/PLA2G12A/PLA2G4F
REACTOME_PROTEIN_LOCALIZATION	REACTOME_PROTEIN_LOCALIZATION	REACTOME_PROTEIN_LOCALIZATION	135	-0.302558436554636	-1.48509886495634	0.00138395232050606	0.0115167898938113	0.00861449619851844	3054	tags=27%, list=15%, signal=23%	VAMP2/HMGCL/DHRS4/PAOX/CHCHD7/GNPAT/ACOT4/PECR/IDH1/ACBD5/PXMP4/IDE/TIMM10B/PEX3/PEX7/SLC27A2/ACAA1/ACOX3/LDHD/PEX12/PEX19/CAT/ABCD3/PIPOX/ACOX2/CYB5A/PEX13/ATAD1/ACOX1/EHHADH/NUDT7/MLYCD/APP/SCP2/ALDH3A2/EPHX2
REACTOME_ANCHORING_OF_THE_BASAL_BODY_TO_THE_PLASMA_MEMBRANE	REACTOME_ANCHORING_OF_THE_BASAL_BODY_TO_THE_PLASMA_MEMBRANE	REACTOME_ANCHORING_OF_THE_BASAL_BODY_TO_THE_PLASMA_MEMBRANE	77	0.437290845762554	1.72403113524259	0.00138814618081444	0.0115324690196448	0.00862622409936007	2559	tags=29%, list=13%, signal=25%	PLK1/NEK2/CDK1/CEP131/NPHP4/HAUS8/CEP164/CEP89/ODF2/CEP72/HAUS5/DYNLL1/CEP83/KIF24/SCLT1/MARK4/CENPJ/SFI1/CEP70/CSNK1E/CCP110/CEP78
PASINI_SUZ12_TARGETS_DN	PASINI_SUZ12_TARGETS_DN	PASINI_SUZ12_TARGETS_DN	226	-0.264913359475353	-1.41553056580151	0.00139394059974334	0.0115613711204626	0.00864784271356771	3287	tags=27%, list=16%, signal=23%	NCS1/RHOB/FLRT3/TGFB2/PLIN2/NT5E/COL4A5/CAV2/F3/HS6ST2/PITX2/STEAP2/GHR/PERP/FARP1/AMFR/ANXA1/IRS1/GLI3/TES/SH3GLB1/TCF12/CAP1/EID1/TAGLN/TGFB1I1/BTG2/SETD7/MYO1C/IDI1/LPP/ACTA2/TPM2/CRYAB/FAM107B/SOAT1/PDLIM3/GLIPR2/CCNG1/ACTN1/GNG12/CAV1/CFL2/TNFRSF19/VCL/CYP1B1/SEMA3E/TMEM30A/HACD1/CNN1/TENM3/DCBLD2/PKP2/FLNC/RHOBTB3/WLS/CSRP1/CDK6/ACTC1/APP/CPE/ANXA3
KEGG_CYTOKINE_CYTOKINE_RECEPTOR_INTERACTION	KEGG_CYTOKINE_CYTOKINE_RECEPTOR_INTERACTION	KEGG_CYTOKINE_CYTOKINE_RECEPTOR_INTERACTION	223	0.332491588783125	1.50758009006483	0.00145065634268523	0.0120118194345395	0.00898477560242155	6031	tags=44%, list=30%, signal=31%	RELT/IL11/AMH/PDGFB/TNFRSF18/INHBA/TNFRSF4/EPOR/IL2RA/IL3RA/LTA/TNFRSF25/CXCL14/PDGFRB/FLT4/OSM/IL9R/AMHR2/ACVRL1/CCL3/IL10RA/TNFRSF1B/TNFSF18/CSF3R/CSF2RA/IL12RB1/CD70/IL15/LTB/CCR1/CNTF/CXCL16/CCL13/IL21R/CCL11/CXCR4/TNFRSF12A/TNFRSF8/CXCR3/CCL1/VEGFB/PF4/IL15RA/VEGFC/CCL3L1/TNFRSF9/IFNG/CCL17/IL18RAP/IL18/CD27/FASLG/CXCL9/IL20RB/CSF1R/CCL19/TNFSF8/CCL27/CCR8/IL12RB2/CCL22/CXCL10/CSF2/FLT1/IL10…
KEGG_ASTHMA	KEGG_ASTHMA	KEGG_ASTHMA	22	0.598341045041074	1.81029340724598	0.00146221658109313	0.0120874956778112	0.00904138102077102	6397	tags=68%, list=32%, signal=47%	FCER1G/HLA-DMA/HLA-DRA/HLA-DRB1/CCL11/HLA-DOB/HLA-DQA2/IL10/HLA-DRB5/IL13/TNF/CD40LG/HLA-DOA/IL4/HLA-DMB
MANNE_COVID19_NONICU_VS_HEALTHY_DONOR_PLATELETS_UP	MANNE_COVID19_NONICU_VS_HEALTHY_DONOR_PLATELETS_UP	MANNE_COVID19_NONICU_VS_HEALTHY_DONOR_PLATELETS_UP	112	0.388385691730165	1.6302928994648	0.00147083934041504	0.0121386790523839	0.00907966590655511	5159	tags=43%, list=26%, signal=32%	ADCK5/ASIC4/ALS2CL/ODF3B/CMTM7/TBC1D22B/NPW/TEX10/TIMM10/JAK3/AMHR2/PFDN2/CMPK2/RELB/VASN/IFI27/IRF7/TSPAN4/LY6E/SMIM4/RSAD2/IFI44/FKBPL/KEL/EFNA1/ZNF77/RNF144A/SRSF7/MAPRE3/MPP6/HMGA1/MIIP/STOML2/IFITM2/IFITM3/APLP1/IFITM1/NXT1/ZNF597/XAF1/GCKR/ZBTB49/HBD/EPSTI1/CDH6/DHX58/CLN6/EXOC3L4
YAGI_AML_WITH_11Q23_REARRANGED	YAGI_AML_WITH_11Q23_REARRANGED	YAGI_AML_WITH_11Q23_REARRANGED	267	-0.257371077389092	-1.40128171361487	0.0014853470389601	0.0122296579154332	0.00914771760126432	3849	tags=28%, list=19%, signal=23%	AK4/EIF4EBP2/ADAM10/NR3C1/CSPG4/MLF2/ITGA7/DNAJC16/EVI5/RB1/BLNK/EMID1/FAM169A/LRIG1/MAPKAPK3/CCND2/GLUL/PPP1R2/MEIS1/CYP4F12/BMP7/FTO/MPL/CRADD/RBPMS/IL6R/CPD/TNNI1/SLC16A5/SPAG6/RET/GNAI1/IVD/GPM6A/ABHD3/ELP4/SEL1L3/SLC27A2/PRKCB/SLC25A42/MAGED2/ADIRF/GPM6B/SLC7A1/GFRA1/ERP29/IL10RB/MPPE1/SOCS2/PTH2R/PLS1/SMPDL3B/STAM/XBP1/HFE/GLRB/TMEM251/NFATC3/GMPR/PSMD7/PCYT1B/SRSF8/GMDS/PPP1R7/ITPR2/IDH3A/…
REACTOME_BIOSYNTHESIS_OF_THE_N_GLYCAN_PRECURSOR_DOLICHOL_LIPID_LINKED_OLIGOSACCHARIDE_LLO_AND_TRANSFER_TO_A_NASCENT_PROTEIN	REACTOME_BIOSYNTHESIS_OF_THE_N_GLYCAN_PRECURSOR_DOLICHOL_LIPID_LINKED_OLIGOSACCHARIDE_LLO_AND_TRANSFER_TO_A_NASCENT_PROTEIN	REACTOME_BIOSYNTHESIS_OF_THE_N_GLYCAN_PRECURSOR_DOLICHOL_LIPID_LINKED_OLIGOSACCHARIDE_LLO_AND_TRANSFER_TO_A_NASCENT_PROTEIN	63	-0.397381747059215	-1.75759488669612	0.0014867619376463	0.0122296579154332	0.00914771760126432	4463	tags=51%, list=22%, signal=40%	NEU1/ALG2/ALG12/ST6GALNAC2/GMPPA/UAP1/GFPT2/MVD/RFT1/DHDDS/FPGT/GMPPB/ST8SIA1/NUS1/PGM3/ST3GAL4/ALG10/ALG5/GFPT1/ALG9/ALG8/MPI/ALG1/CMAS/NANS/DPAGT1/ST8SIA6/GMDS/GNPNAT1/MPDU1/SLC35A1/ST6GALNAC1
PID_TCR_PATHWAY	PID_TCR_PATHWAY	PID_TCR_PATHWAY	50	0.474529603402277	1.71657320969951	0.00149370105539574	0.0122665285684061	0.00917529664914142	5889	tags=56%, list=29%, signal=40%	SH3BP2/PLCG1/CD80/LAT/CD86/FYN/MAP4K1/ZAP70/SLA2/CD4/HRAS/HLA-DRA/IKBKB/CD247/SHC1/VAV1/CDC42/CD3D/CSK/LCP2/GAB2/RASGRP1/CBL/PTPRC/ITK/LCK/DBNL/NCK1
WP_ATM_SIGNALING_PATHWAY	WP_ATM_SIGNALING_PATHWAY	WP_ATM_SIGNALING_PATHWAY	32	0.537155829732635	1.78224091381811	0.00150789365882661	0.0123475656001771	0.00923591190812997	1680	tags=31%, list=8%, signal=29%	CDC25C/CDK1/RAD51/PIDD1/CCNB1/CCNE1/FANCD2/CHEK2/MDM4/BRCA1
BEGUM_TARGETS_OF_PAX3_FOXO1_FUSION_UP	BEGUM_TARGETS_OF_PAX3_FOXO1_FUSION_UP	BEGUM_TARGETS_OF_PAX3_FOXO1_FUSION_UP	47	-0.430878004108428	-1.75110189743496	0.00150885744334586	0.0123475656001771	0.00923591190812997	4239	tags=45%, list=21%, signal=35%	KITLG/TWSG1/ID4/OMD/PLSCR4/KAT6B/NT5E/STK17B/PITX2/ADAMTS5/PERP/SH3GLB1/LRRN3/PLN/LMO4/GPM6A/DMD/MDFIC/SCAMP1/ACADL/EPHA4
KEGG_FC_GAMMA_R_MEDIATED_PHAGOCYTOSIS	KEGG_FC_GAMMA_R_MEDIATED_PHAGOCYTOSIS	KEGG_FC_GAMMA_R_MEDIATED_PHAGOCYTOSIS	77	0.435273885815944	1.7160792154158	0.0015109878994008	0.0123475656001771	0.00923591190812997	3596	tags=40%, list=18%, signal=33%	VAV2/LIMK1/FCGR3A/FCGR2A/PLCG1/PIP5K1A/ASAP2/ARPC5L/LAT/ARPC1B/SYK/PIK3R5/NCF1/FCGR2C/FCGR2B/PRKCD/CFL1/HCK/DNM1/SPHK1/DOCK2/WASF1/ARPC5/MAPK3/AKT2/PIK3R2/ARPC4/ARPC1A/PIP4K2B/VAV1/CDC42
ROY_WOUND_BLOOD_VESSEL_UP	ROY_WOUND_BLOOD_VESSEL_UP	ROY_WOUND_BLOOD_VESSEL_UP	38	0.512304791441519	1.77966057956252	0.00151795971064762	0.0123842693386659	0.00926336610488087	5422	tags=58%, list=27%, signal=42%	PLXDC1/NRP1/DENND4B/COL5A2/POSTN/COL3A1/VCAN/COL5A3/CDH5/MCTP1/ANGPT2/COL4A1/ZWINT/ANGPTL2/MSX1/SULF1/XAF1/HEG1/SRSF11/STC1/TIMP1/LUM
REACTOME_EXTENSION_OF_TELOMERES	REACTOME_EXTENSION_OF_TELOMERES	REACTOME_EXTENSION_OF_TELOMERES	45	0.490528175800333	1.73558893790645	0.00153778792167204	0.0125255711140432	0.00936905906429535	5943	tags=60%, list=29%, signal=42%	CCNA2/CHTF18/PIF1/LIG1/BLM/RFC2/RFC4/POLD1/RUVBL1/FEN1/POLA2/RPA3/PCNA/POLD3/RFC5/DSCC1/DNA2/PPP6R3/GAR1/RPA2/ANKRD28/POLD2/NHP2/TERF1/TERT/ACD/CDK2
WP_GLYCOGEN_SYNTHESIS_AND_DEGRADATION	WP_GLYCOGEN_SYNTHESIS_AND_DEGRADATION	WP_GLYCOGEN_SYNTHESIS_AND_DEGRADATION	33	-0.498753609898024	-1.83581548033909	0.00160232439216194	0.0130299766939162	0.00974635169448064	4188	tags=52%, list=21%, signal=41%	HKDC1/PPP2R3A/GYG1/PGM1/HK2/PPP2R2A/GYG2/GYS1/CALM2/PHKA1/PHKB/PPP2CB/PYGB/CALM1/HK1/PYGM/AGL
KEGG_ALLOGRAFT_REJECTION	KEGG_ALLOGRAFT_REJECTION	KEGG_ALLOGRAFT_REJECTION	28	0.571255486611084	1.84643097154063	0.00163327595231904	0.0132600761462259	0.00991846483325278	6397	tags=71%, list=32%, signal=49%	CD80/CD86/HLA-DMA/HLA-DRA/HLA-DRB1/IFNG/FASLG/HLA-DOB/HLA-DQA2/IL10/IL12A/HLA-DRB5/TNF/CD40LG/PRF1/IL2/HLA-DOA/GZMB/IL4/HLA-DMB
LIU_PROSTATE_CANCER_UP	LIU_PROSTATE_CANCER_UP	LIU_PROSTATE_CANCER_UP	73	-0.368475439485955	-1.66201729420352	0.00165792234844031	0.0134383218924715	0.0100517916819313	4215	tags=41%, list=21%, signal=33%	PDLIM5/TMTC4/HID1/PPP1R9A/UAP1/GDF15/TRIM68/CALR/TRPM4/LRIG1/TBC1D4/LYPLA1/ABCC4/ENTPD6/FARP1/PPM1E/GJB1/BEND4/SOX9/ENTPD5/CREB3L1/MAP2K6/GALNT7/PCA3/SLC43A1/PDIA5/REPS2/GLYATL1/SEL1L/GMDS
KEGG_AMINO_SUGAR_AND_NUCLEOTIDE_SUGAR_METABOLISM	KEGG_AMINO_SUGAR_AND_NUCLEOTIDE_SUGAR_METABOLISM	KEGG_AMINO_SUGAR_AND_NUCLEOTIDE_SUGAR_METABOLISM	39	-0.452376006231343	-1.73729668650592	0.00170393709192915	0.0137520375929058	0.0102864493194957	4006	tags=54%, list=20%, signal=43%	GMPPA/PGM1/UAP1/GFPT2/HK2/FPGT/GNPDA2/GMPPB/CYB5R1/PGM3/GALK2/GFPT1/HEXA/MPI/CMAS/NANS/UXS1/HEXB/HK1/GMDS/GNPNAT1
RAMASWAMY_METASTASIS_DN	RAMASWAMY_METASTASIS_DN	RAMASWAMY_METASTASIS_DN	39	-0.451792690236424	-1.73505653023945	0.00170393709192915	0.0137520375929058	0.0102864493194957	2039	tags=28%, list=10%, signal=25%	MAOB/PLP1/F10/P2RX1/ABLIM1/CNN1/PRKG2/KCNAB1/ASPA/STAC/PTN
DAZARD_UV_RESPONSE_CLUSTER_G1	DAZARD_UV_RESPONSE_CLUSTER_G1	DAZARD_UV_RESPONSE_CLUSTER_G1	49	0.489629148810231	1.76498655480911	0.00170764336222744	0.0137520375929058	0.0102864493194957	6086	tags=55%, list=30%, signal=39%	TK1/COL11A1/DYNLL1/RPL30/RANBP1/RPL36A/NCBP2/SNRPE/CST6/TXN/RPS21/RPL38/CXCR3/UQCRB/RPL37/HEXIM1/RPL37A/HTR4/RPS17/PKM/RPS27/SEC61G/NDUFA1/MVP/RPL31/GUK1/COX17
KRASNOSELSKAYA_ILF3_TARGETS_DN	KRASNOSELSKAYA_ILF3_TARGETS_DN	KRASNOSELSKAYA_ILF3_TARGETS_DN	40	0.505177286579639	1.76418262751771	0.00170764336222744	0.0137520375929058	0.0102864493194957	954	tags=25%, list=5%, signal=24%	TROAP/ESPL1/KIFC1/LMNB1/LIG1/ARHGAP11A/ASNS/TAF4/CDC6/ACKR3
WP_METAPATHWAY_BIOTRANSFORMATION_PHASE_I_AND_II	WP_METAPATHWAY_BIOTRANSFORMATION_PHASE_I_AND_II	WP_METAPATHWAY_BIOTRANSFORMATION_PHASE_I_AND_II	148	-0.29226191572223	-1.46862310035729	0.00171056001582286	0.0137533432512134	0.0102874259448081	3468	tags=28%, list=17%, signal=23%	CYP4V2/HS3ST3B1/SULT2B1/GAL3ST3/CYP3A43/GSTA3/CYP1A2/CYP2J2/HS6ST2/GPX2/CYP4F12/CYP4B1/GSTZ1/NAA30/CYP3A7/CYP4F3/CYP4F11/INMT/GPX3/HS3ST3A1/CYP3A5/CYP1B1/GSR/CYP39A1/NAT2/CYP11A1/GLYATL1/CYP4F2/CYP2U1/FMO4/MGST1/KCNAB1/GSTM3/GPX5/CYP7B1/HNMT/CYP27A1/TPMT/CYP20A1/FMO5/EPHX2
YU_BAP1_TARGETS	YU_BAP1_TARGETS	YU_BAP1_TARGETS	28	0.569525140579576	1.84083808958336	0.00171703170386455	0.0137831821501538	0.0103097452789159	4010	tags=54%, list=20%, signal=43%	BIRC5/CDC45/CDK1/CA2/CCNE2/GMNN/CDC6/BAP1/NPL/BRCA1/E2F5/ELOVL6/BCL2A1/CHEK1/BRIP1
HOFFMANN_SMALL_PRE_BII_TO_IMMATURE_B_LYMPHOCYTE_UP	HOFFMANN_SMALL_PRE_BII_TO_IMMATURE_B_LYMPHOCYTE_UP	HOFFMANN_SMALL_PRE_BII_TO_IMMATURE_B_LYMPHOCYTE_UP	52	0.487404739378223	1.77897950561588	0.00172587659096105	0.0138098850153506	0.010329718876841	3965	tags=44%, list=20%, signal=36%	HOXC5/IFI30/NCF4/LEFTY2/IL4I1/ISYNA1/HLA-DMA/XPO1/LHB/SIPA1/GIMAP4/LTB/ZNF101/CFP/HLA-DRB1/FLII/VEGFB/PLD4/FES/ICAM1/LY6H/NLRP6/CD74
REACTOME_RECRUITMENT_OF_MITOTIC_CENTROSOME_PROTEINS_AND_COMPLEXES	REACTOME_RECRUITMENT_OF_MITOTIC_CENTROSOME_PROTEINS_AND_COMPLEXES	REACTOME_RECRUITMENT_OF_MITOTIC_CENTROSOME_PROTEINS_AND_COMPLEXES	60	0.458370542021924	1.70908922833136	0.00172667536067827	0.0138098850153506	0.010329718876841	2559	tags=27%, list=13%, signal=23%	PLK1/NEK2/CDK1/CEP131/HAUS8/CEP164/ODF2/CEP72/HAUS5/DYNLL1/CENPJ/SFI1/CEP70/CSNK1E/CCP110/CEP78
PEDERSEN_METASTASIS_BY_ERBB2_ISOFORM_4	PEDERSEN_METASTASIS_BY_ERBB2_ISOFORM_4	PEDERSEN_METASTASIS_BY_ERBB2_ISOFORM_4	77	-0.369045010072217	-1.68807789076547	0.00172865574496177	0.0138098850153506	0.010329718876841	4590	tags=47%, list=23%, signal=36%	GPR87/HSPA13/ALOXE3/TTC9/PTPN13/CADPS2/CLVS1/ELOVL2/SLC24A3/AGR2/SGK3/SPOCK1/FCRLB/EMP1/STEAP4/NCAM2/ANXA1/MYB/MT2A/METTL21A/TUBA4A/MT1X/GFRA1/PTGER3/MSMB/ELL2/CEACAM1/ADI1/CYP1B1/CGNL1/EPHA7/FREM2/ISOC1/NECAB1/SLC45A3/CPE
REACTOME_FANCONI_ANEMIA_PATHWAY	REACTOME_FANCONI_ANEMIA_PATHWAY	REACTOME_FANCONI_ANEMIA_PATHWAY	26	0.586371674964797	1.85486592303252	0.00173705460564853	0.0138548141309954	0.0103633256109652	1548	tags=35%, list=8%, signal=32%	EME1/UBE2T/FANCC/MUS81/FANCI/FANCG/DCLRE1B/FANCD2/RPA3
REN_ALVEOLAR_RHABDOMYOSARCOMA_DN	REN_ALVEOLAR_RHABDOMYOSARCOMA_DN	REN_ALVEOLAR_RHABDOMYOSARCOMA_DN	332	-0.240432908396207	-1.35070564738497	0.00175172989019297	0.0139495810872943	0.0104342107788209	3273	tags=26%, list=16%, signal=22%	GLRX/PAPSS1/ADAM9/WDR1/DAB2/P4HA1/NT5E/MFSD1/PAM/TMEM50A/CLIC4/CAV2/EMP1/CORO1B/PRR13/LEPROT/SNX2/ANXA1/BAG3/ATG5/APLP2/EOGT/RRAS/SCARA3/CAP1/IDH1/RRBP1/PLEKHB2/STK39/KDELR3/CLU/TGFB1I1/PRDX4/LMAN1/SLC39A14/ALG5/TFPI2/CREB3L1/MTMR6/CAPZB/ENDOD1/LPP/SIDT2/TMED3/GFPT1/WIPI1/FGF2/GABARAPL1/LAMP1/YIPF5/C1GALT1C1/SCPEP1/DPYSL3/ELOVL5/REEP5/B4GALT1/ACTN1/ELL2/NANS/ERP29/GNG12/IL10RB/SMTN/CAV1/TMED5/CST…
REACTOME_ACYL_CHAIN_REMODELLING_OF_PC	REACTOME_ACYL_CHAIN_REMODELLING_OF_PC	REACTOME_ACYL_CHAIN_REMODELLING_OF_PC	19	-0.597661336044301	-1.9055737502943	0.00177646329900392	0.0141240147323672	0.010564686196557	1924	tags=42%, list=10%, signal=38%	PLA2G10/PLA2G3/PLA2G5/PLA2G4D/LPCAT3/PLA2R1/PLA2G12A/PLA2G4F
DUTERTRE_ESTRADIOL_RESPONSE_24HR_DN	DUTERTRE_ESTRADIOL_RESPONSE_24HR_DN	DUTERTRE_ESTRADIOL_RESPONSE_24HR_DN	375	-0.233940136574548	-1.31322205412971	0.00178321029394798	0.014155117643374	0.0105879510048154	4893	tags=34%, list=24%, signal=26%	SCHIP1/HIVEP2/SENP2/RAB9A/CTSH/EFNB2/YPEL5/CREBRF/FBN2/RGL1/CDH3/MME/PARP8/CNN2/RNF144B/PMEPA1/PPP1R15B/NPAS2/BEX4/JUN/DZIP3/SH2D4A/RND3/PIK3IP1/EGR1/STON1/CORO2A/PDLIM5/DUSP1/PINK1/STK38L/MOSPD1/ABCG2/MYADM/ROCK2/ANOS1/ELMOD2/CGN/WWTR1/GDF15/ANK3/KCNJ3/SLC39A10/SFMBT2/CSRNP1/LARP6/CCNDBP1/EVI5/PCTP/NUAK2/TGFB2/ADAM9/PLIN2/DAB2/TGFB3/PAM/GALNT10/LYSMD3/RWDD2A/ME1/CYB5R1/FAT4/PPP3CC/CRISPLD2/BMP7/…
REACTOME_MITOTIC_PROPHASE	REACTOME_MITOTIC_PROPHASE	REACTOME_MITOTIC_PROPHASE	66	0.439467617118532	1.679262611636	0.00182732866278271	0.0144823047829747	0.0108326852056024	2960	tags=29%, list=15%, signal=25%	PLK1/CDK1/LMNB1/NUP85/CCNB2/ENSA/SMC4/NCAPG2/SET/CCNB1/NUP107/TMPO/VRK1/SMC2/POM121/EMD/MASTL/RAE1/MAPK3
REACTOME_APC_CDC20_MEDIATED_DEGRADATION_OF_NEK2A	REACTOME_APC_CDC20_MEDIATED_DEGRADATION_OF_NEK2A	REACTOME_APC_CDC20_MEDIATED_DEGRADATION_OF_NEK2A	21	0.610004465803094	1.82249745327426	0.00183130936842881	0.0144908521023218	0.0108390785539835	4525	tags=52%, list=22%, signal=41%	CDC20/UBE2C/NEK2/BUB1B/MAD2L1/CDC26/ANAPC2/UBA52/UBC/BUB3/ANAPC10
WP_CHOLESTEROL_BIOSYNTHESIS_PATHWAY	WP_CHOLESTEROL_BIOSYNTHESIS_PATHWAY	WP_CHOLESTEROL_BIOSYNTHESIS_PATHWAY	13	-0.67683512850092	-1.9416757994238	0.00186932531804573	0.0147682615712062	0.0110465793278252	3744	tags=69%, list=19%, signal=56%	MVD/HMGCS1/MVK/NSDHL/IDI1/HMGCR/FDFT1/MSMO1/SC5D
WP_COPPER_HOMEOSTASIS	WP_COPPER_HOMEOSTASIS	WP_COPPER_HOMEOSTASIS	40	-0.469699991693296	-1.80200722747797	0.00187256217915091	0.014770462812797	0.0110482258445621	4622	tags=48%, list=23%, signal=37%	ATP7A/FOXO3/JUN/ADAM10/MT3/XIAP/ADAM9/STEAP4/APC/STEAP2/SOD3/SLC31A1/MT2A/SLC11A2/MT1X/FOXO1/MT1F/APP/MT1L
REACTOME_PCNA_DEPENDENT_LONG_PATCH_BASE_EXCISION_REPAIR	REACTOME_PCNA_DEPENDENT_LONG_PATCH_BASE_EXCISION_REPAIR	REACTOME_PCNA_DEPENDENT_LONG_PATCH_BASE_EXCISION_REPAIR	18	0.636170337965492	1.80936333159548	0.00189556583749649	0.0149283284331545	0.0111663084699278	5226	tags=72%, list=26%, signal=54%	LIG1/RFC2/RFC4/POLD1/FEN1/RPA3/PCNA/POLD3/RFC5/POLE3/APEX1/RPA2/POLD2
LANDIS_ERBB2_BREAST_TUMORS_324_UP	LANDIS_ERBB2_BREAST_TUMORS_324_UP	LANDIS_ERBB2_BREAST_TUMORS_324_UP	119	-0.313015299397219	-1.53159126652698	0.00192437415443964	0.0151313388238065	0.0113181591379227	2945	tags=29%, list=15%, signal=25%	F11R/CALM2/ETNK1/F3/EHF/FRRS1/PERP/MOB1B/TSPAN8/CYB561/SLC12A2/CRADD/PPP1CB/LITAF/STK39/DSG2/LMO4/ERBB3/DAP/LMAN1/IGF2R/TMED3/KCNN4/CMAS/ELL2/LCN2/PITPNC1/SOCS2/XBP1/B4GALT6/ITPR2/CSRP1/FXYD3/TPD52L1/CD9
REACTOME_RRNA_PROCESSING	REACTOME_RRNA_PROCESSING	REACTOME_RRNA_PROCESSING	174	0.343268730899799	1.52631436738637	0.00194377961542648	0.0152598924840007	0.0114143165765196	7582	tags=55%, list=38%, signal=34%	EXOSC2/EXOSC10/RBM28/RPL30/TEX10/LAS1L/RRP9/RPL26L1/EXOSC3/RPL36A/NOL6/RPS15A/DCAF13/UTP6/CSNK1E/RPL35/UTP3/NOP56/WDR12/LTV1/NCL/NOP58/RPS21/NAT10/RPL38/GNL3/RPS29/WDR46/UTP14A/RRP1/RPL21/NOL12/UBA52/PWP2/EXOSC4/TRMT112/RPLP1/RIOK1/RPLP2/RPL27/RPS3/EXOSC9/GAR1/RPL18A/RPS10/RPL28/RPL37/RPL6/CSNK1D/RPL27A/RPSA/WDR75/RPL36/RPS26/RPL37A/UTP18/RRP36/NHP2/RPS17/RPS25/NOL11/WDR18/RPP21/RPS13/RPS27/RPL32…
REACTOME_HOST_INTERACTIONS_OF_HIV_FACTORS	REACTOME_HOST_INTERACTIONS_OF_HIV_FACTORS	REACTOME_HOST_INTERACTIONS_OF_HIV_FACTORS	103	0.383250221846896	1.58714224876581	0.00194896641039689	0.0152765922874594	0.0114268079386733	6368	tags=46%, list=32%, signal=31%	NUP85/CDK9/PSMA7/NUP107/FYN/ELMO1/RANBP1/XPO1/CD4/HCK/POM121/PSMD3/DOCK2/PSMB7/PSME2/RAE1/PSMD9/PSMA1/AP1S2/PSME1/CD247/KPNB1/PSMA5/HMGA1/PSMD2/UBA52/UBC/AP1M1/PPIA/PSMB1/PSMD6/NUP205/PSMD4/RAN/TPR/NUP37/PSMA3/BANF1/NUP54/NPM1/LCK/PSMC1/PACS1/SLC25A5/PSMD14/AP2M1/NUP188
REACTOME_SUMOYLATION_OF_RNA_BINDING_PROTEINS	REACTOME_SUMOYLATION_OF_RNA_BINDING_PROTEINS	REACTOME_SUMOYLATION_OF_RNA_BINDING_PROTEINS	36	0.51845161064786	1.77412196767537	0.00199463421374255	0.0156100448733801	0.0116762286592288	5326	tags=47%, list=26%, signal=35%	NUP85/PCGF2/NUP107/UBE2I/SUMO2/PHC2/POM121/HNRNPC/RAE1/HNRNPK/NOP58/CBX4/PHC1/NUP205/TPR/NUP37/NUP54
WILCOX_RESPONSE_TO_PROGESTERONE_UP	WILCOX_RESPONSE_TO_PROGESTERONE_UP	WILCOX_RESPONSE_TO_PROGESTERONE_UP	125	0.371534828692293	1.58578506547971	0.00199987363193189	0.0156265556247823	0.0116885786114724	3203	tags=28%, list=16%, signal=24%	CDC20/SHCBP1/DLGAP5/PRC1/TOP2A/NCAPG/CDK1/KIF20A/ITGBL1/CEP55/TK1/CENPU/RRM2/CCNB2/HJURP/HMMR/HMGB2/HMOX1/PBK/FANCI/CDC6/CCNB1/WDHD1/PRDM12/ACKR4/TNFAIP6/SMC2/ADAMTS20/SEC14L1/EVI2A/CRYGS/NDC80/GOLGA8G/ELOVL6/ARHGEF3
REACTOME_TRANSLOCATION_OF_SLC2A4_GLUT4_TO_THE_PLASMA_MEMBRANE	REACTOME_TRANSLOCATION_OF_SLC2A4_GLUT4_TO_THE_PLASMA_MEMBRANE	REACTOME_TRANSLOCATION_OF_SLC2A4_GLUT4_TO_THE_PLASMA_MEMBRANE	49	-0.429932341596975	-1.77114426068618	0.00202236407626632	0.0157775997387465	0.0118015587871594	3528	tags=35%, list=17%, signal=29%	PRKAG3/RAB13/TBC1D4/VAMP2/EXOC8/PRKAB2/TUBA3D/TUBA3C/TUBA4A/TUBA3E/MYO1C/RAB4A/EXOC6/PRKAA2/CALM1/SLC2A4/SNAP23
ST_MYOCYTE_AD_PATHWAY	ST_MYOCYTE_AD_PATHWAY	ST_MYOCYTE_AD_PATHWAY	23	-0.546809572915	-1.82385669834035	0.00204761482303022	0.0159496736527143	0.011930269138864	5012	tags=61%, list=25%, signal=46%	PTX3/KAT5/CFB/CAV3/ADRB1/KCNJ3/APC/PITX2/PLN/GNAI1/MAPK1/CAMP/ASAH1/ITPR2
WU_SILENCED_BY_METHYLATION_IN_BLADDER_CANCER	WU_SILENCED_BY_METHYLATION_IN_BLADDER_CANCER	WU_SILENCED_BY_METHYLATION_IN_BLADDER_CANCER	41	-0.459674195490268	-1.78327983750279	0.00205541670251754	0.0159855071583646	0.011957072406185	2548	tags=39%, list=13%, signal=34%	ZCCHC24/TSPAN8/SLC4A4/ERBB3/PEG3/CES2/TGFBR3/PTGER3/KLF4/IGF1/CNN1/ANPEP/COBL/DPT/CPE/FMO5
DACOSTA_UV_RESPONSE_VIA_ERCC3_UP	DACOSTA_UV_RESPONSE_VIA_ERCC3_UP	DACOSTA_UV_RESPONSE_VIA_ERCC3_UP	245	0.321410645573554	1.47799778993966	0.00206523014177315	0.0160368492968481	0.0119954760465108	3797	tags=28%, list=19%, signal=23%	MYBL2/PKMYT1/E2F1/LHX2/PLCB3/TK1/ZNF263/MDK/CCNE2/RFC2/IFI30/CDK16/ARRB2/STX16/ACYP1/STK25/CDC6/EPOR/AGPAT2/ADA/PSMC3IP/FEN1/CCNE1/CASP3/BAK1/SHMT2/U2AF2/PDAP1/CDKN2B/SLC6A8/GRINA/PRPF4/MCM4/MCM5/SAC3D1/MBD4/HOXD9/PCNA/CREBZF/NDUFV1/YKT6/LIN37/RPS15A/RFC5/SULT1A2/CCDC85B/NCBP2/OAZ2/LY6E/MICB/TRIM25/PIM2/EWSR1/SHOX2/CSRNP2/GLS/ARPC4/EFNA1/DAXX/FKBP1A/CBX4/NME3/HNRNPU/AP3M2/HHEX/IFITM2/MRPL28/GNL1
AGUIRRE_PANCREATIC_CANCER_COPY_NUMBER_UP	AGUIRRE_PANCREATIC_CANCER_COPY_NUMBER_UP	AGUIRRE_PANCREATIC_CANCER_COPY_NUMBER_UP	225	0.324632146981649	1.47755027722409	0.00207052361832562	0.016052988239596	0.0120075478879034	5315	tags=36%, list=26%, signal=26%	DLGAP5/LIG1/UCKL1/PMS2P1/RCN3/ASNS/TBC1D31/SCRIB/TAF4/ARPC1B/GID8/BRD9/PSMC3IP/CBX1/CEP72/ZNF419/LUC7L3/PSMA7/WDHD1/TCFL5/U2AF2/C5AR1/MAP4K1/CDKN2A/DPF1/YTHDF1/AP4M1/UBE2Z/PVT1/SNRPD2/PTK2/LHB/CPSF1/SNRNP70/IRF3/CYC1/ZNF787/AOC2/PLOD3/RPS21/ZGPAT/PLEKHA4/HGH1/ARPC1A/KPNB1/RNF139/NKIRAS2/BAX/SLC52A2/PRMT1/SS18L1/EXOSC4/MICALL2/TSTA3/MPP3/SLC25A13/CASKIN2/SPATA20/STRN4/RPL27/SYT5/INTS1/SMARCE1/SHAR…
BRUECKNER_TARGETS_OF_MIRLET7A3_UP	BRUECKNER_TARGETS_OF_MIRLET7A3_UP	BRUECKNER_TARGETS_OF_MIRLET7A3_UP	89	-0.34456833745969	-1.62438560602102	0.00207545167331212	0.0160662483796084	0.0120174664005082	3273	tags=37%, list=16%, signal=31%	WWC1/PPTC7/COL4A4/LDHAL6A/EHBP1/LAMB3/ETV4/GLRX/SULT2B1/ETNK1/PERP/SLC12A2/BCHE/ARHGAP26/NFE2L2/THSD4/ABLIM1/FAM107B/GABARAPL1/PHACTR2/KRT9/TMEM230/KLF4/PITPNC1/XBP1/CYP1B1/ANXA11/ACOX2/CTH/OS9/CDK6/SMOC1/FERMT1
FERREIRA_EWINGS_SARCOMA_UNSTABLE_VS_STABLE_DN	FERREIRA_EWINGS_SARCOMA_UNSTABLE_VS_STABLE_DN	FERREIRA_EWINGS_SARCOMA_UNSTABLE_VS_STABLE_DN	68	-0.377518607030259	-1.67523415351973	0.00208057623449681	0.0160809862830381	0.0120284902721113	4001	tags=40%, list=20%, signal=32%	COX7A1/CT62/DLG5/SPR/SLC27A1/CKB/VEZF1/EPPIN/PGPEP1/RNF167/AMFR/LYVE1/SLC16A5/INMT/IQSEC3/DHRS1/TMEM53/CRYAB/GNG7/DTWD1/TMEM187/FGF2/TMEM230/TMEM98/NAGLU/MAGI2/CHRDL1
RYAN_MANTLE_CELL_LYMPHOMA_NOTCH_DIRECT_UP	RYAN_MANTLE_CELL_LYMPHOMA_NOTCH_DIRECT_UP	RYAN_MANTLE_CELL_LYMPHOMA_NOTCH_DIRECT_UP	118	0.375742145845221	1.59068892449582	0.0021008642334976	0.0162126972455232	0.0121270093556487	6807	tags=53%, list=34%, signal=36%	MYBL2/FMNL3/HES4/P2RX5/CD300A/FYN/P2RY11/THEMIS2/LY86/TRAF4/CD72/SH2B2/FGD2/IL10RA/TNFRSF1B/RHOH/KAZN/SASH3/NRARP/IRF8/ARAP1/LDLRAD4/RUNX3/CAMKK1/IL21R/UBASH3B/ARHGEF3/ENTPD1/BATF/SEMA7A/BCL2A1/MPEG1/SNN/CD84/KLF13/IL16/ICAM1/MAP3K5/CD27/ITGAL/ZMIZ1/CDK5R1/FCRL3/IFIT3/LYN/DTX1/TNF/SUSD3/COQ2/TNIP1/XYLT1/PIK3AP1/TNFRSF13B/FGR/S1PR1/ZDHHC14/GALNT6/FCRL4/PLAC8/SH3TC1/FCRL2/IFNAR2/SFTPB
COLINA_TARGETS_OF_4EBP1_AND_4EBP2	COLINA_TARGETS_OF_4EBP1_AND_4EBP2	COLINA_TARGETS_OF_4EBP1_AND_4EBP2	280	0.316000538248191	1.4698010742406	0.00211094261143648	0.016265334041516	0.0121663813927496	3883	tags=30%, list=19%, signal=24%	TACC3/CDC20/KIF2C/PLK1/NUF2/ESPL1/UBE2T/DLGAP5/BIRC5/CCNA2/NEK2/MELK/TOP2A/AURKB/ASF1B/KIF20A/CDC25B/ANLN/HMMR/RAD51/FMNL3/PBK/CENPK/GMNN/RCC2/POSTN/TSPAN17/CCNB1/ADA/TTK/SLC16A3/RBMX/STC2/TOR3A/LY96/TIMM10/NACC1/GPR143/FGF18/XPO1/KHDRBS3/FOXD1/PIR/MFAP2/CENPH/SLC41A2/RAMP2/ZBP1/MRPL37/FBXO5/SNRPE/RAB28/OSBPL3/LY6E/TRIM25/VCAM1/NNMT/UPF3B/CDH11/DBF4/HNRNPR/SNRPD1/RAD1/IFI44/ZNF35/CRYGS/NDC80/CD14…
FOURNIER_ACINAR_DEVELOPMENT_EARLY_UP	FOURNIER_ACINAR_DEVELOPMENT_EARLY_UP	FOURNIER_ACINAR_DEVELOPMENT_EARLY_UP	16	-0.62819821759588	-1.93365560962842	0.00212222604954376	0.016327079607661	0.01221256674038	4258	tags=56%, list=21%, signal=44%	EGR1/GOLPH3L/PID1/LEPR/IGFBP2/SUCLG2/PPL/FKBP1B/BNIP3L
REACTOME_HIV_LIFE_CYCLE	REACTOME_HIV_LIFE_CYCLE	REACTOME_HIV_LIFE_CYCLE	122	0.371380471667726	1.57565667753696	0.00212976348304861	0.016359860109018	0.0122370863770955	5326	tags=37%, list=26%, signal=27%	NUP85/CDK9/LIG1/ELL/TAF4/FEN1/NELFB/NUP107/VPS37D/GTF2H4/CHMP4C/RANBP1/TAF15/TAF11/XPO1/CD4/TBP/POM121/MNAT1/NCBP2/RAE1/POLR2H/POLR2K/CXCR4/NELFA/HMGA1/UBA52/SSRP1/POLR2L/MVB12B/UBC/PPIA/TAF5/NUP205/GTF2E1/TAF2/POLR2F/NELFE/RAN/NCBP1/TPR/NUP37/BANF1/CCNK/NUP54
GROSS_HYPOXIA_VIA_HIF1A_UP	GROSS_HYPOXIA_VIA_HIF1A_UP	GROSS_HYPOXIA_VIA_HIF1A_UP	57	0.441276309180584	1.64228994286831	0.00222301155460211	0.0170499181138684	0.0127532460113644	3348	tags=39%, list=17%, signal=32%	MGAT4B/RRM2/RCC2/FRZB/F2R/CD276/SHMT2/DDX39B/AKAP8/MAP3K11/HRAS/SRSF1/CTPS1/LZTR1/ELOVL1/NOP56/AMPD2/NOP58/USP42/TAF1D/SRSF7/SRM
REACTOME_GLYCOGEN_METABOLISM	REACTOME_GLYCOGEN_METABOLISM	REACTOME_GLYCOGEN_METABOLISM	26	-0.534374807790497	-1.86206465055497	0.00223115598257129	0.0170861377622369	0.0127803381113383	4045	tags=50%, list=20%, signal=40%	GYG1/PGM1/GYG2/GYS1/PHKA1/PHKB/PPP1R3C/GAA/PYGB/CALM1/EPM2A/PYGM/AGL
ALTEMEIER_RESPONSE_TO_LPS_WITH_MECHANICAL_VENTILATION	ALTEMEIER_RESPONSE_TO_LPS_WITH_MECHANICAL_VENTILATION	ALTEMEIER_RESPONSE_TO_LPS_WITH_MECHANICAL_VENTILATION	97	0.401966360023717	1.65150735651316	0.00225850890144209	0.0172691193643191	0.0129172073544234	6617	tags=51%, list=33%, signal=34%	FCGR2A/LILRB5/FCER1G/VCAN/IL4I1/SLC15A3/HPX/BST1/UPP1/CCL3/CMPK2/RELB/CSF3R/NFKBIZ/CTPS1/IRF7/IL15/LST1/PLAUR/CCR1/SERPINE1/IL36G/GPR65/PLEK/ITGAM/EBI3/CD14/BCL2A1/OAS3/CCL17/LCP2/GK/CYBB/ADM/CXCL10/CSF2/IRGM/CCL2/MARCKSL1/TIMP1/GBP4/STAT2/IL1A/TLR2/SLFN12L/GDA/IL1RN/CH25H/TNFSF9
JOHNSTONE_PARVB_TARGETS_3_UP	JOHNSTONE_PARVB_TARGETS_3_UP	JOHNSTONE_PARVB_TARGETS_3_UP	307	-0.243799805181619	-1.34713272702238	0.00230227892231659	0.0175768786836801	0.0131474096513428	3498	tags=26%, list=17%, signal=22%	TLR4/IQGAP1/PRPF8/SLC30A1/SYVN1/APOL6/RHOB/ACLY/PLIN2/SGK3/PLBD2/POLD4/DNMBP/F11R/MYOF/ADGRG1/ARRB1/HTATIP2/LEPROT/ARAF/ANXA1/CRISPLD2/SARDH/APLP2/ARHGAP26/CDC42EP2/PSAP/CPD/LITAF/TTC7B/CLU/RETSAT/SEZ6L2/PPFIBP1/LDLR/IGF2R/MYO1C/DDOST/PLD3/TACSTD2/AHNAK2/PBXIP1/ATL1/EMILIN3/CLIP4/NT5DC1/CCDC69/MPI/NFE2L1/GAA/ABHD14B/HINT3/MDFIC/CREG1/PITPNM3/KLF4/CST3/LPCAT3/STAT6/TNFSF10/ITGA2/TBC1D9/CAT/TMEM87B…
ENK_UV_RESPONSE_EPIDERMIS_DN	ENK_UV_RESPONSE_EPIDERMIS_DN	ENK_UV_RESPONSE_EPIDERMIS_DN	398	-0.22905120992205	-1.28540428591587	0.00231055081563579	0.0176130995762893	0.0131745026820021	4017	tags=34%, list=20%, signal=28%	PTPRF/ANXA9/HIVEP2/CCL20/NDUFS4/CSNK2A2/TESK2/EGR3/CTSH/FOSB/PLAGL1/SHB/CDH3/IVNS1ABP/ATP7A/GPR87/KIT/GOLPH3/HOOK1/BCL10/SSBP2/GATM/SIRT1/EGR1/PTGS2/APOOL/NDEL1/ID4/RYBP/CMC4/ROBO1/UAP1/EIF2D/BDH2/HPGD/AFF4/TRPS1/CTSF/HK2/FEM1B/ADH6/CLCA4/PPP2R2A/CKB/GLRX/RHOB/SULT2B1/KAT6B/WDR1/DNAJB4/PLIN2/DKK3/ALDH3A1/PROS1/RPS6KA2/STK17B/GSTA3/CYP2J2/F3/EMP1/ABCC4/APC/EHF/EIF2AK3/ISG20/CYP4F12/TECR/ANXA1/DBI/…
BROWNE_HCMV_INFECTION_20HR_DN	BROWNE_HCMV_INFECTION_20HR_DN	BROWNE_HCMV_INFECTION_20HR_DN	74	-0.364975600682592	-1.66735278936524	0.00235301675793724	0.0179094705371656	0.0133961865487184	3273	tags=34%, list=16%, signal=28%	GLRX/ME3/REV3L/FARP1/ANXA1/TRIM2/AKT3/FST/CRADD/MGLL/TNKS/ROR2/LPP/WIPI1/FGF2/ACAA1/ADIRF/TGFBR3/SVIL/BBS4/VCL/NQO1/TMEM158/RHOBTB3/CAP2
REACTOME_CHEMOKINE_RECEPTORS_BIND_CHEMOKINES	REACTOME_CHEMOKINE_RECEPTORS_BIND_CHEMOKINES	REACTOME_CHEMOKINE_RECEPTORS_BIND_CHEMOKINES	48	0.481392207910984	1.71830861336487	0.00237027913009602	0.0180061546568809	0.0134685057443818	7422	tags=71%, list=37%, signal=45%	ACKR3/CCL3/ACKR4/CCR1/CXCL16/CCL13/CCL11/CXCR4/CXCR3/CCL1/PF4/CCL3L1/CCL17/CXCL9/CCL19/CCL27/CCR8/CCL22/CXCL10/CCL7/CCL2/CCR6/XCL1/CCR7/CCL3L3/ACKR2/CCR4/CCL25/CCL21/CCR10/CCR3/CXCL11/CX3CR1/XCL2
WALLACE_PROSTATE_CANCER_RACE_UP	WALLACE_PROSTATE_CANCER_RACE_UP	WALLACE_PROSTATE_CANCER_RACE_UP	221	0.32619398773381	1.47663412573809	0.00237293205772635	0.0180061546568809	0.0134685057443818	4380	tags=37%, list=22%, signal=29%	STAG3/RASGRP3/CDC7/FCER1G/CMAHP/LILRB2/CD86/LAPTM5/CPZ/GMFG/FYN/THEMIS2/C1QB/C5AR1/LY96/LSP1/PTPN7/CLEC4A/MAP4K1/ZAP70/RGS16/HCLS1/FCGR2B/IL10RA/VSIG4/DOCK10/SAMSN1/RAMP3/ITGA4/CD37/ARHGAP15/IFI27/CD53/ITGB2/CORO1A/CD52/IL15/RGS1/FLI1/RNASE1/IRF8/ADCY7/GPR65/PLEK/RSAD2/GIMAP6/EVI2A/PIM2/RUNX3/RNASE6/ICAM2/HLA-DRA/ALOX5AP/GZMA/HLA-DRB1/ARHGAP25/IFI44/CXCR4/BCL2A1/IFNG/PTPN22/CD3D/NKG7/IFITM2/IL16/…
KEGG_TRYPTOPHAN_METABOLISM	KEGG_TRYPTOPHAN_METABOLISM	KEGG_TRYPTOPHAN_METABOLISM	35	-0.460598888536313	-1.71890371542484	0.00238368523627397	0.0180603040739241	0.0135090092138009	3040	tags=37%, list=15%, signal=32%	HAAO/CYP1A2/AOC1/MAOB/INMT/ALDH2/CAT/CYP1B1/ALDH9A1/AOX1/EHHADH/ACAT2/ALDH3A2
KEGG_PROGESTERONE_MEDIATED_OOCYTE_MATURATION	KEGG_PROGESTERONE_MEDIATED_OOCYTE_MATURATION	KEGG_PROGESTERONE_MEDIATED_OOCYTE_MATURATION	73	0.426290564028222	1.66484902475127	0.00242127971588189	0.0182954693628925	0.0136849115708397	3086	tags=30%, list=15%, signal=26%	PLK1/PKMYT1/CCNA2/CDC25C/CDK1/CDC25B/CCNB2/MAD2L2/MAD2L1/CDC26/CCNB1/PIK3R5/MAPK11/ADCY6/ADCY9/ADCY4/ADCY7/SPDYA/ANAPC2/MAPK3/AKT2/PIK3R2
LEE_LIVER_CANCER_MYC_E2F1_DN	LEE_LIVER_CANCER_MYC_E2F1_DN	LEE_LIVER_CANCER_MYC_E2F1_DN	54	-0.409188908963721	-1.7064255109822	0.00242205192246584	0.0182954693628925	0.0136849115708397	2812	tags=35%, list=14%, signal=30%	ME1/GHR/OAT/IGFBP2/ADIPOR2/ORM1/RGN/SFTPD/ORM2/HSD11B1/SLC27A2/HPD/ELOVL5/ALAD/ABCD3/IGF1/CYP4F2/CYP7B1/EPHX2
RODRIGUES_DCC_TARGETS_DN	RODRIGUES_DCC_TARGETS_DN	RODRIGUES_DCC_TARGETS_DN	92	-0.331911665287374	-1.55984123075119	0.00246109691327017	0.0185623215830181	0.0138845155800327	4347	tags=35%, list=22%, signal=27%	HOXA3/RNF5/DZIP3/CORO2A/RAD50/SCNN1A/RAB8B/CYP4V2/MAST4/GLRX/TGFB2/CCND2/ELMO3/VWA5A/TRIM2/PKN2/PRKAB2/LITAF/TRIM23/SNX25/NNT/GFPT1/IQGAP2/CD44/PPP3CB/CAT/CDC42EP3/CREBL2/PDCD4/ACOX1/FMO5/ALDH3A2
DACOSTA_UV_RESPONSE_VIA_ERCC3_TTD_UP	DACOSTA_UV_RESPONSE_VIA_ERCC3_TTD_UP	DACOSTA_UV_RESPONSE_VIA_ERCC3_TTD_UP	44	0.489536429129042	1.72726552149474	0.00248971672136635	0.0187274591046313	0.0140080375479844	4153	tags=43%, list=21%, signal=34%	MYBL2/PLCB3/MDK/CDK16/STX16/STK25/EPOR/BAK1/PDAP1/CDKN2B/HOXD9/TRIM25/GLS/ARPC4/CBX4/KISS1/MRPL28/GNL1/BAD
REACTOME_SUMOYLATION_OF_DNA_METHYLATION_PROTEINS	REACTOME_SUMOYLATION_OF_DNA_METHYLATION_PROTEINS	REACTOME_SUMOYLATION_OF_DNA_METHYLATION_PROTEINS	11	0.733567278289676	1.82607509490945	0.00249049325965856	0.0187274591046313	0.0140080375479844	4174	tags=73%, list=21%, signal=58%	DNMT3B/DNMT1/PCGF2/DNMT3A/UBE2I/PHC2/CBX4/PHC1
REACTOME_ASSEMBLY_OF_COLLAGEN_FIBRILS_AND_OTHER_MULTIMERIC_STRUCTURES	REACTOME_ASSEMBLY_OF_COLLAGEN_FIBRILS_AND_OTHER_MULTIMERIC_STRUCTURES	REACTOME_ASSEMBLY_OF_COLLAGEN_FIBRILS_AND_OTHER_MULTIMERIC_STRUCTURES	45	0.479454255447394	1.69640714446011	0.00250055728764225	0.0187748609581921	0.0140434938766201	4432	tags=42%, list=22%, signal=33%	COL11A1/COL5A2/COL3A1/COL5A3/LOXL3/COL5A1/COL1A2/COL8A1/LOXL1/COL15A1/COL4A1/MMP13/LOXL2/CTSL/COL4A2/COL8A2/COL7A1/CTSV/MMP3
SMID_BREAST_CANCER_ERBB2_UP	SMID_BREAST_CANCER_ERBB2_UP	SMID_BREAST_CANCER_ERBB2_UP	111	-0.320483244143272	-1.54066284071297	0.00250622700053696	0.0187891762968184	0.0140542016720486	4187	tags=33%, list=21%, signal=27%	WIPF2/GOT1/SCNN1A/SPTLC2/EIF5A/CLCA2/TRPM4/NUDT4/PGAP3/ALDH4A1/CORO1B/PNMT/SCGB1D2/MPHOSPH6/TSPAN8/CYB561/TMED2/CPD/TSKU/FAIM2/LDLR/IGF2R/ORM2/CAMP/ATP2C2/ELL2/LPCAT3/NQO1/CD164/HMGCS2/GCAT/ALDH3B2/PLEKHA6/BRINP3/TSPAN1/KIAA0319L/FA2H
REACTOME_INFLUENZA_INFECTION	REACTOME_INFLUENZA_INFECTION	REACTOME_INFLUENZA_INFECTION	136	0.359295723598386	1.54623669817661	0.0025421066518853	0.0190295929728086	0.0142340320380163	7513	tags=51%, list=37%, signal=33%	NUP85/NUP107/RPL30/RPL26L1/XPO1/RPL36A/RPS15A/POM121/RPL35/RAE1/POLR2H/POLR2K/RPS21/RPL38/RPS29/KPNB1/RPL21/UBA52/POLR2L/RPLP1/RPLP2/RPL27/RPS3/NUP205/POLR2F/GRSF1/RPL18A/RPS10/RPL28/RPL37/RPL6/RAN/PARP1/TPR/RPL27A/RPSA/NUP37/RPL36/RPS26/RPL37A/RPS17/NUP54/RPS25/POLR2I/RPS13/RPS27/RPL32/RPL35A/RPS7/RPS18/RPS16/RPL31/RPL7/RPS15/RPLP0/CPSF4/NUP188/FAU/RPL34/POLR2D/RPL7A/RPS4Y1/NUP43/RPL12/RPS14/RPL…
WP_DNA_MISMATCH_REPAIR	WP_DNA_MISMATCH_REPAIR	WP_DNA_MISMATCH_REPAIR	19	0.615389805281752	1.78034998781846	0.00257622755372206	0.01925614397565	0.0144034909558869	5695	tags=74%, list=28%, signal=53%	EXO1/LIG1/RFC2/RFC4/POLD1/RPA3/PCNA/POLD3/RFC5/POLE3/RPA2/MSH6/POLD2/MSH2
KEGG_ALPHA_LINOLENIC_ACID_METABOLISM	KEGG_ALPHA_LINOLENIC_ACID_METABOLISM	KEGG_ALPHA_LINOLENIC_ACID_METABOLISM	15	-0.634754564638725	-1.91239000074592	0.00260846019942474	0.0194679249263494	0.0145619019550924	4815	tags=53%, list=24%, signal=41%	FADS2/PLA2G12B/PLA2G10/PLA2G3/PLA2G5/ACOX3/PLA2G12A/ACOX1
IRITANI_MAD1_TARGETS_DN	IRITANI_MAD1_TARGETS_DN	IRITANI_MAD1_TARGETS_DN	41	0.495322301122599	1.72581807428453	0.0026228554161254	0.0195461449144987	0.0146204100807744	6370	tags=56%, list=32%, signal=38%	CDK1/POLD1/E2F8/MCM6/CAD/CPSF3/DTD1/SRM/DUT/RAD23B/APEX1/WDR74/SLC5A6/GAS5/LONP1/ASS1/DCTPP1/MYBBP1A/RPSA/NPM1/PPA1/FBL/GPI
REACTOME_GLUTATHIONE_CONJUGATION	REACTOME_GLUTATHIONE_CONJUGATION	REACTOME_GLUTATHIONE_CONJUGATION	21	-0.562544695575659	-1.82386892718896	0.002636125715503	0.0196157610991155	0.0146724826082118	5029	tags=71%, list=25%, signal=54%	AKR1A1/GGT1/ESD/GSS/GCLC/MGST2/GSTP1/GSTT1/GSTA3/GGT6/GSTZ1/GGT7/CNDP2/MGST1/GSTM3
BHAT_ESR1_TARGETS_VIA_AKT1_DN	BHAT_ESR1_TARGETS_VIA_AKT1_DN	BHAT_ESR1_TARGETS_VIA_AKT1_DN	63	-0.384017016259912	-1.698483509063	0.00264401946003086	0.01964522197014	0.0146945191794948	5563	tags=57%, list=28%, signal=42%	CHST15/PLEKHF1/HBP1/SHROOM3/PTPN21/AFAP1L2/MEF2D/TNC/EFNB2/MKX/CDH3/RNF144B/CGN/BLNK/ATP8B2/TGFB2/PTPN14/GALNT10/EHF/BCAR3/ARID5B/ZDHHC7/KLF9/CDYL2/SLC22A23/SLC16A5/BCL2L1/GPD2/FAXDC2/PPL/KIAA0513/ALAD/SEMA3E/SNTB2/IL1R1/CDK6
REACTOME_ACYL_CHAIN_REMODELLING_OF_PI	REACTOME_ACYL_CHAIN_REMODELLING_OF_PI	REACTOME_ACYL_CHAIN_REMODELLING_OF_PI	13	-0.669914605486401	-1.92182249765088	0.00265632052390513	0.0197072932776498	0.0147409481798943	1924	tags=38%, list=10%, signal=35%	PLA2G5/PLA2G4D/PLA2R1/PLA2G12A/PLA2G4F
MEINHOLD_OVARIAN_CANCER_LOW_GRADE_DN	MEINHOLD_OVARIAN_CANCER_LOW_GRADE_DN	MEINHOLD_OVARIAN_CANCER_LOW_GRADE_DN	17	0.639325880422247	1.78973977500957	0.00266777087536419	0.019742879611541	0.0147675665640839	5905	tags=71%, list=29%, signal=50%	KIF14/CCNB2/BAP1/MCM6/RAD21/CFL1/MRPL9/SNRPB/UVRAG/PCCB/NCK1/RHEB
WANG_TUMOR_INVASIVENESS_UP	WANG_TUMOR_INVASIVENESS_UP	WANG_TUMOR_INVASIVENESS_UP	303	0.299823119404217	1.40644184604578	0.00266902538309436	0.019742879611541	0.0147675665640839	6064	tags=39%, list=30%, signal=28%	TACC3/PTTG1/KIF20A/EZH2/CTSZ/CDCA3/KLHL17/HMGB2/PMPCA/CENPK/DAZAP1/CLK2/RNASEH2A/POSTN/SZRD1/KIF11/TMSB10/ENY2/SYK/APH1A/STK11/PSMA7/PNN/U2AF2/LOXL3/C1QB/RPL30/HNRNPA2B1/COL1A2/TEX10/CLEC4A/RBM10/TGFBI/HNRNPAB/PCNA/SNRPD2/FNBP4/RPS15A/AK2/RPL35/ENO1/EIF3H/PSMD3/NCL/FN1/STIP1/EVL/SRSF3/HNRNPR/RPS21/MAP3K12/ARPC5/RPS29/MKRN1/RALY/KPNB1/POLR1C/SRSF7/IPO9/HNRNPU/RPL21/DDX5/CDC42/ELAVL1/IFITM2/IFITM3/…
JINESH_BLEBBISHIELD_TO_IMMUNE_CELL_FUSION_PBSHMS_DN	JINESH_BLEBBISHIELD_TO_IMMUNE_CELL_FUSION_PBSHMS_DN	JINESH_BLEBBISHIELD_TO_IMMUNE_CELL_FUSION_PBSHMS_DN	287	-0.248331533197275	-1.36332520107078	0.00268664473843467	0.0198438123949768	0.0148430637371009	4765	tags=34%, list=24%, signal=26%	SGCE/RGL1/HSD17B14/ASCL2/IRX3/CFB/KIT/NMRK1/MRFAP1L1/PADI3/FOXO3/SSBP2/OAS2/CEBPA/FOS/SCNN1A/STARD5/PGM1/CADPS2/GPRC5C/RHOBTB2/LANCL1/MAPK10/SLC2A1/SALL2/FAT2/TTC3/THAP11/NUP88/HCAR2/CLCA2/DUOX1/CKB/AGR2/TBC1D4/PLIN2/HMGCS1/NT5E/RPS6KA2/ALDH4A1/KLHDC8B/IRAK3/BCAR3/GPX2/ISG20/CYP4F12/RGS2/DBI/TMEM38B/CYP4B1/RHBDL3/LRRC26/CYP3A7/TSKU/INSIG1/LMO4/SYT7/CYP4F11/MAL/SORD/ACSS2/DEPTOR/IDI1/GALK2/SLC38A4…
WESTON_VEGFA_TARGETS_3HR	WESTON_VEGFA_TARGETS_3HR	WESTON_VEGFA_TARGETS_3HR	54	0.459321166486009	1.69175134442875	0.00270050538189022	0.0199167258076483	0.014897602573189	2132	tags=35%, list=11%, signal=32%	BGN/DLEU2/MGP/GJA4/MALSU1/IL32/VWF/DYNLL1/SLC6A8/UNG/ELN/HCLS1/ANGPT2/TIE1/LMO2/PRR29/PIR/IFI27/MMP10
GAVIN_FOXP3_TARGETS_CLUSTER_P7	GAVIN_FOXP3_TARGETS_CLUSTER_P7	GAVIN_FOXP3_TARGETS_CLUSTER_P7	76	-0.356748553117931	-1.63394471134634	0.0027103914370451	0.0199601540489177	0.0149300866614439	3427	tags=34%, list=17%, signal=29%	HS3ST3B1/USP27X/PDLIM4/NT5E/FAM89A/EMP1/MTMR3/ANXA1/HECTD2/SOSTDC1/TMEM64/ITIH5/IGF2R/GLIPR2/AHCYL2/NTRK3/PARD6G/GALM/ACTN1/ARHGAP20/SOCS2/MSRA/TMEM158/WLS/APP/KCNK6
KEGG_FOCAL_ADHESION	KEGG_FOCAL_ADHESION	KEGG_FOCAL_ADHESION	154	0.354020691667066	1.55168324626474	0.00272050001893423	0.019993628182521	0.0149551251313069	4264	tags=33%, list=21%, signal=26%	VAV2/THBS3/ITGA11/THBS2/PDGFB/ELK1/LAMC3/COL11A1/COL5A2/COL3A1/PARVG/ITGA2B/ITGA10/COL5A3/RAPGEF1/PIK3R5/FYN/VWF/COL5A1/COL1A2/DIAPH1/PDGFRB/FLT4/SPP1/MYLK2/PTK2/COL4A1/HRAS/ITGA4/PARVB/IBSP/FN1/THBS4/MAPK3/AKT2/PIK3R2/VEGFB/SHC4/RAC3/VEGFC/SHC1/VAV1/CDC42/COL4A2/ITGB7/BRAF/TNN/LAMC1/CAPN2/BAD/RAF1
BHATTACHARYA_EMBRYONIC_STEM_CELL	BHATTACHARYA_EMBRYONIC_STEM_CELL	BHATTACHARYA_EMBRYONIC_STEM_CELL	69	0.428478152794418	1.64498498500259	0.00272544466052476	0.019993628182521	0.0149551251313069	3932	tags=35%, list=19%, signal=28%	PTTG1/AURKB/CDK1/TK1/HMGB2/DTL/MAD2L2/RCC2/SNRPF/GDF3/SET/CCNB1/PODXL/FAM83D/HNRNPAB/BRIX1/SFRP2/CYP26A1/ELOVL6/GNL3/SRSF7/HMGA1/IFITM1/LIN28A
REACTOME_GLYOXYLATE_METABOLISM_AND_GLYCINE_DEGRADATION	REACTOME_GLYOXYLATE_METABOLISM_AND_GLYCINE_DEGRADATION	REACTOME_GLYOXYLATE_METABOLISM_AND_GLYCINE_DEGRADATION	27	-0.508417706267218	-1.80641686311435	0.00272694988830298	0.019993628182521	0.0149551251313069	4576	tags=41%, list=23%, signal=32%	DDO/LIAS/GCSH/ALDH4A1/PDHB/HOGA1/AMT/GNMT/GOT2/DHTKD1/DBT
SCHUETZ_BREAST_CANCER_DUCTAL_INVASIVE_DN	SCHUETZ_BREAST_CANCER_DUCTAL_INVASIVE_DN	SCHUETZ_BREAST_CANCER_DUCTAL_INVASIVE_DN	64	-0.380784586351295	-1.67979526806664	0.00275040566863212	0.0201360344625809	0.0150616442542163	2655	tags=33%, list=13%, signal=29%	PERP/MYB/DTNA/DSC3/ERBB3/ERBB4/PEX7/GRAMD1C/SLC27A2/GALNT7/ZNF750/MAGED2/TMED5/ABCD3/FAM174B/SORT1/IL20RA/ALDH3B2/ISOC1/PDCD4/TTC39A
REACTOME_MITOTIC_TELOPHASE_CYTOKINESIS	REACTOME_MITOTIC_TELOPHASE_CYTOKINESIS	REACTOME_MITOTIC_TELOPHASE_CYTOKINESIS	11	0.729138535578361	1.81505058903761	0.00276551377649596	0.0202169989546769	0.0151222052539226	1782	tags=36%, list=9%, signal=33%	PLK1/KIF23/KIF20A/RAD21
DIRMEIER_LMP1_RESPONSE_LATE_UP	DIRMEIER_LMP1_RESPONSE_LATE_UP	DIRMEIER_LMP1_RESPONSE_LATE_UP	47	0.486066265126476	1.72810136984602	0.00279257613916415	0.0203849892731675	0.0152478610984217	5751	tags=47%, list=28%, signal=34%	IRF5/FSCN1/CRIP1/SLC20A1/HMOX1/SRRT/RFTN1/TNFRSF1B/POM121/PLEK/RUNX3/STIP1/BATF/TRAF1/NFKB2/SLC7A5/CCL22/LYN/CSNK1D/CFLAR/TNIP1/JADE2
REACTOME_GENERATION_OF_SECOND_MESSENGER_MOLECULES	REACTOME_GENERATION_OF_SECOND_MESSENGER_MOLECULES	REACTOME_GENERATION_OF_SECOND_MESSENGER_MOLECULES	23	0.585708773388076	1.79785964003001	0.00279914862341979	0.0204014632753866	0.0152601835624763	6498	tags=78%, list=32%, signal=53%	PLCG1/LAT/ZAP70/CD4/HLA-DRA/EVL/HLA-DRB1/CD247/CD3D/LCP2/HLA-DQA2/HLA-DRB5/CD101/ITK/LCK/NCK1/CD3E/PAK1
MINGUEZ_LIVER_CANCER_VASCULAR_INVASION_DN	MINGUEZ_LIVER_CANCER_VASCULAR_INVASION_DN	MINGUEZ_LIVER_CANCER_VASCULAR_INVASION_DN	16	-0.614588535003396	-1.89176367432346	0.00280300496833872	0.0204014632753866	0.0152601835624763	2858	tags=50%, list=14%, signal=43%	PON1/KLF9/SLC38A4/PIK3R1/GLYATL1/PAH/DPYS/PPARGC1A
BOYAULT_LIVER_CANCER_SUBCLASS_G6_UP	BOYAULT_LIVER_CANCER_SUBCLASS_G6_UP	BOYAULT_LIVER_CANCER_SUBCLASS_G6_UP	52	-0.416787980526445	-1.72845934224713	0.00284145617102989	0.0206512236709639	0.0154470029798729	2287	tags=33%, list=11%, signal=29%	ACTN2/VSNL1/NPR2/VSTM4/HSDL2/RAB4A/HEXA/EFR3A/DYNC1I1/UGGT1/CRYZ/ACSS3/SLC13A3/GREB1/CBR1/ITPR2/RNF43
WP_SPLICING_FACTOR_NOVA_REGULATED_SYNAPTIC_PROTEINS	WP_SPLICING_FACTOR_NOVA_REGULATED_SYNAPTIC_PROTEINS	WP_SPLICING_FACTOR_NOVA_REGULATED_SYNAPTIC_PROTEINS	34	-0.467338195549299	-1.73247381717641	0.00285445514592809	0.020715544394795	0.0154951145314457	3718	tags=44%, list=18%, signal=36%	EPB41L3/ANK3/PLCB4/GABRG2/CLASP1/CAV2/KCNJ6/APLP2/TERF2IP/DAB1/GPHN/KCNMA1/CLSTN1/CAMK2G/NEO1
REACTOME_COPI_DEPENDENT_GOLGI_TO_ER_RETROGRADE_TRAFFIC	REACTOME_COPI_DEPENDENT_GOLGI_TO_ER_RETROGRADE_TRAFFIC	REACTOME_COPI_DEPENDENT_GOLGI_TO_ER_RETROGRADE_TRAFFIC	82	0.404637798845776	1.61279883887366	0.00291097095817269	0.0210950333732311	0.0157789702232017	1325	tags=20%, list=7%, signal=18%	KIF2C/KIF18B/KIF23/CENPE/KIFC1/KIF15/KIF20A/KIF18A/KIFC2/KIF26A/KIF11/KLC1/KIF21B/KLC3/KIF4B/KIF3C
KEGG_LEISHMANIA_INFECTION	KEGG_LEISHMANIA_INFECTION	KEGG_LEISHMANIA_INFECTION	57	0.435512790074346	1.62083995956583	0.0029184122239507	0.0211183075857766	0.0157963792075928	6397	tags=54%, list=32%, signal=37%	ELK1/FCGR3A/FCGR2A/NCF4/NCF1/FCGR2C/MAPK11/HLA-DMA/NCF2/ITGA4/ITGB2/HLA-DRA/IRAK1/ITGAM/HLA-DRB1/MAPK3/IFNG/HLA-DOB/RELA/HLA-DQA2/IL10/NFKBIB/IL12A/HLA-DRB5/TNF/MARCKSL1/HLA-DOA/IL1A/TLR2/IL4/HLA-DMB
VILIMAS_NOTCH1_TARGETS_DN	VILIMAS_NOTCH1_TARGETS_DN	VILIMAS_NOTCH1_TARGETS_DN	26	0.5738764265683	1.81533978041678	0.00293267552784458	0.0211908088430217	0.0158506097536638	2902	tags=46%, list=14%, signal=40%	TREM2/NCF4/LILRB5/TREML1/BTK/NCF2/CSF3R/LRRC25/CSF2RA/ITGB2/GFI1/ITGAM
SETLUR_PROSTATE_CANCER_TMPRSS2_ERG_FUSION_UP	SETLUR_PROSTATE_CANCER_TMPRSS2_ERG_FUSION_UP	SETLUR_PROSTATE_CANCER_TMPRSS2_ERG_FUSION_UP	53	0.458341851414331	1.67527562947772	0.00294304017520766	0.0212052210547085	0.0158613900096147	6504	tags=55%, list=32%, signal=37%	MTA1/DBN1/ASAP2/MOK/KLC1/SNRPB2/RFX1/SAFB/SMARCD1/KHDRBS3/CPSF6/PTK7/TBP/EIF4G3/CACNA1D/MAP3K5/ARHGDIB/CADPS/SIPA1L1/OCLN/KCNN2/PEX10/TFDP1/MLXIP/HDAC1/RPP38/ECE1/RGS10/ERG
GOTZMANN_EPITHELIAL_TO_MESENCHYMAL_TRANSITION_DN	GOTZMANN_EPITHELIAL_TO_MESENCHYMAL_TRANSITION_DN	GOTZMANN_EPITHELIAL_TO_MESENCHYMAL_TRANSITION_DN	163	-0.29282002036319	-1.49775814214062	0.00294316406787762	0.0212052210547085	0.0158613900096147	3261	tags=25%, list=16%, signal=21%	GATA5/ELP5/CPT2/POLR2C/PAM/CALM2/CYP2J2/SERPINB6/PTPRM/PPP1CB/ACADM/SDF2/KLF3/DDX24/SEC22B/TCEA3/GNAI1/KRT15/DDOST/LGALS3/FHL1/FDFT1/ALAD/PENK/KLF4/MXI1/PURA/CDH1/ABCD3/EPS15/ACADL/ANXA11/PRKG2/KCNAB1/PRKACB/IL1R1/SLC35A1/STAC/CPE/SCP2/SNAP23
LEE_LIVER_CANCER_CIPROFIBRATE_UP	LEE_LIVER_CANCER_CIPROFIBRATE_UP	LEE_LIVER_CANCER_CIPROFIBRATE_UP	51	-0.416055561775397	-1.7219004491246	0.00295792166947831	0.0212808399073562	0.0159179525000896	3616	tags=39%, list=18%, signal=32%	KRT23/LEPR/RAD51B/SLC24A3/PLIN2/NT5E/CD36/GIPC2/TES/IGFBP2/MT2A/CIDEC/TFF3/DAB1/CBFA2T3/LCN2/MYO5C/EHHADH/MLYCD/ALDH3A2
REACTOME_POLYMERASE_SWITCHING	REACTOME_POLYMERASE_SWITCHING	REACTOME_POLYMERASE_SWITCHING	12	0.701623826490955	1.80011448387434	0.00296401767628007	0.0212940147592322	0.0159278072176322	2183	tags=58%, list=11%, signal=52%	RFC2/RFC4/POLD1/POLA2/PCNA/POLD3/RFC5
DARWICHE_PAPILLOMA_RISK_HIGH_UP	DARWICHE_PAPILLOMA_RISK_HIGH_UP	DARWICHE_PAPILLOMA_RISK_HIGH_UP	120	0.371942231846867	1.57870214000965	0.00298823780437152	0.0214371714902687	0.0160348876737903	4285	tags=36%, list=21%, signal=28%	UBE2C/ENG/STX16/LTB4R/HOMER3/DYNLL1/TNFRSF25/JAG1/BATF3/ACAN/CSPP1/SNHG3/COX19/CMPK2/RHOH/TRMT1/SRSF1/ENO1/LY6E/NRSN1/CXCL16/NCL/SNHG9/PTPRCAP/TXN/RNASE2/PDCD5/LDHA/PLEKHA4/SRM/CHPT1/SLPI/FOXL2/ELAVL1/KLF13/IFITM3/FES/ICAM1/CALML5/ACOT9/VHL/PFKL/CACNA1E
ZWANG_EGF_PERSISTENTLY_UP	ZWANG_EGF_PERSISTENTLY_UP	ZWANG_EGF_PERSISTENTLY_UP	25	-0.524205229010899	-1.80140671020419	0.00299907155924772	0.0214840233792308	0.0160699326318975	3819	tags=56%, list=19%, signal=45%	RHOBTB2/CALU/FAM169A/FAM98A/ME1/PUS10/NSDHL/HSDL2/ACSS2/IDI1/HMGCR/LANCL2/RBFOX1/CCDC149
SCIBETTA_KDM5B_TARGETS_DN	SCIBETTA_KDM5B_TARGETS_DN	SCIBETTA_KDM5B_TARGETS_DN	64	0.438668457267518	1.66705440126742	0.00302171620092033	0.021615227781082	0.016168072810836	2184	tags=28%, list=11%, signal=25%	KIF2C/OIP5/DLGAP5/BUB1B/TOP2A/CDK1/AURKA/ITGB1BP1/HMMR/CDCA3/PBK/CCNB1/TTK/FJX1/SNRPG/BRCA1/PIR/FBXO5
REACTOME_PHOSPHORYLATION_OF_THE_APC_C	REACTOME_PHOSPHORYLATION_OF_THE_APC_C	REACTOME_PHOSPHORYLATION_OF_THE_APC_C	15	0.655936223807406	1.76893365116282	0.00303127253441284	0.0216525661864425	0.0161960017349548	753	tags=33%, list=4%, signal=32%	UBE2C/PLK1/CDK1/CDC26/CCNB1
REACTOME_CYTOCHROME_P450_ARRANGED_BY_SUBSTRATE_TYPE	REACTOME_CYTOCHROME_P450_ARRANGED_BY_SUBSTRATE_TYPE	REACTOME_CYTOCHROME_P450_ARRANGED_BY_SUBSTRATE_TYPE	55	-0.404185611793799	-1.68751787444187	0.00306140243763237	0.0218365462444263	0.0163336178176236	3468	tags=35%, list=17%, signal=29%	CYP4V2/TBXAS1/CYP3A43/CYP1A2/CYP2J2/CYP4F12/CYP4B1/CYP3A7/CYP4F3/CYP4F11/CYP3A5/CYP1B1/CYP39A1/PTGIS/CYP11A1/CYP4F2/CYP2U1/CYP7B1/CYP27A1
REACTOME_RESPONSE_OF_EIF2AK4_GCN2_TO_AMINO_ACID_DEFICIENCY	REACTOME_RESPONSE_OF_EIF2AK4_GCN2_TO_AMINO_ACID_DEFICIENCY	REACTOME_RESPONSE_OF_EIF2AK4_GCN2_TO_AMINO_ACID_DEFICIENCY	95	0.390294329557172	1.59622425863439	0.00310634293611112	0.0221254925534991	0.016549748085175	8510	tags=63%, list=42%, signal=37%	ASNS/RPL30/RPL26L1/CEBPG/RPL36A/RPS15A/RPL35/RPS21/RPL38/RPS29/RPL21/UBA52/RPLP1/RPLP2/RPL27/RPS3/RPL18A/RPS10/RPL28/RPL37/RPL6/EIF2S2/RPL27A/RPSA/RPL36/RPS26/RPL37A/RPS17/RPS25/RPS13/RPS27/RPL32/RPL35A/RPS7/RPS18/RPS16/RPL31/RPL7/RPS15/RPLP0/FAU/RPL34/RPL7A/ATF4/RPS4Y1/RPL12/RPS14/RPL24/RPL14/RPL19/EIF2S3/TRIB3/RPL39/RPL11/RPS11/RPL23/RPS9/RPL23A/CEBPB/RPL22
BUFFA_HYPOXIA_METAGENE	BUFFA_HYPOXIA_METAGENE	BUFFA_HYPOXIA_METAGENE	44	0.484096687244669	1.70807210085508	0.00313088224864144	0.0222685114921178	0.0166567254733541	4667	tags=43%, list=23%, signal=33%	SHCBP1/CDKN3/MRGBP/KIF20A/ANLN/MAD2L2/ACOT7/PSMA7/YKT6/PSRC1/ENO1/ESRP1/LDHA/MRPS17/SLC25A32/DDIT4/ADM/CTSV/LRRC42
GENTILE_UV_LOW_DOSE_DN	GENTILE_UV_LOW_DOSE_DN	GENTILE_UV_LOW_DOSE_DN	48	-0.410886927121329	-1.68326740879392	0.00319827126362588	0.0227154600558805	0.0169910405680087	2893	tags=35%, list=14%, signal=30%	PRIM2/PHKB/FTO/PTPRM/CRADD/WWOX/PIBF1/STK39/COL13A1/SATB2/ERC1/DYNC1LI2/ZNF804A/MEIS2/STX12/ANGPT1/AP3B1
WP_GLYCOSYLATION_AND_RELATED_CONGENITAL_DEFECTS	WP_GLYCOSYLATION_AND_RELATED_CONGENITAL_DEFECTS	WP_GLYCOSYLATION_AND_RELATED_CONGENITAL_DEFECTS	18	-0.592619390329121	-1.87061089982061	0.00321852287230429	0.0228268248599649	0.0170743408357291	1399	tags=50%, list=7%, signal=47%	GMPPB/ALG9/ALG8/MPI/ALG1/B4GALT1/DPAGT1/MAGT1/MPDU1
REACTOME_FCGAMMA_RECEPTOR_FCGR_DEPENDENT_PHAGOCYTOSIS	REACTOME_FCGAMMA_RECEPTOR_FCGR_DEPENDENT_PHAGOCYTOSIS	REACTOME_FCGAMMA_RECEPTOR_FCGR_DEPENDENT_PHAGOCYTOSIS	61	0.447019273690068	1.67040323924958	0.0032538200816157	0.0230444307340527	0.0172371088459462	3831	tags=41%, list=19%, signal=33%	VAV2/LIMK1/FCGR3A/FCGR2A/PLCG1/ARPC1B/SYK/FYN/ELMO1/BTK/PRKCD/PTK2/CFL1/HCK/WASF1/ARPC5/MAPK3/PIK3R2/ARPC4/ARPC1A/CD247/VAV1/CDC42/PLD4/NCKAP1L
REACTOME_TP53_REGULATES_TRANSCRIPTION_OF_DNA_REPAIR_GENES	REACTOME_TP53_REGULATES_TRANSCRIPTION_OF_DNA_REPAIR_GENES	REACTOME_TP53_REGULATES_TRANSCRIPTION_OF_DNA_REPAIR_GENES	52	0.475845708298151	1.73679017560966	0.00326015295530273	0.0230565774870064	0.0172461945510871	5695	tags=44%, list=28%, signal=32%	FANCC/CDK9/ELL/FANCI/NELFB/GTF2H4/FANCD2/BRCA1/MNAT1/POLR2H/POLR2K/NELFA/CDK13/MDC1/SSRP1/CHEK1/POLR2L/POLR2F/NELFE/RAD51D/CCNK/POLR2I/MSH2
CAFFAREL_RESPONSE_TO_THC_DN	CAFFAREL_RESPONSE_TO_THC_DN	CAFFAREL_RESPONSE_TO_THC_DN	22	0.572776494573072	1.73294732250888	0.00328125736856557	0.0231730099593322	0.017333285407088	2841	tags=36%, list=14%, signal=31%	CCNA2/CDK1/RRM2/MCM6/MCM3/UBAC1/ZWINT/SRSF3
FERRANDO_T_ALL_WITH_MLL_ENL_FUSION_DN	FERRANDO_T_ALL_WITH_MLL_ENL_FUSION_DN	FERRANDO_T_ALL_WITH_MLL_ENL_FUSION_DN	69	0.424423037865938	1.62941685597126	0.00333674318459442	0.0235315801139547	0.017601493932413	3440	tags=33%, list=17%, signal=28%	UBE2C/APLNR/PKMYT1/TOP2A/LMNB1/HMGB2/PLCB2/DDX39A/MCM2/CHAF1A/POLA2/MCM5/RANBP1/RFTN1/PCNA/HPRT1/LST1/DOCK2/SRSF3/TXN/KPNB1/DUT/HMGA1
WORSCHECH_TUMOR_REJECTION_UP	WORSCHECH_TUMOR_REJECTION_UP	WORSCHECH_TUMOR_REJECTION_UP	53	0.455491571596785	1.66485763186133	0.00335974362569543	0.0236603196693556	0.0176977904196135	7248	tags=62%, list=36%, signal=40%	MSR1/LILRB4/TNFRSF4/IL4I1/TLX1/TNFRSF1B/NFKBIZ/IFI27/IL36G/CCL11/CCL1/BCL2A1/NKIRAS2/IFNG/IFITM1/LY6H/FASLG/CCL22/MX1/ITK/STAT2/LCK/GZMB/IL2RG/IL1A/TLR6/IL31/IFI16/CCR10/TNFSF11/IL1B/CXCL11/ALCAM
BOSCO_INTERFERON_INDUCED_ANTIVIRAL_MODULE	BOSCO_INTERFERON_INDUCED_ANTIVIRAL_MODULE	BOSCO_INTERFERON_INDUCED_ANTIVIRAL_MODULE	62	0.430772128735889	1.61550316488655	0.00336447565897106	0.0236603196693556	0.0176977904196135	5523	tags=44%, list=27%, signal=32%	CDK1/CD80/LAT/NOD1/PRAF2/OASL/UBE2Z/LILRB1/NUB1/ITGA4/ZBP1/IRF7/RSAD2/IFI44/OAS3/IFITM3/XAF1/MX1/IFIT3/EPSTI1/CMTR1/SAMD9L/DHX58/PTPN2/CCL2/GBP4/STAT2
SHIN_B_CELL_LYMPHOMA_CLUSTER_8	SHIN_B_CELL_LYMPHOMA_CLUSTER_8	SHIN_B_CELL_LYMPHOMA_CLUSTER_8	31	0.53427372277239	1.75855238026192	0.00337445712238749	0.0236971370071459	0.017725329588024	4612	tags=61%, list=23%, signal=47%	CCNB2/CD80/SPI1/CCNB1/IL2RA/MFNG/FANCG/IL15/SMAD7/IL21R/ITGAM/MAPK3/SOX4/SPN/ICAM1/CHEK1/FASLG/LYN/NFKBIB
RICKMAN_TUMOR_DIFFERENTIATED_WELL_VS_MODERATELY_UP	RICKMAN_TUMOR_DIFFERENTIATED_WELL_VS_MODERATELY_UP	RICKMAN_TUMOR_DIFFERENTIATED_WELL_VS_MODERATELY_UP	85	-0.346423103445507	-1.61918456156664	0.00339358455102938	0.0237979882911372	0.0178007657998998	4418	tags=53%, list=22%, signal=42%	C2CD5/EML4/ETNK2/KAT7/ASXL2/ASB3/GGA2/KRT13/SUSD4/CYP4X1/SERTAD4/ATRAID/SSBP2/GATM/DZIP3/WBP1/HEATR5B/PLCB4/CLCA4/SLC27A1/KAT6B/ZNF747/GPD1L/CNPY3/TRIM2/MYB/SUOX/SMDT1/SFT2D3/TMTC2/ALDH5A1/LMO4/MAP2K6/GGT7/PASK/CLN3/SCPEP1/PLCB1/SYNPO2/ZDHHC2/METTL7A/TMX4/PDCD4/TSPAN6/TIFA
WESTON_VEGFA_TARGETS_6HR	WESTON_VEGFA_TARGETS_6HR	WESTON_VEGFA_TARGETS_6HR	42	0.489306835143256	1.71489392646172	0.00343709024153878	0.0240692728976201	0.0180036852099795	1784	tags=29%, list=9%, signal=26%	BGN/FAP/HTR2B/POSTN/VCAN/MGP/GJA4/SLC6A8/COL1A2/UNG/ELN/OXTR
LOPEZ_MESOTHELIOMA_SURVIVAL_OVERALL_DN	LOPEZ_MESOTHELIOMA_SURVIVAL_OVERALL_DN	LOPEZ_MESOTHELIOMA_SURVIVAL_OVERALL_DN	10	0.718823614124265	1.76450102019189	0.0034665128256958	0.0242413144799708	0.0181323713778103	2223	tags=50%, list=11%, signal=45%	NEK2/HOXB6/STC2/COL5A1/PSRC1
BLANCO_MELO_COVID19_BRONCHIAL_EPITHELIAL_CELLS_SARS_COV_2_INFECTION_UP	BLANCO_MELO_COVID19_BRONCHIAL_EPITHELIAL_CELLS_SARS_COV_2_INFECTION_UP	BLANCO_MELO_COVID19_BRONCHIAL_EPITHELIAL_CELLS_SARS_COV_2_INFECTION_UP	114	0.371044615844938	1.56056227902858	0.0034809325723487	0.0243081067604714	0.0181823316403286	7830	tags=54%, list=39%, signal=33%	PDGFB/INHBA/P2RY6/KRT75/SPRY4/IL32/COL8A1/RELB/ADAM8/SGPP2/NFKBIZ/CORO1A/MMP13/IRF7/PLAUR/GBP5/LTB/PRDM1/IL36G/DRAM1/IFI44/TLCD1/EFNA1/OAS3/IFITM3/ICAM1/NFKB2/IFITM1/HEPHL1/MYEOV/CSF2/EPSTI1/LIF/BPGM/STC1/TGM2/SPRR1A/TNF/TRIM47/ADRB2/TNIP1/BMP2/TMEM171/DUSP4/C1R/ZP3/EDN1/TRIML2/RND1/ZBED2/OAS1/IL1B/XDH/NFKBIA/VNN1/PLAT/C3/SAMHD1/IKBKE/PARP9/IFI35/EHD1
WEIGEL_OXIDATIVE_STRESS_BY_TBH_AND_H2O2	WEIGEL_OXIDATIVE_STRESS_BY_TBH_AND_H2O2	WEIGEL_OXIDATIVE_STRESS_BY_TBH_AND_H2O2	28	0.549649423958681	1.77659513768088	0.00350713423979536	0.0244568732671763	0.018293608178174	4085	tags=43%, list=20%, signal=34%	MMP11/CDC25C/BAK1/DYNLL1/CDKN2B/VCAM1/CDH11/FMO1/HGFAC/SLC7A5/ITGAL/CAPN2
KEGG_GRAFT_VERSUS_HOST_DISEASE	KEGG_GRAFT_VERSUS_HOST_DISEASE	KEGG_GRAFT_VERSUS_HOST_DISEASE	30	0.545332943354193	1.7824960246509	0.00353390625689303	0.024577014230979	0.0183834729656284	7242	tags=70%, list=36%, signal=45%	CD80/CD86/HLA-DMA/HLA-DRA/HLA-DRB1/IFNG/FASLG/HLA-DOB/HLA-DQA2/HLA-DRB5/TNF/PRF1/IL2/HLA-DOA/KIR2DL3/GZMB/IL1A/HLA-DMB/HLA-F/IL1B/KIR2DL1
REACTOME_ER_QUALITY_CONTROL_COMPARTMENT_ERQC_	REACTOME_ER_QUALITY_CONTROL_COMPARTMENT_ERQC_	REACTOME_ER_QUALITY_CONTROL_COMPARTMENT_ERQC_	16	-0.605998792361848	-1.86532360560174	0.00353420713355556	0.024577014230979	0.0183834729656284	3298	tags=56%, list=16%, signal=47%	SYVN1/AMFR/RNF103/TRIM13/DERL2/UGGT1/SEL1L/OS9/RNF185
LAIHO_COLORECTAL_CANCER_SERRATED_DN	LAIHO_COLORECTAL_CANCER_SERRATED_DN	LAIHO_COLORECTAL_CANCER_SERRATED_DN	62	0.429788604925779	1.61181470474258	0.00357312125516257	0.0247856590172761	0.0185395381309192	3368	tags=32%, list=17%, signal=27%	ZNF263/MTA1/ZNF767P/CDK16/TNPO2/STX16/ENGASE/STX3/GRINA/ASXL1/NPIPB3/SCAF4/HOXB5/OGT/CPNE1/KDM5C/SH2B1/HGH1/SIN3B/FBXO46
REACTOME_TRANSLESION_SYNTHESIS_BY_POLH	REACTOME_TRANSLESION_SYNTHESIS_BY_POLH	REACTOME_TRANSLESION_SYNTHESIS_BY_POLH	14	0.672553378662501	1.77480520544257	0.00357519887138594	0.0247856590172761	0.0185395381309192	4560	tags=64%, list=23%, signal=50%	NPLOC4/RFC2/RFC4/RPA3/PCNA/RFC5/UBA52/UBC/RPA2
PID_ERBB_NETWORK_PATHWAY	PID_ERBB_NETWORK_PATHWAY	PID_ERBB_NETWORK_PATHWAY	11	-0.681805299894164	-1.87775333524431	0.00357910277417506	0.0247856590172761	0.0185395381309192	3595	tags=55%, list=18%, signal=45%	HBEGF/EGFR/ERBB3/ERBB4/NRG2/EGF
WP_COMMON_PATHWAYS_UNDERLYING_DRUG_ADDICTION	WP_COMMON_PATHWAYS_UNDERLYING_DRUG_ADDICTION	WP_COMMON_PATHWAYS_UNDERLYING_DRUG_ADDICTION	33	-0.476640329168573	-1.75442077506065	0.00361252212799483	0.0249824418075875	0.0186867305877324	2914	tags=36%, list=14%, signal=31%	CALM2/ARAF/GJB1/PPP1CB/GNAI1/PRKCB/DRD1/MAPK1/PPP1R1A/CALM1/PRKACB/GRIA3
ULE_SPLICING_VIA_NOVA2	ULE_SPLICING_VIA_NOVA2	ULE_SPLICING_VIA_NOVA2	31	-0.483741023022248	-1.77166793822502	0.00362536206977026	0.0250365599092156	0.0187272106333914	5065	tags=55%, list=25%, signal=41%	STXBP2/CHL1/EPB41/PTPRF/CACNA1B/EPB41L3/ANK3/PLCB4/CLASP1/APLP2/SRR/GPHN/KCNMA1/CLSTN1/DNAJB5/CAMK2G/TACC2
REACTOME_THE_CANONICAL_RETINOID_CYCLE_IN_RODS_TWILIGHT_VISION_	REACTOME_THE_CANONICAL_RETINOID_CYCLE_IN_RODS_TWILIGHT_VISION_	REACTOME_THE_CANONICAL_RETINOID_CYCLE_IN_RODS_TWILIGHT_VISION_	20	-0.574255758865759	-1.84291744910277	0.00367013817715385	0.0253107733681342	0.0189323208091623	275	tags=30%, list=1%, signal=30%	CYP4V2/NAPEPLD/RDH11/HSD17B6/RDH16/RPE65
RADAEVA_RESPONSE_TO_IFNA1_UP	RADAEVA_RESPONSE_TO_IFNA1_UP	RADAEVA_RESPONSE_TO_IFNA1_UP	37	0.498725331642213	1.71289064156039	0.00368714082938339	0.0253929574636018	0.0189937940655568	4823	tags=46%, list=24%, signal=35%	E2F2/RFC2/CASP3/BRCA1/IFI27/IRF7/VCAM1/IFI44/PSME1/BAX/IFITM2/IFITM3/IFITM1/IL12RB2/CXCL10/MX1/IRF1
KEGG_PRIMARY_IMMUNODEFICIENCY	KEGG_PRIMARY_IMMUNODEFICIENCY	KEGG_PRIMARY_IMMUNODEFICIENCY	30	0.543612907323841	1.77687384938398	0.00370353022167961	0.0254706975163172	0.0190519432021448	6430	tags=63%, list=32%, signal=43%	ADA/UNG/ZAP70/JAK3/BTK/CD4/CIITA/ICOS/CD3D/AIRE/AICDA/IGLL1/PTPRC/CD40LG/TNFRSF13C/LCK/IL2RG/TNFRSF13B/CD3E
HADDAD_T_LYMPHOCYTE_AND_NK_PROGENITOR_DN	HADDAD_T_LYMPHOCYTE_AND_NK_PROGENITOR_DN	HADDAD_T_LYMPHOCYTE_AND_NK_PROGENITOR_DN	53	0.45234787274572	1.65336716452706	0.00372436001926453	0.0255787201873284	0.0191327435725049	5826	tags=47%, list=29%, signal=34%	CDC20/KIF15/CRIP1/RRM2/VCAN/LY86/TRAF4/MCM4/CCL3/ZWINT/HCK/LTB/IRF8/PLEK/RNASE6/HAL/ITGB7/CSF1R/AZU1/CD7/TNF/LYZ/CST7/CCR7/RAB31
REACTOME_GAP_FILLING_DNA_REPAIR_SYNTHESIS_AND_LIGATION_IN_GG_NER	REACTOME_GAP_FILLING_DNA_REPAIR_SYNTHESIS_AND_LIGATION_IN_GG_NER	REACTOME_GAP_FILLING_DNA_REPAIR_SYNTHESIS_AND_LIGATION_IN_GG_NER	22	0.568017195975793	1.71854796457552	0.00373776933004644	0.0256003871946802	0.019148950376153	4560	tags=59%, list=23%, signal=46%	LIG1/RFC2/RFC4/POLD1/RPA3/PCNA/POLD3/RFC5/POLE3/UBA52/UBC/XRCC1/RPA2
REACTOME_RESOLUTION_OF_D_LOOP_STRUCTURES_THROUGH_SYNTHESIS_DEPENDENT_STRAND_ANNEALING_SDSA_	REACTOME_RESOLUTION_OF_D_LOOP_STRUCTURES_THROUGH_SYNTHESIS_DEPENDENT_STRAND_ANNEALING_SDSA_	REACTOME_RESOLUTION_OF_D_LOOP_STRUCTURES_THROUGH_SYNTHESIS_DEPENDENT_STRAND_ANNEALING_SDSA_	22	0.56773547660891	1.71769561671006	0.00373776933004644	0.0256003871946802	0.019148950376153	4996	tags=59%, list=25%, signal=45%	EXO1/RMI2/RAD51/BLM/XRCC2/BRCA1/BRCA2/RAD51AP1/XRCC3/BRIP1/DNA2/TOP3A/RAD51D
REACTOME_PLATELET_HOMEOSTASIS	REACTOME_PLATELET_HOMEOSTASIS	REACTOME_PLATELET_HOMEOSTASIS	61	-0.381318802883279	-1.68787903285058	0.00375245339255166	0.0256657531356307	0.019197843744446	1583	tags=26%, list=8%, signal=24%	PPP2CB/GNG7/P2RX1/NOS1/TRPC7/SLC8A1/KCNMA1/GNG12/PDE5A/PDE11A/KCNMB1/PRKG2/CALM1/ITPR2/GNG4/PAFAH2
OLSSON_E2F3_TARGETS_DN	OLSSON_E2F3_TARGETS_DN	OLSSON_E2F3_TARGETS_DN	25	0.563098583082069	1.76599915575764	0.00378196895963985	0.0258322448912199	0.0193223786720458	1785	tags=40%, list=9%, signal=37%	PLK1/PTTG1/MYBL2/CDK1/RRM2/INHBA/MAD2L1/E2F3/LPL/PCNA
NIKOLSKY_BREAST_CANCER_7P15_AMPLICON	NIKOLSKY_BREAST_CANCER_7P15_AMPLICON	NIKOLSKY_BREAST_CANCER_7P15_AMPLICON	10	-0.702461332633323	-1.82617923420427	0.00383683914965702	0.0261712266041496	0.0195759351495299	4347	tags=80%, list=22%, signal=63%	HOXA3/HOXA1/HOXA4/HOXA6/HOXA5/HOXA13/HOXA7/HOXA9
MASSARWEH_TAMOXIFEN_RESISTANCE_DN	MASSARWEH_TAMOXIFEN_RESISTANCE_DN	MASSARWEH_TAMOXIFEN_RESISTANCE_DN	185	-0.273151586898279	-1.41954741654376	0.00391773689098846	0.0266751297977756	0.019952851997535	3900	tags=31%, list=19%, signal=25%	DOK7/HPGD/MYO16/DLG5/NRIP1/KCNJ3/ELOVL2/ANXA6/LRIG1/SGK3/NRCAM/ADAMTS19/COL4A5/RNF167/MYOF/AMFR/FRK/IRS1/MYB/CRABP1/TSKU/MT2A/THSD4/CBX5/ARMT1/ATRNL1/DEPTOR/FAXDC2/CCNG1/GFRA1/ELOVL5/PGR/PPM1K/CD44/MPPED2/SLC22A5/TIPARP/SFXN2/SMPDL3B/LAMP2/PIK3R1/FZD1/DDAH1/FKBP5/GREB1/SERPINA5/SYTL4/FREM2/ISOC1/PDCD4/RHOBTB3/BMPER/MOCS2/HNMT/TPD52L1/TTC39A/CPE
IKEDA_MIR30_TARGETS_UP	IKEDA_MIR30_TARGETS_UP	IKEDA_MIR30_TARGETS_UP	90	-0.329444979006849	-1.54293253989863	0.00392139901293156	0.0266751297977756	0.019952851997535	4597	tags=44%, list=23%, signal=34%	TBC1D15/SEC23A/CLOCK/MAF/SSBP2/BECN1/ITSN1/JUN/WDR7/LRRC17/LRRC8D/NRBF2/GFPT2/NRIP1/PLCB4/CCND2/SEMA6D/P4HA1/IRS1/MAN1A2/DTNA/PPP1R12A/BNC2/NFAT5/ADGRL3/FNDC3A/GNAO1/NCAM1/NEDD4/GALNT7/DMD/ACTN1/PI4K2B/CFL2/CELF2/NFIB/SEMA3A/DDAH1/CALM1/CDK6
REACTOME_G1_S_DNA_DAMAGE_CHECKPOINTS	REACTOME_G1_S_DNA_DAMAGE_CHECKPOINTS	REACTOME_G1_S_DNA_DAMAGE_CHECKPOINTS	54	0.452519880673661	1.66670115023693	0.00393499066105792	0.0267167956200018	0.0199840178059317	4327	tags=39%, list=21%, signal=31%	CCNA2/CCNE2/CCNE1/PSMA7/CDKN2A/CHEK2/MDM4/PSMD3/PSMB7/PSME2/PSMD9/PSMA1/PSME1/PSMA5/PSMD2/UBA52/CHEK1/UBC/PSMB1/PSMD6/PSMD4
REACTOME_DAP12_SIGNALING	REACTOME_DAP12_SIGNALING	REACTOME_DAP12_SIGNALING	24	0.567592652624582	1.76853754752811	0.0039440866121603	0.0267167956200018	0.0199840178059317	3672	tags=46%, list=18%, signal=38%	VAV2/TREM2/PLCG1/LAT/SYK/FYN/BTK/HRAS/PIK3R2/SHC1/LCP2
ZHAN_MULTIPLE_MYELOMA_SUBGROUPS	ZHAN_MULTIPLE_MYELOMA_SUBGROUPS	ZHAN_MULTIPLE_MYELOMA_SUBGROUPS	24	0.568706099462758	1.77200688866807	0.0039440866121603	0.0267167956200018	0.0199840178059317	6268	tags=58%, list=31%, signal=40%	EZH2/CDC6/CHAF1A/RANBP1/SNRPD3/EWSR1/FKBP1A/EIF2B1/MAZ/POLD2/UBE2V2/MSH2/PSMD14/SNRPC
DOANE_RESPONSE_TO_ANDROGEN_DN	DOANE_RESPONSE_TO_ANDROGEN_DN	DOANE_RESPONSE_TO_ANDROGEN_DN	185	0.334079562001902	1.49834405358519	0.00394892753205714	0.0267167956200018	0.0199840178059317	4174	tags=30%, list=21%, signal=24%	RAD54L/CHST1/ABCC5/CDK1/RRM2/TRAIP/IGFBP3/MXD3/CCNE2/IFI30/E2F8/PIDD1/PLXND1/SZRD1/APOBEC3B/NMU/MGP/CHAF1A/PRAF2/MCM4/MCM5/ERF/AMIGO2/ABCB9/RFTN1/WSB1/PRKCD/KMO/TRA2A/TMEM106C/ARVCF/SLC25A14/RIBC2/EVL/BCL7A/RAD1/CXCR4/ATAD2B/FKBPL/ELOVL6/CTNND2/BLMH/ARHGEF3/MTF2/SMYD5/CACNA1D/CDC42/OBSL1/IFITM3/PDE6D/FAM110B/IFITM1/BRIP1/SIPA1L1/VDR/PHC1
BASSO_B_LYMPHOCYTE_NETWORK	BASSO_B_LYMPHOCYTE_NETWORK	BASSO_B_LYMPHOCYTE_NETWORK	112	0.371678283163257	1.56016166102049	0.00399676999585562	0.0269961025285624	0.0201929378543307	6053	tags=50%, list=30%, signal=35%	CCNA2/CDK1/CRIP1/TRIP13/PLCB2/PMS2P1/ASNS/RFC4/SNRPF/MAD2L1/EPOR/CCNB1/FEN1/LAPTM5/NOP16/HNRNPAB/TNFRSF1B/PCNA/RBM5/SSBP1/SRSF1/HPRT1/CTPS1/CYC1/PSMB7/POLR2H/ARVCF/TIMM17A/DBF4/BLMH/BUD31/HHEX/TOMM40/PSMD2/SSRP1/BHLHE40/AIMP2/IFITM1/SLC7A5/UCK2/NDUFAB1/POLR2F/CYCS/MRPS12/FCMR/HSPE1/PSMA3/RPS26/POLD2/MRPL3/WDR18/CSE1L/PES1/MVP/P2RY10/PSMD14
HOELZEL_NF1_TARGETS_DN	HOELZEL_NF1_TARGETS_DN	HOELZEL_NF1_TARGETS_DN	86	-0.33385882914662	-1.56086040549096	0.00400102460867938	0.0269961025285624	0.0201929378543307	2757	tags=30%, list=14%, signal=26%	ST8SIA1/ZNF423/SERPINF1/ADAMTS5/TES/WWOX/ADGRL3/EDNRB/DLX6/FBLN1/FRMD4A/PCDH18/BOC/NTRK3/SLC16A9/C7/FAM124A/SLITRK6/TSPYL5/GREM2/PLEKHA6/SLC39A8/SATB1/CENPBD1/FAT3/LIX1
RICKMAN_HEAD_AND_NECK_CANCER_A	RICKMAN_HEAD_AND_NECK_CANCER_A	RICKMAN_HEAD_AND_NECK_CANCER_A	82	-0.352700197129454	-1.63038262796315	0.0040237998422023	0.0271131344293065	0.020280477079528	4237	tags=39%, list=21%, signal=31%	CLDN11/LAMA1/PCOLCE2/HPGD/TSPAN2/PLCB4/CECR2/VASH2/DAPL1/NRCAM/SLC35F3/MYB/CXCL5/CRABP1/LSAMP/TSPAN8/TMEM108/SOSTDC1/SBSPON/STAR/PON3/RNF150/PABPC4L/RSPO3/RBP7/DMD/PENK/LGR6/TSPYL5/SYNPO2/STXBP6/PARM1
BHAT_ESR1_TARGETS_VIA_AKT1_UP	BHAT_ESR1_TARGETS_VIA_AKT1_UP	BHAT_ESR1_TARGETS_VIA_AKT1_UP	229	0.319467168695372	1.45799656916189	0.00406375903657976	0.0273454836518096	0.0204542730341679	5426	tags=39%, list=27%, signal=29%	RAB11FIP3/E2F2/LRFN4/C1QTNF6/MCM7/STX1A/AXIN1/CERS1/VGF/FAM102A/GATAD2A/IER5L/CDC6/QSOX2/GPRIN1/BRD9/RUVBL1/PODXL/FCHO1/KLC1/HOMER3/IFRD1/STC2/VWF/SLC25A25/C5AR2/SH2B2/ADAP1/RGS16/UNC119/DHRS2/FLAD1/AMZ1/PRKAG2/KAZN/PAM16/SBNO2/ACIN1/ARAP3/LETM1/HCK/NOL6/ADCY9/CCM2L/GNL2/LHX4/AATF/CYP26A1/TBKBP1/SLC2A8/SYT12/RRP12/HLA-DRB1/XRCC3/RTKN/SH2D2A/SIN3B/RNF144A/SRM/WDR46/NUDCD1/TOMM40/MRPS17/BHLHE40/CNK…
PID_HNF3A_PATHWAY	PID_HNF3A_PATHWAY	PID_HNF3A_PATHWAY	36	-0.461455275567155	-1.73131634835594	0.00407895964664499	0.0274108284195133	0.0205031505649875	5299	tags=56%, list=26%, signal=41%	FOXA1/EP300/NFIC/SHH/NR2F2/CDKN1B/JUN/AP1B1/FOS/NRIP1/TFF1/SCGB1A1/POU2F1/APOB/SFTPD/FOXA3/XBP1/NFIB/NKX3-1/NFIA
WP_EICOSANOID_METABOLISM_VIA_CYCLO_OXYGENASES_COX	WP_EICOSANOID_METABOLISM_VIA_CYCLO_OXYGENASES_COX	WP_EICOSANOID_METABOLISM_VIA_CYCLO_OXYGENASES_COX	27	-0.491806422126686	-1.7473966845888	0.00410362645659727	0.0275395254002556	0.0205994152065749	4125	tags=56%, list=20%, signal=44%	PTGS2/HPGD/PPARD/TBXAS1/CYP4F12/PLA2G5/PTGR2/ACAA1/ACOX3/PTGDS/PTGIS/CYP4F2/ACOX2/ACOX1/EHHADH
NOUZOVA_METHYLATED_IN_APL	NOUZOVA_METHYLATED_IN_APL	NOUZOVA_METHYLATED_IN_APL	50	-0.397125336395172	-1.63910777436577	0.00413844262280319	0.0277358980075924	0.0207463008487541	4847	tags=44%, list=24%, signal=34%	VPS37B/TTBK1/PLA2G15/HOXA1/CDH26/FBXO4/GBF1/SSTR2/SETBP1/NIPAL3/HOXA7/ENTPD7/PUS10/ADGRL3/SBSPON/TMED5/TRHDE/UXS1/VSTM2A/DNAJB5/COLGALT2/SLC7A8
WP_CARDIAC_PROGENITOR_DIFFERENTIATION	WP_CARDIAC_PROGENITOR_DIFFERENTIATION	WP_CARDIAC_PROGENITOR_DIFFERENTIATION	42	-0.432032139789273	-1.68220894675265	0.00417150266259026	0.0279199903409024	0.0208840009127561	4545	tags=40%, list=23%, signal=31%	KIT/WNT3A/GATA4/SCN5A/MIXL1/ISL1/MESP1/SOX2/NCAM1/ROR2/FGF2/IGF1/PAX6/MYH6/MYLK3/ANPEP/ACTC1
PLASARI_NFIC_TARGETS_BASAL_UP	PLASARI_NFIC_TARGETS_BASAL_UP	PLASARI_NFIC_TARGETS_BASAL_UP	21	-0.545304719046265	-1.76797388854629	0.00420209935941987	0.0280871246339805	0.0210090164549027	3952	tags=71%, list=20%, signal=58%	FOXA1/TNFRSF11B/SHROOM3/CACNA1G/GNA14/NNAT/PLSCR2/PERP/KCNMB4/THSD4/CLU/WNT5B/PPP1R3C/MPPED2/PARM1
VERHAAK_AML_WITH_NPM1_MUTATED_UP	VERHAAK_AML_WITH_NPM1_MUTATED_UP	VERHAAK_AML_WITH_NPM1_MUTATED_UP	142	0.359578284842685	1.55944115573845	0.00422006738181783	0.0281695139537652	0.0210706432179702	3260	tags=30%, list=16%, signal=25%	SLC2A6/FCGR3A/SMC4/FCGR2A/HMOX1/RASGRP3/IFI30/PILRA/VCAN/HOXB6/DPEP2/SLC16A3/LILRB2/HOMER3/CD86/HK3/SLC15A3/MCTP1/C1QB/C5AR1/LILRB3/C3AR1/NCF1/JAG1/KCNK5/CCL3/CARD9/PRKCD/HOXB5/LILRB1/CD163/HCK/APOBEC3A/PLAUR/CCR1/PLEK/TREM1/CTSL/CD14/CCL1/PF4/BCL2A1
SESTO_RESPONSE_TO_UV_C8	SESTO_RESPONSE_TO_UV_C8	SESTO_RESPONSE_TO_UV_C8	54	-0.396044464638731	-1.65160971653496	0.00427995062806421	0.0285310994471624	0.0213411072002977	4057	tags=39%, list=20%, signal=31%	TOMM20/ST6GALNAC2/PGM1/MRPS27/SCRN1/SLC2A1/TTC3/CCND2/ME1/MT2A/DSC1/FHL1/REEP5/FDFT1/GLG1/TNFSF10/ALDH9A1/HK1/TMED10/EPHA4/APP
LOPEZ_MESOTHELIOMA_SURVIVAL_DN	LOPEZ_MESOTHELIOMA_SURVIVAL_DN	LOPEZ_MESOTHELIOMA_SURVIVAL_DN	10	0.712218367960278	1.74828707929462	0.00429608738973994	0.0286004857826287	0.0213930078018208	1191	tags=30%, list=6%, signal=28%	NEK2/VCAN/COL5A1
REACTOME_BRANCHED_CHAIN_AMINO_ACID_CATABOLISM	REACTOME_BRANCHED_CHAIN_AMINO_ACID_CATABOLISM	REACTOME_BRANCHED_CHAIN_AMINO_ACID_CATABOLISM	16	-0.601760376120509	-1.85227734550192	0.00431415883996313	0.0286825500505138	0.0214543914278354	1756	tags=44%, list=9%, signal=40%	BCAT2/IVD/AUH/HIBADH/PPM1K/ACAD8/DBT
KEGG_TERPENOID_BACKBONE_BIOSYNTHESIS	KEGG_TERPENOID_BACKBONE_BIOSYNTHESIS	KEGG_TERPENOID_BACKBONE_BIOSYNTHESIS	15	-0.61196672739253	-1.8437347526926	0.00433144105773263	0.0287591558527381	0.0215116921512253	3983	tags=67%, list=20%, signal=54%	IDI2/MVD/DHDDS/HMGCS1/MVK/IDI1/HMGCR/GGPS1/HMGCS2/ACAT2
NIKOLSKY_MUTATED_AND_AMPLIFIED_IN_BREAST_CANCER	NIKOLSKY_MUTATED_AND_AMPLIFIED_IN_BREAST_CANCER	NIKOLSKY_MUTATED_AND_AMPLIFIED_IN_BREAST_CANCER	62	0.426760687355048	1.6004592569496	0.00435554391957245	0.028880784582238	0.021602669779329	3131	tags=31%, list=16%, signal=26%	THBS3/DNAH17/SIGLEC1/HCN3/ZNF707/DYRK2/NSMCE2/ADGRB1/RADIL/GSDMB/UBE2I/SLCO2B1/GRIN2C/DCAF13/PUS1/TRIM25/MSLNL/RCE1/IKBKB
REACTOME_INTERLEUKIN_2_FAMILY_SIGNALING	REACTOME_INTERLEUKIN_2_FAMILY_SIGNALING	REACTOME_INTERLEUKIN_2_FAMILY_SIGNALING	38	0.482681709308501	1.67675498039969	0.00437736599475522	0.0289869872835713	0.0216821088222693	5903	tags=58%, list=29%, signal=41%	INPPL1/HAVCR2/IL2RA/SYK/IL3RA/IL9R/JAK3/CSF2RA/IL15/STAT4/IL21R/PIK3R2/IL15RA/SHC1/GAB2/CSF2/IL21/PIK3CD/IL2/LCK/IL2RB/IL2RG
ANDERSEN_CHOLANGIOCARCINOMA_CLASS2	ANDERSEN_CHOLANGIOCARCINOMA_CLASS2	ANDERSEN_CHOLANGIOCARCINOMA_CLASS2	141	0.356357654095394	1.54102862177106	0.00439124015042094	0.0290403471139759	0.0217220216851774	1408	tags=21%, list=7%, signal=19%	CDC20/UBE2C/NOX4/CTHRC1/DLGAP5/CENPE/TOP2A/KIF15/CEP55/AURKA/CCNB2/GPR35/ANLN/CDCA3/COL11A1/PTPRR/PKP3/AUNIP/VCAN/NMU/KIF11/TTK/SLC16A3/SPIRE2/FAM83D/HOXB7/COL1A2/OLR1/LGALS4
OHGUCHI_LIVER_HNF4A_TARGETS_UP	OHGUCHI_LIVER_HNF4A_TARGETS_UP	OHGUCHI_LIVER_HNF4A_TARGETS_UP	37	-0.441411452101998	-1.67360587994572	0.00440759878671559	0.0291099745265488	0.021774102611065	3535	tags=32%, list=18%, signal=27%	LEPR/RAD51B/SLC27A1/CD36/VLDLR/PCP4L1/SLC44A3/ELOVL7/CYP39A1/RAB27A/EMP2/SLC2A4
DORMOY_ELAVL1_TARGETS	DORMOY_ELAVL1_TARGETS	DORMOY_ELAVL1_TARGETS	14	0.665447366483284	1.7560531066416	0.00443078319898922	0.0292244392504005	0.0218597216019102	2231	tags=43%, list=11%, signal=38%	CDKN3/CCNA2/CDC7/PIDD1/MYT1/BAAT
TONKS_TARGETS_OF_RUNX1_RUNX1T1_FUSION_HSC_DN	TONKS_TARGETS_OF_RUNX1_RUNX1T1_FUSION_HSC_DN	TONKS_TARGETS_OF_RUNX1_RUNX1T1_FUSION_HSC_DN	152	0.345867179950319	1.51541581501474	0.00450921817922351	0.0297025413837243	0.0222173393971463	6567	tags=48%, list=33%, signal=33%	GPR35/FCGR2A/NCF4/STAB1/LAT/E2F8/SPI1/PTPN12/ITGA2B/P2RX5/DYRK2/SLC16A3/LAPTM5/DOK2/FUT7/TRAF4/KCNK5/TGFBI/IL9R/TFR2/IL10RA/PRKCD/MYCN/RHOH/SASH3/SELPLG/CD52/LST1/LTB/IRF8/RASSF2/ADCY7/LDLRAD4/RUNX3/ZNF787/ASRGL1/ALOX5AP/CXCR4/ELOVL6/PLCH1/PTPN22/NKG7/LCP2/EXOSC4/SLC7A5/CYBB/ITGAL/MYL4/HBD/SH3BGRL3/RMND5B/FAM30A/CCL2/GATA2/RGS14/CEBPE/CFLAR/CD48/TESC/ADGRE2/CST7/CCR7/XYLT1/IGFBP5/RARA/PLXNC1/S100…
WP_DNA_IRDOUBLE_STRAND_BREAKS_DSBS_AND_CELLULAR_RESPONSE_VIA_ATM	WP_DNA_IRDOUBLE_STRAND_BREAKS_DSBS_AND_CELLULAR_RESPONSE_VIA_ATM	WP_DNA_IRDOUBLE_STRAND_BREAKS_DSBS_AND_CELLULAR_RESPONSE_VIA_ATM	44	0.475243973146617	1.67683645234488	0.004522356801669	0.0297498386175669	0.0222527174708018	4837	tags=50%, list=24%, signal=38%	CDC25C/E2F1/EXO1/RAD51/BLM/CASP3/BAK1/FANCD2/CDKN2A/CHEK2/BRCA1/RASSF1/PCNA/BRCA2/NABP2/RNF8/BAX/MDC1/CHEK1/ACTL6A/RAD9A/PARP1
NOUSHMEHR_GBM_SILENCED_BY_METHYLATION	NOUSHMEHR_GBM_SILENCED_BY_METHYLATION	NOUSHMEHR_GBM_SILENCED_BY_METHYLATION	39	-0.429629138810782	-1.64994002555622	0.00457634642063732	0.0300653916818975	0.0224887494465668	2872	tags=31%, list=14%, signal=26%	TTC12/F3/SLC25A20/SEL1L3/LGALS3/ACSS3/SEMA3E/FKBP5/CBR1/FLNC/FMOD/EPHX2
CHNG_MULTIPLE_MYELOMA_HYPERPLOID_UP	CHNG_MULTIPLE_MYELOMA_HYPERPLOID_UP	CHNG_MULTIPLE_MYELOMA_HYPERPLOID_UP	46	0.462370290313809	1.64578647463051	0.00458913860250534	0.0300980247954194	0.0225131588379833	8342	tags=74%, list=41%, signal=43%	SNRNP70/RPL35/NCBP2/HNRNPA1/RPL21/UBA52/RPLP1/RPLP2/RPS3/RPL28/RPL37/RPL27A/RPSA/RPL36/RPS17/NPM1/RPS13/RPL32/RPL35A/RPS16/FBL/SCAMP5/RPS15/RPL7A/DHPS/UBA7/RPS14/RPL24/RPL14/EEF1B2/EEF1G/USP3/EIF3G/RPS9
REACTOME_ENDOGENOUS_STEROLS	REACTOME_ENDOGENOUS_STEROLS	REACTOME_ENDOGENOUS_STEROLS	23	-0.519732518128012	-1.7335425008743	0.00459336969639687	0.0300980247954194	0.0225131588379833	685	tags=26%, list=3%, signal=25%	CYP1B1/CYP39A1/PTGIS/CYP11A1/CYP7B1/CYP27A1
THUM_SYSTOLIC_HEART_FAILURE_DN	THUM_SYSTOLIC_HEART_FAILURE_DN	THUM_SYSTOLIC_HEART_FAILURE_DN	145	-0.295377565308899	-1.47625694364751	0.00463101842189034	0.0303049475498014	0.0226679359327681	3755	tags=30%, list=19%, signal=24%	PAAF1/ARHGEF10/TTC3/KCNJ8/DNAJC16/MAST4/PCDHGA10/FAM98A/PER1/CD36/SLC38A1/PPP1R2/CACNA1C/TM2D1/SORBS2/LSAMP/CYP4B1/CDC42EP2/LINC00667/CHDH/THSD4/CFDP1/PPFIBP1/VTI1A/COX15/LINC00472/SMIM8/PPM1A/ANAPC16/PPM1K/STOX2/ELL2/ARHGEF7/B3GALNT2/SEC14L5/ARSD/CD300LG/TMEM59/LMO7/IP6K3/ESRRG/CA14/KY
JI_METASTASIS_REPRESSED_BY_STK11	JI_METASTASIS_REPRESSED_BY_STK11	JI_METASTASIS_REPRESSED_BY_STK11	21	-0.541107643255553	-1.7543662300261	0.00467189355041252	0.0305324142633635	0.022838079797277	5600	tags=62%, list=28%, signal=45%	CEACAM6/SIM2/LGSN/TNS4/ID4/GDF15/MAP7/GLRX/CNTN1/F2RL1/PON3/NPTX1/CYP1B1
KORKOLA_SEMINOMA_UP	KORKOLA_SEMINOMA_UP	KORKOLA_SEMINOMA_UP	36	-0.454926611266273	-1.7068217031855	0.00470648235328041	0.0307182567188616	0.0229770889431564	3849	tags=39%, list=19%, signal=32%	AK4/PHB2/LRP6/CCND2/LDHB/ITFG2/GOLT1B/ERC1/DERA/GABARAPL1/COPS7A/CREBL2/FGD4/CD9
ASTON_MAJOR_DEPRESSIVE_DISORDER_DN	ASTON_MAJOR_DEPRESSIVE_DISORDER_DN	ASTON_MAJOR_DEPRESSIVE_DISORDER_DN	128	-0.29432994738675	-1.43782628538815	0.00475951268615415	0.0310238209425165	0.0232056493204273	3700	tags=31%, list=18%, signal=26%	ARHGEF10/PDE6B/TMEM87A/NUP88/LPAR1/ABCA8/COL4A5/GPRC5B/SPOCK1/ST18/CRYBG3/CADM4/SS18/SORBS2/LITAF/ADIPOR2/LMO4/PLP1/ERBB3/MAL/PTK2B/CRYAB/DYNC1LI2/TMBIM6/BIN1/PCSK2/FGFR2/PSEN1/LAMP2/MTMR2/PIK3R1/EFS/JAM3/KIF13B/TSPYL1/SPOCK3/SCARB2/CAP2/ASPA/LDB3
MIKKELSEN_ES_LCP_WITH_H3K27ME3	MIKKELSEN_ES_LCP_WITH_H3K27ME3	MIKKELSEN_ES_LCP_WITH_H3K27ME3	10	0.708447349979811	1.73903033682963	0.00477013127026941	0.0310524973043744	0.0232270990831207	5058	tags=60%, list=25%, signal=45%	TREM2/MYLK2/CRYBB1/PPP1R32/KCNN1/IL13
WP_ENDOPLASMIC_RETICULUM_STRESS_RESPONSE_IN_CORONAVIRUS_INFECTION	WP_ENDOPLASMIC_RETICULUM_STRESS_RESPONSE_IN_CORONAVIRUS_INFECTION	WP_ENDOPLASMIC_RETICULUM_STRESS_RESPONSE_IN_CORONAVIRUS_INFECTION	40	-0.44557308514938	-1.70944418566891	0.00478730299058796	0.0310832299505926	0.023250086935331	4412	tags=45%, list=22%, signal=35%	PPP1R3A/PPP1R15B/PPP1R9A/HSPA5/PPP1R1B/PPP1R2/EIF2AK3/PPP1R12A/PPP1CB/ATF6/PPP1R1C/PPP1R3D/PPP1R3C/PPP1R12B/XBP1/PPP1R1A/PPP1R7/MBTPS1
WP_EXERCISEINDUCED_CIRCADIAN_REGULATION	WP_EXERCISEINDUCED_CIRCADIAN_REGULATION	WP_EXERCISEINDUCED_CIRCADIAN_REGULATION	40	-0.445417003176456	-1.70884537611332	0.00478730299058796	0.0310832299505926	0.023250086935331	5143	tags=55%, list=25%, signal=41%	PSMA4/MYF6/TOB1/PER2/CLOCK/CRY2/VAPA/GSTP1/PER1/ERC2/ETV6/DAZAP2/RBPMS/KLF9/IDI1/PPP2CB/PPP1R3C/GFRA1/NCOA4/PURA/GSTM3/HERPUD1
KARLSSON_TGFB1_TARGETS_DN	KARLSSON_TGFB1_TARGETS_DN	KARLSSON_TGFB1_TARGETS_DN	151	-0.281612427745805	-1.42345206024899	0.00486655672374071	0.0315567762618667	0.0236042970004539	2699	tags=23%, list=13%, signal=20%	LEPROT/TECR/DBI/POLR2A/WBP2/BEND4/ILDR2/ADIPOR2/GAS1/DCTN6/SSX2IP/CTNNBIP1/TMBIM6/GABARAPL1/PLXNB2/GAA/STARD4/ACTN1/ALAD/KCND3/CST3/CHP1/NBR1/TMEM98/SMPDL3B/LAMP2/TXNDC12/PIK3R1/MGST1/TMEM59/TPMT/AP3B1/SCP2/BNIP3L/NFIA
REACTOME_MRNA_SPLICING_MINOR_PATHWAY	REACTOME_MRNA_SPLICING_MINOR_PATHWAY	REACTOME_MRNA_SPLICING_MINOR_PATHWAY	49	0.466903040981211	1.68306480881251	0.00492205297102979	0.0318752405763317	0.0238425065754846	6793	tags=59%, list=34%, signal=39%	SNRPF/SRSF2/SF3B2/SNRPG/SNRPD2/SRSF1/NCBP2/SNRPE/SNRPD3/ZRSR2/POLR2H/POLR2K/SNRPD1/LSM2/SRSF7/RNPC3/SNRPB/DDX42/POLR2L/POLR2F/SF3B6/NCBP1/SF3B1/DDX23/POLR2I/SF3B4/EFTUD2/PDCD7/POLR2D
HAN_SATB1_TARGETS_DN	HAN_SATB1_TARGETS_DN	HAN_SATB1_TARGETS_DN	291	-0.245046005661771	-1.34195242331847	0.00495239549608606	0.0320301952227431	0.023958411808172	3849	tags=29%, list=19%, signal=24%	AK4/SLC33A1/LAMB3/PAAF1/LARP4B/OGFOD3/THAP11/EGFR/LRRC8B/LARP6/RRNAD1/MAST4/TFF1/TGFB2/SMARCA1/FGF13/DNAJB4/AGR2/POLR2C/SLC38A10/TNFSF15/KRCC1/F11R/SPTLC3/ADGRG1/VSNL1/ARRB1/EMP1/AMFR/FICD/XPO7/INHBE/CRADD/C1QL1/MPZL2/EML2/CDC5L/VPS4A/FAXC/KLF3/THSD4/CLU/SLC16A5/ERBB3/ASTN1/NSUN7/PC/TFPI2/IGF2R/ADPRM/TERF2IP/SMIM14/PLD3/RABEP1/PCM1/KCNN4/LZTFL1/CCDC69/NR3C2/FHL1/GAA/SEC14L2/ZG16B/SPDEF/SOCS2/FAM1…
BIOCARTA_BLYMPHOCYTE_PATHWAY	BIOCARTA_BLYMPHOCYTE_PATHWAY	BIOCARTA_BLYMPHOCYTE_PATHWAY	12	0.684734198878905	1.75678177175173	0.00495954184905697	0.0320349190845297	0.0239619452310943	5167	tags=75%, list=26%, signal=56%	CD80/FCGR2B/ITGB2/HLA-DRA/HLA-DRB1/ICAM1/ITGAL/HLA-DRB5/PTPRC
MEISSNER_NPC_HCP_WITH_H3_UNMETHYLATED	MEISSNER_NPC_HCP_WITH_H3_UNMETHYLATED	MEISSNER_NPC_HCP_WITH_H3_UNMETHYLATED	417	-0.22446570582327	-1.26772759902229	0.00500008844278752	0.0322340098451232	0.0241108640371251	3106	tags=24%, list=15%, signal=21%	NCMAP/OLIG3/RAB3B/DKK3/F11R/CCDC158/GLDN/CALN1/DMC1/IRAK3/ANKRD53/HTATIP2/NTF3/GIPC2/KCNJ6/CRISPLD2/METTL24/SPTBN4/SOWAHA/DSC2/DDIT4L/EOGT/PRRG3/QRFPR/SCARA3/AP1S3/ARHGEF4/CDKL1/F2RL1/KCNIP1/SLC47A1/NPAS4/PRR15/DSG2/VSTM4/BHLHA15/MGARP/KBTBD12/SPAG6/GPX3/RMDN2/TTC38/RASD1/TPM2/KL/TACSTD2/LGALS3/EMILIN3/FABP3/TTC22/PKDREJ/CLIC6/NIPAL2/NCOA4/SLC25A21/NAP1L5/SLC18A2/PPL/KLHL14/MAP10/GALR1/FAH/GCNT1/…
ACEVEDO_LIVER_TUMOR_VS_NORMAL_ADJACENT_TISSUE_DN	ACEVEDO_LIVER_TUMOR_VS_NORMAL_ADJACENT_TISSUE_DN	ACEVEDO_LIVER_TUMOR_VS_NORMAL_ADJACENT_TISSUE_DN	212	-0.25643963423895	-1.36816840634623	0.00500327611255167	0.0322340098451232	0.0241108640371251	3141	tags=25%, list=16%, signal=21%	PLIN2/MYCBP2/HMGCL/SHBG/KRCC1/CYP1A2/TKFC/PON1/GHR/RGS2/INHBE/OCIAD1/TCF25/HOGA1/PLEKHG3/ERLIN1/CYP3A7/MT2A/ARHGAP10/ENTPD5/CPED1/INMT/C1RL/TERF2IP/CHMP7/MT1X/HDHD2/MFN2/SYNJ2BP/PEX3/HSBP1/ACAA1/ACOX3/SLC15A1/SLC22A1/CYP3A5/C7/MAGT1/NAT2/TMEM30B/MT1F/NDRG2/SERPINA5/GLUD1/MT1M/ANPEP/RDH11/MAN2B2/DPT/SARAF/PPARGC1A/EPHX2
LU_TUMOR_VASCULATURE_DN	LU_TUMOR_VASCULATURE_DN	LU_TUMOR_VASCULATURE_DN	11	-0.668519411259998	-1.84116279876951	0.00505872852530559	0.0325492674315088	0.0243466749969944	2772	tags=55%, list=14%, signal=47%	HS6ST2/PLN/MAOB/CELF2/GREB1/OGN
UEDA_CENTRAL_CLOCK	UEDA_CENTRAL_CLOCK	UEDA_CENTRAL_CLOCK	72	-0.35195523360424	-1.5912667581279	0.00509156628244808	0.0327115446859776	0.0244680575006796	4377	tags=39%, list=22%, signal=31%	NFIL3/STAT3/AP1B1/DUSP1/DLK1/FABP7/AVPR1A/THRAP3/HSPA5/P4HA1/PER1/PSMD5/PHKA1/CMBL/DHODH/PLEKHA1/HRH2/NSDHL/RASD1/RABEP1/PDIA6/XBP1/TMEM30A/SMPDL3A/PPP1R1A/RPN2/PDCD4/HERPUD1
KEGG_OTHER_GLYCAN_DEGRADATION	KEGG_OTHER_GLYCAN_DEGRADATION	KEGG_OTHER_GLYCAN_DEGRADATION	14	-0.633353047123081	-1.88584814759425	0.00509705222625488	0.0327115446859776	0.0244680575006796	1912	tags=50%, list=9%, signal=45%	MANBA/HEXA/FUCA2/HEXB/MAN2B2/FUCA1/AGA
REACTOME_NEUROTRANSMITTER_RECEPTORS_AND_POSTSYNAPTIC_SIGNAL_TRANSMISSION	REACTOME_NEUROTRANSMITTER_RECEPTORS_AND_POSTSYNAPTIC_SIGNAL_TRANSMISSION	REACTOME_NEUROTRANSMITTER_RECEPTORS_AND_POSTSYNAPTIC_SIGNAL_TRANSMISSION	168	-0.272413399629426	-1.39916596105384	0.00513724520345602	0.0329271698342181	0.0246293439387365	1999	tags=18%, list=10%, signal=16%	TUBA3D/TUBA3C/TUBA4A/TUBA3E/GNAI1/ERBB4/PICK1/GNG7/ADCY5/LIN7C/PRKCB/MAPK1/GNG12/CHRNA4/ARHGEF9/DLG2/PRKAA2/GLRB/ARHGEF7/PLCB1/GNAL/CAMK2G/CALM1/PRKACB/GABRA1/GABRQ/CACNG4/GNG4/GRIA3/CHRNA2
REACTOME_GLYCOGEN_BREAKDOWN_GLYCOGENOLYSIS_	REACTOME_GLYCOGEN_BREAKDOWN_GLYCOGENOLYSIS_	REACTOME_GLYCOGEN_BREAKDOWN_GLYCOGENOLYSIS_	15	-0.605629672913679	-1.82464246049863	0.00514648900831558	0.0329441277160509	0.0246420283421102	3254	tags=60%, list=16%, signal=50%	GYG1/GYG2/PHKA1/PHKB/GAA/PYGB/CALM1/PYGM/AGL
REACTOME_DISEASES_ASSOCIATED_WITH_N_GLYCOSYLATION_OF_PROTEINS	REACTOME_DISEASES_ASSOCIATED_WITH_N_GLYCOSYLATION_OF_PROTEINS	REACTOME_DISEASES_ASSOCIATED_WITH_N_GLYCOSYLATION_OF_PROTEINS	10	-0.692337637296242	-1.79986080023626	0.00515746385931289	0.0329721088982705	0.0246629581142154	4447	tags=90%, list=22%, signal=70%	ALG2/ALG12/RFT1/ALG9/ALG8/ALG1/B4GALT1/DPAGT1/MPDU1
MIYAGAWA_TARGETS_OF_EWSR1_ETS_FUSIONS_DN	MIYAGAWA_TARGETS_OF_EWSR1_ETS_FUSIONS_DN	MIYAGAWA_TARGETS_OF_EWSR1_ETS_FUSIONS_DN	183	-0.270066660681553	-1.40477070990762	0.00516694026243554	0.0329904510618167	0.0246766779527814	4387	tags=37%, list=22%, signal=29%	ARHGEF28/PEX2/KCTD4/SNX9/LRRC17/PPP2R3A/EHBP1/PRSS12/MOSPD1/AK4/NR3C1/GFPT2/NRIP1/HSPB7/CEMIP/PID1/EGFR/SOWAHC/STXBP5/FAM174A/DAB2/PDLIM4/RPS6KA2/ADAMTSL1/PDE1C/INPP4B/CALM2/TCAF1/F3/ADAMTS5/IRS1/FST/BAALC/SLC22A23/ITGB8/VSTM4/RBMS3/PDZRN3/BNIP3/PCDH18/LSM11/SOAT1/SLC8A1/ARHGAP1/MEIS2/CD44/CREG1/ACTN1/FGF7/ELL2/GALNT5/GCNT1/SVIL/TNFRSF19/PRICKLE2/HACD1/TMEM158/TENM3/DCBLD2/RAB27A/CDC42EP3/SRPX/PP…
CHICAS_RB1_TARGETS_CONFLUENT	CHICAS_RB1_TARGETS_CONFLUENT	CHICAS_RB1_TARGETS_CONFLUENT	414	-0.223057327180815	-1.25853993948168	0.00529248803467404	0.0337427866920112	0.0252394209120676	3213	tags=24%, list=16%, signal=21%	WDR1/SGCD/NXN/DAB2/RAB3B/BACE2/NIPAL3/GALNT10/GPRC5B/PRIM2/MYOF/SPOCK1/MRGPRF/ARRB1/CAV2/SERPINF1/TRAPPC1/CMBL/ADD1/FARP1/ANXA1/RNF128/USP44/OLFML3/TMED4/TES/INHBE/WWOX/TMTC2/ADGRA2/BAALC/SCARA3/F2RL1/CAND2/THSD4/CLU/TAGLN/ARL4A/MGARP/LIMS2/SGMS2/NPTX1/CREB3L1/TCEA3/JADE1/CAPZB/FBLN1/WNT5B/WDR41/LPP/ACTA2/TPM2/PLIN3/TSLP/JAZF1/DPYSL3/ARHGAP1/SLC7A1/NR3C2/KCNMA1/CD44/SSPN/GALNT5/CAV1/PDE5A/SMPD1/C…
BONOME_OVARIAN_CANCER_POOR_SURVIVAL_UP	BONOME_OVARIAN_CANCER_POOR_SURVIVAL_UP	BONOME_OVARIAN_CANCER_POOR_SURVIVAL_UP	21	-0.535584736003897	-1.73645999252486	0.00529828655448364	0.0337427866920112	0.0252394209120676	4269	tags=48%, list=21%, signal=38%	SIRT1/LEPR/TTC37/REV3L/FAT4/EID1/KL/PEX3/ARHGAP6/KCNAB1
REACTOME_PHASE_II_CONJUGATION_OF_COMPOUNDS	REACTOME_PHASE_II_CONJUGATION_OF_COMPOUNDS	REACTOME_PHASE_II_CONJUGATION_OF_COMPOUNDS	79	-0.337611823225467	-1.5592673807337	0.00536243347517833	0.0340938635934292	0.0255020245247529	5206	tags=49%, list=26%, signal=37%	PAPSS2/MAT1A/UGT2B4/ACSM1/AKR1A1/GGT1/SLC26A2/TPST2/COMT/ESD/GSS/PODXL2/GCLC/MGST2/GSTP1/MTR/ABHD10/MTRR/GSTT1/PAPSS1/SULT2B1/SLC35B3/BPNT1/GSTA3/CYP1A2/GGT6/UGT3A1/GSTZ1/UGT3A2/GGT7/SLC35D1/ABHD14B/CNDP2/NAT2/GLYATL1/MGST1/NAT1/GSTM3/TPMT
WP_TCELL_ANTIGEN_RECEPTOR_TCR_SIGNALING_PATHWAY	WP_TCELL_ANTIGEN_RECEPTOR_TCR_SIGNALING_PATHWAY	WP_TCELL_ANTIGEN_RECEPTOR_TCR_SIGNALING_PATHWAY	73	0.41089617847592	1.60472729104173	0.00536706925384245	0.0340938635934292	0.0255020245247529	6498	tags=52%, list=32%, signal=35%	PLCG1/LAT/SH2B3/FYN/PSTPIP1/MAP4K1/ZAP70/PRKCD/CD4/SKAP1/HRAS/ICOS/MAPK3/PIK3R2/IKBKB/IL15RA/CD247/TNFRSF9/SHC1/VAV1/NFATC1/CDC42/CD3D/LCP2/VIM/RELA/RAF1/GAB2/CBL/ITK/LCK/RIPK2/DBNL/NCK1/IL1A/VAV3/CD3E/PAK1
PID_RB_1PATHWAY	PID_RB_1PATHWAY	PID_RB_1PATHWAY	53	0.440293003269365	1.60930566547792	0.0053916966694281	0.0342067871289129	0.0255864907150818	2426	tags=30%, list=12%, signal=27%	GSC/CCNA2/E2F1/E2F2/DNMT1/SPI1/CCNE1/E2F3/HDAC3/CDKN2A/MAPK11/TBP/UBTF/SMARCA4/SUV39H1/AATF
REACTOME_MET_PROMOTES_CELL_MOTILITY	REACTOME_MET_PROMOTES_CELL_MOTILITY	REACTOME_MET_PROMOTES_CELL_MOTILITY	29	0.516185114601821	1.67078682860064	0.00542462142861172	0.0343719984683481	0.0257100678983628	2670	tags=34%, list=13%, signal=30%	LAMC3/COL11A1/COL5A2/COL3A1/COL5A3/RAPGEF1/COL5A1/COL1A2/PTK2/FN1
BILD_E2F3_ONCOGENIC_SIGNATURE	BILD_E2F3_ONCOGENIC_SIGNATURE	BILD_E2F3_ONCOGENIC_SIGNATURE	186	0.320123187272791	1.43586810010445	0.00543889885087825	0.0344187857572054	0.0257450645359429	3573	tags=27%, list=18%, signal=23%	CHST1/EZH2/DGKQ/GINS1/DTL/CCNE2/PMS2P1/E2F7/ZNF367/PKN3/TAF4/CSPG5/PLXND1/GPR137B/FEN1/CCNE1/RTN4R/PHTF2/RIPPLY3/RAB26/DVL3/SAMD1/DCLRE1B/KDM2B/CDKN2A/TPPP/SAC3D1/CMPK2/PCNA/KHDRBS3/NIPA1/ZWINT/SCN8A/CCP110/KCTD15/CEP78/TMEM106C/RUNX3/NOL4L/AP1S2/TLCD1/PWP1/TAF1D/TM6SF1/CAMK2N1/SIN3B/SRSF7/HRK/LRP8/CIZ1/MMP15
REACTOME_METABOLIC_DISORDERS_OF_BIOLOGICAL_OXIDATION_ENZYMES	REACTOME_METABOLIC_DISORDERS_OF_BIOLOGICAL_OXIDATION_ENZYMES	REACTOME_METABOLIC_DISORDERS_OF_BIOLOGICAL_OXIDATION_ENZYMES	32	-0.457841921069327	-1.68711780192369	0.0054566736557737	0.0344875589408584	0.0257965065032446	1524	tags=44%, list=8%, signal=41%	CYP26B1/MAT1A/GGT1/GSS/GCLC/ACY1/TBXAS1/SLC35D1/CYP1B1/CYP11A1/CYP2U1/CYP7B1/CYP27A1/TPMT
MIKKELSEN_MEF_LCP_WITH_H3K27ME3	MIKKELSEN_MEF_LCP_WITH_H3K27ME3	MIKKELSEN_MEF_LCP_WITH_H3K27ME3	51	0.468800893985467	1.70723099135851	0.00553531280130768	0.0349403499581912	0.0261351917213915	3912	tags=43%, list=19%, signal=35%	ADAMTSL2/PLCB2/CDHR2/FUT7/STRA6/MYO1F/NHLH1/PKLR/FNDC8/CLSTN3/PRND/ENTPD8/CCM2L/LHX4/BTNL9/CDH7/GJA5/TNFRSF9/KISS1/TRPM2/KRTAP5-2/SLC17A7
SASSON_RESPONSE_TO_GONADOTROPHINS_DN	SASSON_RESPONSE_TO_GONADOTROPHINS_DN	SASSON_RESPONSE_TO_GONADOTROPHINS_DN	59	-0.375754474335585	-1.63259201008923	0.00559043533320549	0.0351684411306205	0.0263058026777365	1533	tags=20%, list=8%, signal=19%	ACTA2/TPM2/ABLIM1/PDLIM3/ARHGAP1/ACTN1/VCL/ARL6IP5/FLNC/CAP2/SH3BP4/PLCL1
REACTOME_SUMOYLATION_OF_DNA_DAMAGE_RESPONSE_AND_REPAIR_PROTEINS	REACTOME_SUMOYLATION_OF_DNA_DAMAGE_RESPONSE_AND_REPAIR_PROTEINS	REACTOME_SUMOYLATION_OF_DNA_DAMAGE_RESPONSE_AND_REPAIR_PROTEINS	60	0.432674272102477	1.61327762156034	0.00559074511834509	0.0351684411306205	0.0263058026777365	5326	tags=40%, list=26%, signal=30%	NUP85/BLM/PCGF2/NUP107/NSMCE2/UBE2I/CDKN2A/TDG/SUMO2/BRCA1/RAD21/PHC2/POM121/RAE1/CBX4/MDC1/SUMO3/PHC1/NUP205/PARP1/SMC6/TPR/NUP37/NUP54
REACTOME_CARDIAC_CONDUCTION	REACTOME_CARDIAC_CONDUCTION	REACTOME_CARDIAC_CONDUCTION	106	-0.308866941743135	-1.47223016424837	0.00559530766932579	0.0351684411306205	0.0263058026777365	4351	tags=42%, list=22%, signal=33%	ABCC9/CORIN/SCN4B/KCNH2/SLN/GATA4/CASQ2/FXYD4/SCN5A/WWTR1/SLC8A2/STIM1/KCNJ11/RYR3/FGF13/ATP1B2/CACNA1C/KCNK10/CACNA2D2/SCN3B/NPR2/PLN/KCNIP1/FXYD1/KCNK3/KCNE5/CACNB2/FXYD6/CACNA2D1/NOS1/SLC8A1/CACNB4/KCND3/FKBP1B/SCN7A/SCN2B/CAMK2G/CASQ1/CALM1/ITPR2/FXYD3/CACNG4/KAT2B/KCNK6
REACTOME_EUKARYOTIC_TRANSLATION_ELONGATION	REACTOME_EUKARYOTIC_TRANSLATION_ELONGATION	REACTOME_EUKARYOTIC_TRANSLATION_ELONGATION	86	0.401301551431959	1.60907114192553	0.00560009223260434	0.0351684411306205	0.0263058026777365	8867	tags=67%, list=44%, signal=38%	RPL30/RPL26L1/RPL36A/RPS15A/RPL35/RPS21/RPL38/RPS29/RPL21/UBA52/RPLP1/RPLP2/RPL27/RPS3/RPL18A/RPS10/RPL28/RPL37/RPL6/RPL27A/RPSA/RPL36/RPS26/RPL37A/RPS17/RPS25/RPS13/RPS27/RPL32/RPL35A/RPS7/RPS18/RPS16/RPL31/RPL7/RPS15/RPLP0/FAU/RPL34/RPL7A/RPS4Y1/RPL12/RPS14/RPL24/RPL14/RPL19/EEF1B2/EEF1G/RPL39/RPL11/RPS11/RPL23/RPS9/RPL23A/RPL22/RPL4/RPS27A/RPS20
BOYLAN_MULTIPLE_MYELOMA_PCA3_UP	BOYLAN_MULTIPLE_MYELOMA_PCA3_UP	BOYLAN_MULTIPLE_MYELOMA_PCA3_UP	67	-0.368765318733064	-1.6343999877228	0.00560666515921769	0.0351684411306205	0.0263058026777365	3731	tags=36%, list=18%, signal=29%	TRPS1/NRIP1/SFMBT2/SLC30A1/CKB/ZNF827/CCND2/ISL1/RNF125/TMEM38B/FAM9B/ACOXL/KIF13A/SLC47A1/RRAGD/LGALSL/CCDC91/RET/MT1X/PCP4/GPHN/CDK6/RNF43/PPARGC1A
BIOCARTA_PPARA_PATHWAY	BIOCARTA_PPARA_PATHWAY	BIOCARTA_PPARA_PATHWAY	44	-0.411576716732331	-1.62426583803145	0.00561713020326403	0.0351898759158059	0.0263218357804673	4304	tags=34%, list=21%, signal=27%	JUN/DUSP1/PTGS2/NRIP1/RB1/PRKAR2A/ME1/STAT5B/PRKCB/MAPK1/PIK3R1/PRKACB/ACOX1/EHHADH/PPARGC1A
NAKAYAMA_SOFT_TISSUE_TUMORS_PCA1_DN	NAKAYAMA_SOFT_TISSUE_TUMORS_PCA1_DN	NAKAYAMA_SOFT_TISSUE_TUMORS_PCA1_DN	56	-0.384043288941583	-1.62637880832768	0.00564274062804866	0.0353060199947957	0.0264087109198214	3359	tags=45%, list=17%, signal=37%	NNAT/MDFI/ACACB/SEMA6A/ECHDC3/COL4A5/CRABP1/NEFH/IGFBP2/ALDH5A1/RET/SEZ6L2/ITIH5/CUX2/PEG3/GPM6B/FGFR2/ITM2C/NFIB/WIF1/PPP1R1A/CAP2/KBTBD11/EDN3/EPHX2
REACTOME_MET_ACTIVATES_PTK2_SIGNALING	REACTOME_MET_ACTIVATES_PTK2_SIGNALING	REACTOME_MET_ACTIVATES_PTK2_SIGNALING	21	0.569232961469127	1.70068529126494	0.00567795422511286	0.0354375318074857	0.0265070810403953	2670	tags=43%, list=13%, signal=37%	LAMC3/COL11A1/COL5A2/COL3A1/COL5A3/COL5A1/COL1A2/PTK2/FN1
WILLIAMS_ESR1_TARGETS_UP	WILLIAMS_ESR1_TARGETS_UP	WILLIAMS_ESR1_TARGETS_UP	21	0.568918106464908	1.69974460562162	0.00567795422511286	0.0354375318074857	0.0265070810403953	1414	tags=38%, list=7%, signal=35%	CDC20/WDR62/CCNA2/CEP55/HMGB2/RNASEH2A/FAM83D/KCNK5
LINDSTEDT_DENDRITIC_CELL_MATURATION_B	LINDSTEDT_DENDRITIC_CELL_MATURATION_B	LINDSTEDT_DENDRITIC_CELL_MATURATION_B	40	0.47903225251685	1.67287880979914	0.0057217893482056	0.0356665346012367	0.0266783738845305	6374	tags=55%, list=32%, signal=38%	CD80/EED/IL2RA/JRK/RELB/CSF2RA/PSME2/CXCR4/IL15RA/TRAF1/TNFRSF9/NFKB2/SLAMF1/ADM/LYN/MARCKSL1/CFLAR/BTG1/TNIP1/CYTIP/SDC4/DUSP4
LOCKWOOD_AMPLIFIED_IN_LUNG_CANCER	LOCKWOOD_AMPLIFIED_IN_LUNG_CANCER	LOCKWOOD_AMPLIFIED_IN_LUNG_CANCER	166	0.340593710929065	1.5088699212934	0.00575025886240085	0.0357993048628023	0.0267776853180184	5999	tags=45%, list=30%, signal=32%	ABCC5/MCM7/DENND4B/RMI2/PRCC/PIP5K1A/INPPL1/GEMIN2/P2RY6/FJX1/KLC1/RTN4R/TCTEX1D2/PNN/DVL3/ARHGAP9/HDGF/FAM131A/YKT6/CPSF1/SLC4A2/SETDB1/CTSK/DUSP12/LY6E/PPFIA1/LSM8/RIT1/POLR2H/CCT6A/ABCF2/AGO2/NAT10/MRPL9/POGZ/SHC1/CD84/PUF60/PPP1R16A/MRPS17/FIGNL1/TSFM/YY1/TSTA3/METTL1/SLC39A1/PI4KB/FASTK/ARHGEF11/MBD6/SNAPIN/ARNT/SKIL/NPR1/SDHA/KDM2A/MAF1/ATP6V1C1/SMIM12/TFDP1/TFRC/DDX10/ILF2/CDK5/ZNF74/FADD/…
BLANCO_MELO_BRONCHIAL_EPITHELIAL_CELLS_INFLUENZA_A_INFECTION_DN	BLANCO_MELO_BRONCHIAL_EPITHELIAL_CELLS_INFLUENZA_A_INFECTION_DN	BLANCO_MELO_BRONCHIAL_EPITHELIAL_CELLS_INFLUENZA_A_INFECTION_DN	60	0.431956205955588	1.61060022629959	0.00580371956436026	0.036084684908048	0.0269911480396248	2632	tags=28%, list=13%, signal=25%	CDC45/MND1/E2F1/CRIP1/RHPN1/PRR7/CYSRT1/ATG16L2/LIMD2/FAM111B/PADI1/AIF1L/CTU1/UPK2/ANKRD23/COMTD1/NOXA1
KEGG_O_GLYCAN_BIOSYNTHESIS	KEGG_O_GLYCAN_BIOSYNTHESIS	KEGG_O_GLYCAN_BIOSYNTHESIS	25	-0.501836070211603	-1.72453614399731	0.00581055210616275	0.036084684908048	0.0269911480396248	2922	tags=36%, list=14%, signal=31%	GALNT10/GALNT13/GCNT4/GALNT7/C1GALT1C1/GALNT5/GCNT1/GALNT4/ST6GALNAC1
WANG_LMO4_TARGETS_DN	WANG_LMO4_TARGETS_DN	WANG_LMO4_TARGETS_DN	276	-0.239891430015126	-1.31507324251067	0.00589373480148473	0.0365557985885879	0.02734353851019	3926	tags=25%, list=19%, signal=20%	B2M/ATP6AP1/EPC1/CGN/AFF4/TMEM199/CTNND1/NUP88/RICTOR/USP8/IQGAP1/SRGAP1/XIAP/HMGCS1/EIF3A/PSMD5/PAM/INPP4B/FKBP7/DUSP3/GANAB/CDC37L1/ZDHHC5/GGACT/BAG3/DTNA/SH3GLB1/PLEKHA1/OCIAD1/TMTC2/PSAP/PLEKHB2/ARFGEF2/SLC7A2/CHURC1/TMEM64/BCAP29/SPRYD7/ZNF24/RGS22/WDR41/SMIM14/ACTA2/DYNC1LI2/CWC27/DMD/LONRF1/COBLL1/CLPTM1/CCDC127/LYRM2/EXOC6/NBR1/ARCN1/TBC1D9/TMEM192/MTMR2/COG6/MKLN1/DUSP16/TTC17/STX12/CYP2…
MCLACHLAN_DENTAL_CARIES_DN	MCLACHLAN_DENTAL_CARIES_DN	MCLACHLAN_DENTAL_CARIES_DN	69	-0.368379494511802	-1.64318143244671	0.00599701244834771	0.037150227238958	0.0277881679074542	5155	tags=52%, list=26%, signal=39%	LGR4/DIO3/ITM2A/PER2/POLI/KIT/EGR1/DPP6/OMD/OSR2/PHIP/ANK3/OLFML1/NUDT4/SPOCK1/ST8SIA1/ZNF423/GHR/TRIM2/SORBS2/CRABP1/NRXN1/LINC00667/GPM6A/ABLIM1/GLCE/PGAP1/ADIRF/PHLPP1/MPPED2/CRYZ/ADGRG2/SPOCK3/MAGI2/PLCL1/CPE
ZWANG_DOWN_BY_2ND_EGF_PULSE	ZWANG_DOWN_BY_2ND_EGF_PULSE	ZWANG_DOWN_BY_2ND_EGF_PULSE	207	0.318136893153824	1.43797692598473	0.00603900541048474	0.0373640074529743	0.0279480743447464	3149	tags=23%, list=16%, signal=19%	TROAP/KIF18B/GTSE1/CCDC150/DNMT3B/KIF18A/SKA1/DLEU2/CDCA8/HMGB2/STAG3/ZNF767P/CDCA2/FAM156A/E2F8/CYTH2/FAM227A/CENPL/IFRD1/STC2/TIGD1/DEPDC1/LSP1/NAP1L4/FNDC8/ZFP62/CATSPER2/PPP1R32/SNORA72/PLEKHF2/GAS2L3/LRRC37B/SUV39H1/PSRC1/HINFP/CTSK/GALNT16/STAG3L1/ZNF740/CCNF/CSAD/BPIFA4P/ZNF354B/IFI44/ANKZF1/PDIK1L/RPS29
MCBRYAN_PUBERTAL_TGFB1_TARGETS_UP	MCBRYAN_PUBERTAL_TGFB1_TARGETS_UP	MCBRYAN_PUBERTAL_TGFB1_TARGETS_UP	130	-0.28785165565864	-1.39432713815081	0.00606387642913417	0.0374714542211224	0.0280284439428974	2443	tags=24%, list=12%, signal=21%	COPS2/APLP2/CA8/CYB561/CAP1/SOX9/CPD/GUSB/CLU/TAGLN/ARL4A/TUBA4A/MAL/PTK2B/ACTA2/TPM2/STAT5B/FABP3/DPYSL3/GFRA1/FHL1/SOCS2/CEACAM1/NFIB/CNN1/DUSP16/SNTB2/HK1/PRKACB/CDC42EP5/GALC
SCHAEFFER_SOX9_TARGETS_IN_PROSTATE_DEVELOPMENT_UP	SCHAEFFER_SOX9_TARGETS_IN_PROSTATE_DEVELOPMENT_UP	SCHAEFFER_SOX9_TARGETS_IN_PROSTATE_DEVELOPMENT_UP	18	-0.572537204738971	-1.80722121688045	0.00607379748568264	0.0374863669295592	0.028039598567695	2532	tags=44%, list=13%, signal=39%	TRIM2/VLDLR/FST/MAOB/BCL2L1/FGF10/FGFR2/SLC39A8
LU_EZH2_TARGETS_UP	LU_EZH2_TARGETS_UP	LU_EZH2_TARGETS_UP	209	0.315428215639166	1.42669818397439	0.00612111342555394	0.0377317522639393	0.0282231454631129	5305	tags=35%, list=26%, signal=26%	HAGHL/CDK9/ENSA/HES4/RGS19/TSPAN17/AZIN2/CD68/ODF2/RUVBL1/TEX19/AMDHD2/TOR3A/OASL/PPP1R14B/SURF2/TLK2/ADAP1/MEX3D/TAF15/TMEM217/HABP4/SLC6A10P/BCAS4/MAPK11/FLOT1/PUSL1/LSM7/IFI27/HNRNPA3/IRF7/COMTD1/CLDN7/PSMB7/THOC6/SIGIRR/PFDN6/ALKBH2/RPUSD1/PLEKHJ1/TLCD1/NME3/CSK/PCK2/WDR74/PHF5A/LY6H/SKA2/TEAD4/DDIT4/PFKL/GSDMA/SHARPIN/PSMD4/LONP1/IFIT3/KLHDC9/JOSD2/FAM71E1/RMND5B/STUB1/HYAL2/NCAPH2/LMTK3/HSD…
REACTOME_CHROMATIN_MODIFYING_ENZYMES	REACTOME_CHROMATIN_MODIFYING_ENZYMES	REACTOME_CHROMATIN_MODIFYING_ENZYMES	156	0.335295963801456	1.47501443184251	0.00614988066281922	0.0378623355726959	0.0283208210677949	4892	tags=32%, list=24%, signal=24%	WDR5/MRGBP/EZH2/MTA1/GATAD2A/DOT1L/RUVBL1/ENY2/EED/MSL1/SUPT7L/DNMT3A/KAT2A/CARM1/KDM2B/HDAC3/YEATS2/ATXN7L3/KMT2B/ATXN7/PADI1/SMARCD1/OGT/SETD1B/KDM5C/SMARCA4/SUV39H1/SETDB1/JADE3/VPS72/MTA2/EHMT1/GATAD2B/BRPF1/PRMT1/HDAC10/CHD4/ING3/NFKB2/RELA/SMARCE1/TAF5L/ACTL6A/YEATS4/KDM2A/BRD8/SUZ12/KANSL3/SETD1A/MBD3
BIOCARTA_NFAT_PATHWAY	BIOCARTA_NFAT_PATHWAY	BIOCARTA_NFAT_PATHWAY	43	-0.420948052418692	-1.64218257872448	0.00617289583426657	0.0379572277099667	0.0283917998703368	4394	tags=42%, list=22%, signal=33%	CAMK1/HAND2/GATA4/HBEGF/CALR/PRKAR2A/CALM2/PPP3CC/CTF1/CAMK1G/FGF2/MAPK1/PPP3CB/IGF1/PIK3R1/NFATC3/CALM1/PRKACB
BROWNE_HCMV_INFECTION_4HR_DN	BROWNE_HCMV_INFECTION_4HR_DN	BROWNE_HCMV_INFECTION_4HR_DN	192	0.321856531265369	1.44949894347538	0.00620302456204865	0.0380955739708597	0.0284952821209926	4318	tags=31%, list=21%, signal=25%	CIT/AURKA/SYNGR3/PMS2P3/HMGB2/NGF/NVL/CLK2/POLG/GRAP/GEMIN2/ODF2/GJA4/DYRK2/C3AR1/RBM10/GRM5/SBF1/AMHR2/NFYA/CHEK2/RALGPS1/TCOF1/INPP5B/MAPK11/CREBZF/CPSF1/LIN37/NOC2L/SIPA1/SETDB1/SCN8A/MNAT1/DDX17/PTGER1/PPIH/PIAS3/SMAD7/PPP1R16B/ZNF101/GNRH1/NMNAT2/TWF2/GPSM3/FBXO46/MPRIP/LRP8/AP3M2/PIM1/THOC1/TMEM186/DXO/FGF8/ZNF749/CSF1R/CCL19/ADM/CACNA1E/XRCC1/GTF2E1
LIN_TUMOR_ESCAPE_FROM_IMMUNE_ATTACK	LIN_TUMOR_ESCAPE_FROM_IMMUNE_ATTACK	LIN_TUMOR_ESCAPE_FROM_IMMUNE_ATTACK	16	0.631464654841457	1.72957425903055	0.00626270967583849	0.038414876426857	0.0287341186213306	2855	tags=50%, list=14%, signal=43%	ACKR3/JAG1/RGS16/KHDRBS3/SYCP3/VCAM1/NPPB/MMD
REACTOME_SIGNALING_BY_ROBO_RECEPTORS	REACTOME_SIGNALING_BY_ROBO_RECEPTORS	REACTOME_SIGNALING_BY_ROBO_RECEPTORS	181	0.327083095349619	1.4607557220053	0.00627069392090737	0.0384166561313994	0.0287354498306482	7476	tags=53%, list=37%, signal=34%	LHX2/NRP1/AKAP5/ARHGAP39/PSMA7/RPL30/MSI1/RPL26L1/MAGOH/RPL36A/LHX3/RPS15A/RPL35/LHX4/NCBP2/PSMD3/EIF4A3/PSMB7/PSME2/UPF3B/PSMD9/PSMA1/EVL/RPS21/CXCR4/RPL38/RPS29/PSME1/RNPS1/PSMA5/RPL21/CDC42/PSMD2/UBA52/ABL2/UBC/RPLP1/PSMB1/PSMD6/RPLP2/RPL27/RPS3/LHX9/PSMD4/ROBO2/RPL18A/RPS10/RHOA/RPL28/RPL37/RPL6/NCBP1/RPL27A/RPSA/PSMA3/RPL36/RPS26/RPL37A/RPS17/RPS25/RPS13/RPS27/RPL32/RPL35A/PSMC1/RPS7/RPS18/N…
CLASPER_LYMPHATIC_VESSELS_DURING_METASTASIS_DN	CLASPER_LYMPHATIC_VESSELS_DURING_METASTASIS_DN	CLASPER_LYMPHATIC_VESSELS_DURING_METASTASIS_DN	30	0.53027598522854	1.73328027796002	0.00642086910944406	0.0392884797346252	0.0293875691438435	2799	tags=33%, list=14%, signal=29%	BGN/COL5A2/COL3A1/VCAN/SYK/COL5A1/COL1A2/LOXL1/SDC1/CDH11
VART_KSHV_INFECTION_ANGIOGENIC_MARKERS_UP	VART_KSHV_INFECTION_ANGIOGENIC_MARKERS_UP	VART_KSHV_INFECTION_ANGIOGENIC_MARKERS_UP	127	0.353522727133934	1.51338399471541	0.00647474653910961	0.0394761468766418	0.029527943145314	4527	tags=39%, list=22%, signal=31%	PLXDC1/NRP1/THBS2/ENG/PDGFB/CABLES2/HMOX1/SPARC/STAB1/FRZB/JAG2/DLL4/F2R/EFNA3/EGFL7/JAG1/FLT4/SPP1/NOTCH4/ANGPT2/HPSE/TIE1/COL15A1/RAMP3/SFRP2/SPHK1/PLAUR/ANGPTL2/CALCRL/DLL3/CCL11/CXCR4/EFNA1/SH2D2A/PF4/VEGFC/ROBO4/SERPINC1/GRB7/IL18/COL4A2/CXCL9/WNT1/ADM/EPHA1/CXCL10/FLT1/HEG1/IL10/NPR1
REACTOME_MEIOTIC_RECOMBINATION	REACTOME_MEIOTIC_RECOMBINATION	REACTOME_MEIOTIC_RECOMBINATION	21	0.565395405333785	1.68921990588575	0.00648022999489346	0.0394761468766418	0.029527943145314	5943	tags=62%, list=29%, signal=44%	MND1/RAD51/BLM/PSMC3IP/RPA3/BRCA1/BRCA2/RPA2/TOP3A/MSH5/MSH4/SPO11/CDK2
WESTON_VEGFA_TARGETS_12HR	WESTON_VEGFA_TARGETS_12HR	WESTON_VEGFA_TARGETS_12HR	22	0.552323808141906	1.67106728985248	0.00648022999489346	0.0394761468766418	0.029527943145314	3493	tags=41%, list=17%, signal=34%	BGN/DLEU2/MGP/SLC6A8/COL1A2/ELN/OXTR/NNMT/SULT1E1
KEGG_NATURAL_KILLER_CELL_MEDIATED_CYTOTOXICITY	KEGG_NATURAL_KILLER_CELL_MEDIATED_CYTOTOXICITY	KEGG_NATURAL_KILLER_CELL_MEDIATED_CYTOTOXICITY	108	0.363071392048434	1.50851686766008	0.00648316451809458	0.0394761468766418	0.029527943145314	5768	tags=45%, list=29%, signal=33%	VAV2/SH3BP2/ULBP1/FCGR3A/PLCG1/LAT/FCER1G/SYK/CASP3/PIK3R5/FYN/ZAP70/HRAS/ITGB2/MICB/HCST/PPP3R2/ULBP2/ICAM2/SH2D1A/MAPK3/PIK3R2/SHC4/CD247/RAC3/SHC1/VAV1/IFNG/NFATC1/LCP2/ICAM1/SH2D1B/BRAF/FASLG/ITGAL/RAF1/CSF2/PIK3CD/KIR2DS4/KLRK1/TNF/KIR2DL4/CD48/PRF1/KLRC2/KIR2DL3/LCK/GZMB/KLRC3
LIM_MAMMARY_LUMINAL_MATURE_DN	LIM_MAMMARY_LUMINAL_MATURE_DN	LIM_MAMMARY_LUMINAL_MATURE_DN	74	-0.341912900990572	-1.56199326234517	0.00655088962427952	0.0398399414056366	0.0298000594742531	3696	tags=38%, list=18%, signal=31%	LTBP4/EGFR/SPARCL1/TSPAN2/FAM13A/SLC6A15/DAB2/BACE2/AQP9/NRTN/STAC2/LMO4/PDZRN3/ITPKB/P3H2/FRMD4A/CRYAB/FOXO1/TGFBR3/SNAI2/MEIS2/RASL12/NFIB/SORBS1/AXIN2/FZD1/B4GALT6/BTBD11
WANG_CLASSIC_ADIPOGENIC_TARGETS_OF_PPARG	WANG_CLASSIC_ADIPOGENIC_TARGETS_OF_PPARG	WANG_CLASSIC_ADIPOGENIC_TARGETS_OF_PPARG	23	-0.506692975896079	-1.6900497428448	0.00656390218193369	0.0398705153216483	0.0298229285971324	3378	tags=43%, list=17%, signal=36%	CEBPA/ADHFE1/GLUL/CD36/ORM1/CIDEC/HSD11B1/PLIN4/MGST1/EPHX2
PURBEY_TARGETS_OF_CTBP1_NOT_SATB1_UP	PURBEY_TARGETS_OF_CTBP1_NOT_SATB1_UP	PURBEY_TARGETS_OF_CTBP1_NOT_SATB1_UP	218	0.311099761582327	1.41238707658848	0.00660178303969961	0.0400518866551885	0.0299585933681067	4051	tags=30%, list=20%, signal=24%	PLK1/NOX4/DLGAP5/MND1/LAMC3/ENSA/FPGS/PPP6R1/MARK3/SRSF2/TAF4/GDF3/SPI1/NMU/SNX8/PAQR6/TTK/CCDC84/RANBP17/CMTM7/CDKN2B/ZMYND15/RBM3/TNK2/RFTN1/PRKAG2/MARK4/GPNMB/SFRP2/KMO/ZWINT/ARFGAP1/NPFF/SETDB1/GFI1/CCDC85B/TRIM66/TRMU/E2F5/SLC25A47/NRSN1/LTK/ZNF160/CXCL16/OTOF/IMMT/ATP12A/PTPRB/PDCD5/CHCHD6/ZNF77/KPNB1/ARGLU1/DUT/P3H4/CD84/BAX/SOX4/TRMT6/DDX5/HDAC10/ZNF266/B4GALT4/ITGB7/LMCD1/LAMC1
REACTOME_RECRUITMENT_OF_NUMA_TO_MITOTIC_CENTROSOMES	REACTOME_RECRUITMENT_OF_NUMA_TO_MITOTIC_CENTROSOMES	REACTOME_RECRUITMENT_OF_NUMA_TO_MITOTIC_CENTROSOMES	70	0.403934263142143	1.55447539662078	0.00662227266262478	0.0401274361704921	0.0300151039946253	2559	tags=23%, list=13%, signal=20%	PLK1/NEK2/CDK1/CEP131/HAUS8/CEP164/ODF2/CEP72/HAUS5/DYNLL1/CENPJ/SFI1/CEP70/CSNK1E/CCP110/CEP78
GOTZMANN_EPITHELIAL_TO_MESENCHYMAL_TRANSITION_UP	GOTZMANN_EPITHELIAL_TO_MESENCHYMAL_TRANSITION_UP	GOTZMANN_EPITHELIAL_TO_MESENCHYMAL_TRANSITION_UP	62	0.419112491499892	1.57177661063742	0.00665734195055422	0.0402668265241109	0.030119367220961	5202	tags=47%, list=26%, signal=35%	CENPA/KIFC1/MKI67/COL5A2/COL3A1/INHBA/MCM3/TRAF3/BRCA1/SMARCD1/IGFBP7/COL4A1/SERPINE1/FN1/CCT6A/MAP4/RBBP6/COL4A2/CHEK1/LY6H/CTSV/CCL7/RBL1/HMGB1/IRGM/CCL2/RPSA/GATA2/TIMP1
REACTOME_HDR_THROUGH_SINGLE_STRAND_ANNEALING_SSA_	REACTOME_HDR_THROUGH_SINGLE_STRAND_ANNEALING_SSA_	REACTOME_HDR_THROUGH_SINGLE_STRAND_ANNEALING_SSA_	31	0.51851622262948	1.70668685103562	0.00667014074899292	0.0402668265241109	0.030119367220961	4637	tags=52%, list=23%, signal=40%	EXO1/RMI2/RAD51/BLM/RFC2/RFC4/RPA3/BRCA1/TOPBP1/RFC5/RAD1/BRIP1/DNA2/RPA2/RAD9A/TOP3A
REACTOME_REGULATION_OF_FZD_BY_UBIQUITINATION	REACTOME_REGULATION_OF_FZD_BY_UBIQUITINATION	REACTOME_REGULATION_OF_FZD_BY_UBIQUITINATION	19	-0.55256414174824	-1.76178658441993	0.00667438179813999	0.0402668265241109	0.030119367220961	1554	tags=58%, list=8%, signal=53%	LGR4/RSPO1/WNT3A/USP8/LRP6/FZD5/RSPO3/LGR6/RNF43/RSPO2/ZNRF3
PID_INTEGRIN1_PATHWAY	PID_INTEGRIN1_PATHWAY	PID_INTEGRIN1_PATHWAY	55	0.435883969755501	1.61322778046893	0.00667753502142276	0.0402668265241109	0.030119367220961	3117	tags=31%, list=15%, signal=26%	ITGA11/THBS2/COL11A1/COL5A2/MDK/COL3A1/ITGA10/COL5A1/COL1A2/TGFBI/SPP1/COL4A1/ITGA4/PLAUR/VCAM1/FN1/CD14
REACTOME_TP53_REGULATES_TRANSCRIPTION_OF_GENES_INVOLVED_IN_G2_CELL_CYCLE_ARREST	REACTOME_TP53_REGULATES_TRANSCRIPTION_OF_GENES_INVOLVED_IN_G2_CELL_CYCLE_ARREST	REACTOME_TP53_REGULATES_TRANSCRIPTION_OF_GENES_INVOLVED_IN_G2_CELL_CYCLE_ARREST	15	0.6331459424054	1.70747265201648	0.00669568006960155	0.04032753991257	0.0301647805052966	5168	tags=67%, list=26%, signal=50%	CDC25C/CDK1/AURKA/CCNB1/CARM1/PCNA/BAX/PRMT1/RBL1/TFDP1
CEBALLOS_TARGETS_OF_TP53_AND_MYC_DN	CEBALLOS_TARGETS_OF_TP53_AND_MYC_DN	CEBALLOS_TARGETS_OF_TP53_AND_MYC_DN	21	0.564583491096389	1.68679416687418	0.00670961278210102	0.0403403647970923	0.0301743734491622	3660	tags=57%, list=18%, signal=47%	KIF14/CKAP2L/DGKZ/CHAF1B/F2R/KIF21B/POM121/PLAUR/VCAM1/NPRL3/PIM1/CSK
MILI_PSEUDOPODIA_CHEMOTAXIS_DN	MILI_PSEUDOPODIA_CHEMOTAXIS_DN	MILI_PSEUDOPODIA_CHEMOTAXIS_DN	335	-0.229375697472358	-1.28394825869673	0.00671396818473538	0.0403403647970923	0.0301743734491622	4271	tags=33%, list=21%, signal=26%	PIK3IP1/TXNIP/DUSP1/TWSG1/FOS/P4HA2/ESD/RPL3/NDEL1/ZFP36/SREBF2/SLC12A4/SLC8B1/SLC39A7/SLC2A1/LAMB2/TRPS1/LTBP4/CSPG4/SPPL2A/DHRS7/PHB2/THRAP3/TMEM109/CHUK/HSPA5/CHPF/MAST4/SYVN1/ACLY/HMGCS1/SLC38A10/P4HA1/COL4A5/SCFD1/GPRC5B/F3/SERPINB6/TCTN1/EIF2AK3/GANAB/SNX14/SERPINF1/ADAMTS5/HACD3/ZDHHC5/B4GAT1/SGMS1/PI16/SOD3/SERINC1/APLP2/MFSD9/SLC35F6/ALKBH1/SUN2/NPR2/PSAP/RRBP1/IL6ST/USP53/BAIAP2/KLF3/RP…
REACTOME_INHIBITION_OF_THE_PROTEOLYTIC_ACTIVITY_OF_APC_C_REQUIRED_FOR_THE_ONSET_OF_ANAPHASE_BY_MITOTIC_SPINDLE_CHECKPOINT_COMPONENTS	REACTOME_INHIBITION_OF_THE_PROTEOLYTIC_ACTIVITY_OF_APC_C_REQUIRED_FOR_THE_ONSET_OF_ANAPHASE_BY_MITOTIC_SPINDLE_CHECKPOINT_COMPONENTS	REACTOME_INHIBITION_OF_THE_PROTEOLYTIC_ACTIVITY_OF_APC_C_REQUIRED_FOR_THE_ONSET_OF_ANAPHASE_BY_MITOTIC_SPINDLE_CHECKPOINT_COMPONENTS	16	0.629548477083386	1.72432587069927	0.00673985459404785	0.0404472283510588	0.0302543068062775	691	tags=31%, list=3%, signal=30%	CDC20/UBE2C/BUB1B/MAD2L1/CDC26
KOKKINAKIS_METHIONINE_DEPRIVATION_96HR_DN	KOKKINAKIS_METHIONINE_DEPRIVATION_96HR_DN	KOKKINAKIS_METHIONINE_DEPRIVATION_96HR_DN	52	0.460075959582109	1.67923213911962	0.00676217983155347	0.0404856727471663	0.0302830630054594	3036	tags=37%, list=15%, signal=31%	POLQ/BIRC5/AURKB/CDK1/TK1/CCNB2/CCNE2/DNMT1/CCNB1/FEN1/IFRD1/CDKN2B/UPP1/CEBPG/IRF7/CDA/NOXA1/IRAK1/TNFRSF12A
LIN_NPAS4_TARGETS_UP	LIN_NPAS4_TARGETS_UP	LIN_NPAS4_TARGETS_UP	127	-0.294542772015597	-1.43133338433688	0.00676247768298352	0.0404856727471663	0.0302830630054594	3849	tags=33%, list=19%, signal=27%	AK4/MLLT3/SLC9A9/AP2B1/TSPY26P/ACTR10/LYPD6/SLC24A3/STXBP5/MTX3/RAB3B/SAMD12/ALDH1L2/DDHD2/AKT3/ZDHHC7/SERBP1/CDC42EP2/CLMP/PRKAB2/GINM1/FAM81A/SPRYD7/CHMP7/SMIM14/FAM107B/SOAT1/PCSK2/SLC8A1/CCNG1/NTRK3/FBXO8/RAB2B/NANS/ARHGAP20/TBCK/PRKAA2/EPS15/ARHGEF7/HSDL1/SLC35A1/GRIA3
IWANAGA_CARCINOGENESIS_BY_KRAS_UP	IWANAGA_CARCINOGENESIS_BY_KRAS_UP	IWANAGA_CARCINOGENESIS_BY_KRAS_UP	131	-0.290350265753129	-1.41939349845036	0.0068762715008285	0.0411176330582476	0.0307557658807936	3389	tags=31%, list=17%, signal=26%	CXCL6/MAGI3/NCS1/GLRX/NRCAM/GDE1/SPTLC3/ME1/B4GALNT1/SOX2/BEND4/ACBD5/CLU/MAL/LDLR/PC/GPBP1L1/CREB3L1/IPO8/WNT5B/CDKL5/PTGR2/PEX7/DERL2/FUCA2/EMB/SOAT1/TGOLN2/SLC9B1/TENM2/LDHD/ARG2/LGR6/IGF1/F7/RNF13/NPTXR/HNMT/SLC15A2/SCP2
REACTOME_RNA_POLYMERASE_I_TRANSCRIPTION	REACTOME_RNA_POLYMERASE_I_TRANSCRIPTION	REACTOME_RNA_POLYMERASE_I_TRANSCRIPTION	39	0.477459617414501	1.66265628930785	0.00698507535677545	0.0417182790148084	0.0312050457892714	3823	tags=44%, list=19%, signal=35%	MTA1/GATAD2A/KAT2A/GTF2H4/TTF1/TBP/UBTF/MNAT1/POLR2H/POLR2K/MAPK3/MTA2/GATAD2B/TAF1D/POLR1C/CHD4/POLR2L
GINESTIER_BREAST_CANCER_20Q13_AMPLIFICATION_UP	GINESTIER_BREAST_CANCER_20Q13_AMPLIFICATION_UP	GINESTIER_BREAST_CANCER_20Q13_AMPLIFICATION_UP	76	-0.338136654839547	-1.54870032144119	0.00705620298439158	0.0420927377551579	0.0314851388902991	2859	tags=30%, list=14%, signal=26%	TCAF1/LEPROT/ADD1/TMED4/PFDN1/KLF9/ARFGEF2/FITM2/BLOC1S6/GINM1/RSPH3/PPP1R3D/TOX4/SMIM14/EMILIN3/YIPF5/SYDE2/MAGT1/DIXDC1/RHOBTB3/RDH11/CACNG4/BNIP3L
REACTOME_ANTIGEN_PRESENTATION_FOLDING_ASSEMBLY_AND_PEPTIDE_LOADING_OF_CLASS_I_MHC	REACTOME_ANTIGEN_PRESENTATION_FOLDING_ASSEMBLY_AND_PEPTIDE_LOADING_OF_CLASS_I_MHC	REACTOME_ANTIGEN_PRESENTATION_FOLDING_ASSEMBLY_AND_PEPTIDE_LOADING_OF_CLASS_I_MHC	19	-0.551793895226527	-1.75933074285128	0.00707584102235805	0.0421595157811858	0.0315350884905494	5515	tags=63%, list=27%, signal=46%	SEC24B/SEC24A/SEC23A/SEC24C/B2M/HLA-C/SAR1B/HSPA5/CALR/CANX/ERAP1/PDIA3
REACTOME_N_GLYCAN_TRIMMING_IN_THE_ER_AND_CALNEXIN_CALRETICULIN_CYCLE	REACTOME_N_GLYCAN_TRIMMING_IN_THE_ER_AND_CALNEXIN_CALRETICULIN_CYCLE	REACTOME_N_GLYCAN_TRIMMING_IN_THE_ER_AND_CALNEXIN_CALRETICULIN_CYCLE	26	-0.4992629532603	-1.73971505214025	0.00715578848141635	0.0425850439662835	0.0318533812584721	3361	tags=50%, list=17%, signal=42%	CALR/SYVN1/GANAB/AMFR/RNF103/TRIM13/CANX/DERL2/UGGT1/PDIA3/SEL1L/OS9/RNF185
BASSO_CD40_SIGNALING_UP	BASSO_CD40_SIGNALING_UP	BASSO_CD40_SIGNALING_UP	81	0.391248330973225	1.54932603007366	0.00722440106605652	0.0429421839557384	0.0321205200280308	6110	tags=48%, list=30%, signal=34%	IRF5/IFI30/LRRC32/SH2B3/LAPTM5/LTA/TCFL5/HTR3A/UNC119/CCL3/MAPKAPK2/HLA-DMA/NCF2/ADAM8/RGS1/PLEK/ARHGEF2/HLA-DRB1/BATF/BCL2A1/TRAF1/SNN/ICAM1/NCKAP1L/NFKB2/CD74/SLAMF1/DDIT4/CCL22/LYN/PIK3CD/FCMR/TNF/CFLAR/PHACTR1/CCR7/ICOSLG/PLXNC1/NFKBIE
WENG_POR_TARGETS_GLOBAL_DN	WENG_POR_TARGETS_GLOBAL_DN	WENG_POR_TARGETS_GLOBAL_DN	19	-0.550386248688397	-1.75484262536571	0.00727657078207985	0.0432008536443813	0.0323140035481811	2284	tags=47%, list=11%, signal=42%	EGR1/RAD51B/MGLL/RETSAT/HSDL2/ELOVL5/SLC22A5/CYP7B1/EHHADH
KEGG_HISTIDINE_METABOLISM	KEGG_HISTIDINE_METABOLISM	KEGG_HISTIDINE_METABOLISM	21	-0.526279267138959	-1.70629002443314	0.00729164506971956	0.0432389356687764	0.0323424886952932	2124	tags=43%, list=11%, signal=38%	ALDH3A1/AOC1/MAOB/ALDH2/ALDH9A1/ALDH3B2/ASPA/HNMT/ALDH3A2
OISHI_CHOLANGIOMA_STEM_CELL_LIKE_DN	OISHI_CHOLANGIOMA_STEM_CELL_LIKE_DN	OISHI_CHOLANGIOMA_STEM_CELL_LIKE_DN	216	-0.248644022967619	-1.32669123713118	0.00735907854609459	0.0435870452914001	0.0326028727995799	3341	tags=30%, list=17%, signal=25%	DDR2/CHPF/ZFPM2/ATP8B2/AGR2/AQP9/DKK3/BACH1/PDLIM4/ARRB1/EMP1/IRAK3/MUC5B/MISP/CYP4F12/MYB/TCF21/DGKA/SGCA/ARHGAP26/CDC42EP2/ADGRA2/RRAS/BNC2/CYP4F3/GAS1/MT2A/KCNMB4/ARHGAP10/TAGLN/ARL4A/TGFB1I1/PDZRN3/SORD/MMP28/CREB3L1/KLF5/PTK2B/MT1X/ROR2/ACTA2/TPM2/ALDH2/ANG/CACNA2D1/AOC3/KCNN4/PDLIM3/CCDC69/VILL/MYL9/PLA2R1/SMPDL3B/CYP1B1/CD164/PTGIS/SEMA3A/SLC2A5/MANSC1/FXYD3/ADRA1A/TSPAN1/BNIP3L/BCAS1
SOTIRIOU_BREAST_CANCER_GRADE_1_VS_3_DN	SOTIRIOU_BREAST_CANCER_GRADE_1_VS_3_DN	SOTIRIOU_BREAST_CANCER_GRADE_1_VS_3_DN	39	-0.414718647369565	-1.59267804212168	0.00737052476732005	0.0436031163071434	0.0326148938319425	4865	tags=49%, list=24%, signal=37%	CTDSP1/CRY2/CASP9/TBC1D17/ZFP2/FOS/AKAP11/NYNRIN/DYNC2H1/LAMB2/DEAF1/SLC24A1/NME5/MPHOSPH8/STAT5B/TPT1/NBR1/KIF13B/DIXDC1
ROVERSI_GLIOMA_COPY_NUMBER_DN	ROVERSI_GLIOMA_COPY_NUMBER_DN	ROVERSI_GLIOMA_COPY_NUMBER_DN	41	-0.419983430962291	-1.62930177910357	0.0074668019298869	0.0441204047762429	0.0330018227931968	2666	tags=37%, list=13%, signal=32%	CCNC/AMFR/TAF3/GNAO1/ITIH5/SFTPD/KLHL32/FBXL4/BBS2/KCNMA1/ARHGEF7/ANXA11/DHX32/HNMT/HERPUD1
HOSHIDA_LIVER_CANCER_SURVIVAL_DN	HOSHIDA_LIVER_CANCER_SURVIVAL_DN	HOSHIDA_LIVER_CANCER_SURVIVAL_DN	85	-0.327550399254006	-1.53097338004336	0.00753629408899596	0.0444620264559484	0.0332573539514699	3656	tags=33%, list=18%, signal=27%	KCNJ3/ALAS1/ADH6/PTPN18/TXN2/PROS1/HAAO/HMGCL/GHR/ERCC5/ADRA2B/GJB1/DCAF11/SLC4A4/BAIAP2/PON3/CUX2/HMGCR/PIGK/USP14/IGF1/PPP1R1A/ALDH9A1/SC5D/AOX1/ZNF185/CYB5A/NAAA
CHUNG_BLISTER_CYTOTOXICITY_DN	CHUNG_BLISTER_CYTOTOXICITY_DN	CHUNG_BLISTER_CYTOTOXICITY_DN	32	-0.447492004286062	-1.64897902945678	0.00755034550942092	0.0444620264559484	0.0332573539514699	3570	tags=47%, list=18%, signal=39%	HACD4/MAX/STXBP5/IRAK3/PCMTD1/MAML3/P2RX1/PRKCB/PPM1A/KIAA0513/VCL/CDC42EP3/STK26/KAT2B/SNAP23
IKEDA_MIR30_TARGETS_DN	IKEDA_MIR30_TARGETS_DN	IKEDA_MIR30_TARGETS_DN	15	-0.591711464778034	-1.78270965126857	0.00755133155110038	0.0444620264559484	0.0332573539514699	2166	tags=53%, list=11%, signal=48%	ADGRL3/STK39/SATB2/IGF2R/CPEB3/RBFOX1/ANO4/ESRRG
HONRADO_BREAST_CANCER_BRCA1_VS_BRCA2	HONRADO_BREAST_CANCER_BRCA1_VS_BRCA2	HONRADO_BREAST_CANCER_BRCA1_VS_BRCA2	12	0.667894579123751	1.71357736181059	0.00760879188653402	0.0447475829086741	0.0334709486249119	2086	tags=50%, list=10%, signal=45%	BIRC5/CCNA2/TOP2A/CCNB1/CCNE1/IFI27
GOLUB_ALL_VS_AML_UP	GOLUB_ALL_VS_AML_UP	GOLUB_ALL_VS_AML_UP	22	0.546974271610059	1.65488215464291	0.00762714566984544	0.0447737827633519	0.0334905459737047	2146	tags=32%, list=11%, signal=28%	STMN1/TCF3/ADA/MCM3/CBX1/DYNLL1/SMARCA4
BOYAULT_LIVER_CANCER_SUBCLASS_G1_DN	BOYAULT_LIVER_CANCER_SUBCLASS_G1_DN	BOYAULT_LIVER_CANCER_SUBCLASS_G1_DN	30	-0.469316982777032	-1.69433650241424	0.00763118148039504	0.0447737827633519	0.0334905459737047	3958	tags=40%, list=20%, signal=32%	GCLC/TLR3/GLRX/MPDZ/TRIM2/KLF9/CYP4F11/COQ9/TMED5/SLC39A8/CYP7B1/KAT2B
MIKKELSEN_NPC_ICP_WITH_H3K4ME3	MIKKELSEN_NPC_ICP_WITH_H3K4ME3	MIKKELSEN_NPC_ICP_WITH_H3K4ME3	348	-0.230630947639264	-1.28872599765229	0.0076721910829801	0.0449615611236146	0.0336310031658184	4582	tags=33%, list=23%, signal=26%	WBP1L/LIN52/ATG4A/LIPA/ALOXE3/SYN3/CAMK1/CWF19L2/ZRANB3/FUNDC2/GOSR1/CD99L2/DYNC2LI1/RAPGEF3/SAT2/EHBP1/ZMAT5/APOOL/CSRNP3/GMPPA/MOSPD1/TCN2/ARHGAP18/GOLPH3L/DCLRE1A/MAPK10/CTNND1/MT3/LAMB2/ACY1/SLC9A9/SPARCL1/NSUN6/RAD51B/FAM13A/CTNS/ADHFE1/DDR2/RIOK2/DNALI1/TIMM21/ABCA8/FLRT3/RAB13/PLIN2/IGBP1/MRPL35/POLD4/TGFB3/IKZF2/COL4A5/FAM222B/PDE1C/FKBP7/CHM/TKFC/TCAF1/EMP1/MRGPRE/TTC23/FRRS1/TMEM256/DTN…
WP_GASTRIC_CANCER_NETWORK_2	WP_GASTRIC_CANCER_NETWORK_2	WP_GASTRIC_CANCER_NETWORK_2	27	0.526373186166391	1.68035363467257	0.00768264908489802	0.0449700666833479	0.0336373652782355	3886	tags=44%, list=19%, signal=36%	UBE2C/LMNB2/UBE2T/CHTF18/TOP2A/RFC4/FANCI/BRIX1/MTDH/FAM91A1/LBR/DSCC1
BORLAK_LIVER_CANCER_EGF_UP	BORLAK_LIVER_CANCER_EGF_UP	BORLAK_LIVER_CANCER_EGF_UP	45	0.452094180400857	1.59960160721735	0.0077245174774039	0.0451621964457584	0.0337810772954875	4054	tags=40%, list=20%, signal=32%	MKI67/CDK1/RRM2/CA2/CCNB1/SLC7A7/LPL/RBM3/SPP1/AEBP1/COL4A1/LTB/SERPINE1/CLDN7/TWF2/ECT2/IGFBP1/ACOT9
SMIRNOV_RESPONSE_TO_IR_2HR_DN	SMIRNOV_RESPONSE_TO_IR_2HR_DN	SMIRNOV_RESPONSE_TO_IR_2HR_DN	48	0.458723670774621	1.6373942529459	0.00773574497373733	0.045174941115638	0.0337906102392368	2399	tags=25%, list=12%, signal=22%	CENPA/KIF20A/AURKA/EPOR/S100PBP/ST8SIA4/VGLL4/DEPDC1/YEATS2/ZBTB32/PSRC1/TSPAN12
ST_T_CELL_SIGNAL_TRANSDUCTION	ST_T_CELL_SIGNAL_TRANSDUCTION	ST_T_CELL_SIGNAL_TRANSDUCTION	34	0.483152832401182	1.62989473638751	0.00776295488829674	0.0452808805575533	0.0338698523655642	6498	tags=62%, list=32%, signal=42%	TONSL/PLCG1/RASGRP3/LAT/ZAP70/RASGRP4/VAV1/CD3D/CSK/LCP2/NFKB2/RAF1/RASGRP1/NFKBIB/CBL/PTPRC/ITK/LCK/NCK1/NFKBIE/PAK1
REACTOME_DNA_DAMAGE_BYPASS	REACTOME_DNA_DAMAGE_BYPASS	REACTOME_DNA_DAMAGE_BYPASS	38	0.469369205356675	1.63050958333505	0.00783819866337366	0.0456664246513707	0.0341582372506906	3878	tags=37%, list=19%, signal=30%	DTL/NPLOC4/RFC2/MAD2L2/RFC4/POLD1/RPA3/PCNA/POLD3/RFC5/TRIM25/POLE3/UBA52/UBC
CHEN_HOXA5_TARGETS_9HR_UP	CHEN_HOXA5_TARGETS_9HR_UP	CHEN_HOXA5_TARGETS_9HR_UP	164	0.332544004741743	1.47419548870584	0.00787564093513338	0.0458310899640104	0.0342814060088986	4729	tags=31%, list=23%, signal=24%	HLX/KIF18A/DUSP8/ASNS/MARK3/TBC1D31/PRPF3/CASP3/PSPC1/IFRD1/CDK17/STC2/CLEC4A/TLK2/TDG/DNAJC2/UIMC1/THUMPD2/CEBPG/RELB/PRKRIP1/RBM5/RBM39/FNBP4/CCNL1/IRF7/SETDB1/CREB5/CHAC1/VCPKMT/DMTF1/HRH1/YY1AP1/ATAD2B/ZSCAN16/TAF1D/RBBP6/TNFRSF9/GPATCH2/ING3/BDKRB1/CLK1/TMEFF1/RSRC2/RBM15/PRPF38B/TAF2/CRY1/ZCCHC10/ZNF131/LIF
REACTOME_NEGATIVE_EPIGENETIC_REGULATION_OF_RRNA_EXPRESSION	REACTOME_NEGATIVE_EPIGENETIC_REGULATION_OF_RRNA_EXPRESSION	REACTOME_NEGATIVE_EPIGENETIC_REGULATION_OF_RRNA_EXPRESSION	43	0.465477727134116	1.64230770115143	0.00789956944921321	0.0458634305347925	0.0343055965799369	3823	tags=33%, list=19%, signal=26%	DNMT3B/DNMT1/GTF2H4/TTF1/TBP/UBTF/SUV39H1/MNAT1/POLR2H/POLR2K/TAF1D/POLR1C/SIN3B/POLR2L
STEARMAN_LUNG_CANCER_EARLY_VS_LATE_DN	STEARMAN_LUNG_CANCER_EARLY_VS_LATE_DN	STEARMAN_LUNG_CANCER_EARLY_VS_LATE_DN	43	0.465951777507528	1.64398025503232	0.00789956944921321	0.0458634305347925	0.0343055965799369	3275	tags=42%, list=16%, signal=35%	CTSZ/ITGAX/LILRB5/RAP2B/APOC1/CD68/SYK/LPL/CLEC4A/SPP1/PTGDR2/CCL3/CFL1/CTSK/SNCB/AGO2/GJA5/MPEG1
SENGUPTA_EBNA1_ANTICORRELATED	SENGUPTA_EBNA1_ANTICORRELATED	SENGUPTA_EBNA1_ANTICORRELATED	104	0.365358328094538	1.51367453744842	0.0079480999239935	0.0460614442759281	0.0344537097812713	3522	tags=31%, list=17%, signal=26%	VAV2/PPP1R9B/ARHGAP4/TNFRSF18/FMNL1/USP35/TTLL3/RASAL3/PACSIN1/FAM13A-AS1/KCNAB2/RAPGEF1/CLEC2D/EML3/HPX/ARHGEF1/NHLH1/ABCB9/PLK3/FGD2/STARD3/TRAF3IP3/GDPD5/LENEP/NSUN5/CACNA1I/ZC3H10/NLRC5/KCNK7/CD247/PARP15/RRP1
NADLER_OBESITY_UP	NADLER_OBESITY_UP	NADLER_OBESITY_UP	48	0.4581000616917	1.63516830736359	0.00795212596952735	0.0460614442759281	0.0344537097812713	2843	tags=33%, list=14%, signal=29%	BGN/CTSZ/FCGR2A/IFI30/POSTN/FCER1G/CD68/LAPTM5/C1QB/HCLS1/SELPLG/CFL1/IFI27/CD53/CTSK/ALOX5AP
LINDGREN_BLADDER_CANCER_CLUSTER_2B	LINDGREN_BLADDER_CANCER_CLUSTER_2B	LINDGREN_BLADDER_CANCER_CLUSTER_2B	300	0.285962278076013	1.33945245367523	0.00797826858093133	0.0461593221605911	0.0345269219066224	3987	tags=31%, list=20%, signal=25%	APLNR/AURKB/RGS11/CRIP1/THBS2/CDC25B/COL5A2/ADORA2A/IFI30/SPARC/FERMT3/POSTN/PARVG/MGP/PODXL/SH2B3/LAPTM5/MFNG/CYTH4/PHTF2/FYN/IL32/C3AR1/COL1A2/PTPN7/KLHL6/ELN/PDGFRB/LRRC8C/ZAP70/MYO1F/ARHGAP30/JAK3/FCGR2B/AEBP1/HLA-DMA/IL10RA/FOLR2/RHOH/COL15A1/SAMSN1/IGFBP7/YKT6/PTK2/NFKBIZ/RAMP3/ITGA4/ARHGAP15/SOX18/SH3KBP1/CD52/GPC6/HLA-DRB6/PLAUR/ANGPTL2/OSER1/DOCK2/VCAM1/EVI2A/NNMT/PIM2/RUNX3/RNASE6/CCL13…
LIN_APC_TARGETS	LIN_APC_TARGETS	LIN_APC_TARGETS	52	0.45471005966878	1.65964713059636	0.00802023657801388	0.0463484273541936	0.0346683715628573	2540	tags=33%, list=13%, signal=29%	MTA1/PKP3/DOK1/SYK/PDAP1/SCAP/HDAC3/SH2B2/TELO2/HDGF/MAP3K11/FBRS/HNRNPA0/PCNA/LY6E/GET4/ACAP1
DELPUECH_FOXO3_TARGETS_DN	DELPUECH_FOXO3_TARGETS_DN	DELPUECH_FOXO3_TARGETS_DN	29	0.506822971253619	1.64048346387515	0.00804870782897023	0.0464591886590155	0.0347512204164118	2093	tags=31%, list=10%, signal=28%	UBE2C/PRC1/NEK2/MKI67/AURKA/SMC4/SHMT2/CEBPG/ZWINT
NAKAMURA_METASTASIS_MODEL_UP	NAKAMURA_METASTASIS_MODEL_UP	NAKAMURA_METASTASIS_MODEL_UP	34	0.481160929137203	1.62317513872062	0.00809328796898641	0.0466625713962461	0.0349033495976222	2275	tags=32%, list=11%, signal=29%	TOR4A/HTRA2/CMTM3/SLC16A3/LAPTM5/HOXB7/FRMD8/HCLS1/FKBP10/STX4/HS3ST1
WP_CHEMOKINE_SIGNALING_PATHWAY	WP_CHEMOKINE_SIGNALING_PATHWAY	WP_CHEMOKINE_SIGNALING_PATHWAY	140	0.333493826198123	1.44244365676822	0.00815163335839212	0.0469447581989064	0.0351144237911434	6498	tags=49%, list=32%, signal=33%	VAV2/PLCB3/PLCB2/ARRB2/GRK6/PIK3R5/CXCL14/NCF1/ELMO1/JAK3/CCL3/PRKCD/PTK2/ADCY6/HRAS/HCK/ADCY9/ADCY4/GNB4/GNGT2/CCR1/ADCY7/CXCL16/DOCK2/MAPK3/AKT2/CCL11/CXCR4/CXCR3/PIK3R2/IKBKB/CCL1/PF4/SHC4/SHC1/VAV1/CCL17/CDC42/CSK/BRAF/CXCL9/RELA/CCL19/CCL27/CCR8/CCL22/RAF1/CXCL10/LYN/NFKBIB/PIK3CD/CCL7/CCL24/CCR6/XCL1/ITK/STAT2/CCR7/GNB1/CCR4/GNG8/FGR/VAV3/CCL25/CCL15/CCL21/GNG3/PAK1
TONKS_TARGETS_OF_RUNX1_RUNX1T1_FUSION_GRANULOCYTE_DN	TONKS_TARGETS_OF_RUNX1_RUNX1T1_FUSION_GRANULOCYTE_DN	TONKS_TARGETS_OF_RUNX1_RUNX1T1_FUSION_GRANULOCYTE_DN	16	0.622974096825363	1.70631872053469	0.00817129404404877	0.0470037686197414	0.0351585632649588	3238	tags=50%, list=16%, signal=42%	PILRA/NCF1/IL10RA/ADAM8/PDE4C/GDPD5/ALOX5AP/ENTPD1
ONO_FOXP3_TARGETS_DN	ONO_FOXP3_TARGETS_DN	ONO_FOXP3_TARGETS_DN	34	0.479978505310623	1.61918628417631	0.00820339904341371	0.0471341443311446	0.0352560835879497	5009	tags=53%, list=25%, signal=40%	CCNA2/E2F1/TCF3/HAVCR2/TNFRSF25/EOMES/HNRNPA1/RUNX3/CCNF/GZMA/CXCR4/CD84/FASLG/TNFSF8/IL21/PARP1/RBL1/CASP1
BIOCARTA_NO2IL12_PATHWAY	BIOCARTA_NO2IL12_PATHWAY	BIOCARTA_NO2IL12_PATHWAY	13	0.668320937863467	1.73795152236398	0.00826399916286294	0.0474277561151433	0.0354757036053693	4262	tags=69%, list=21%, signal=55%	CD4/IL12RB1/STAT4/CXCR3/CD247/IFNG/CD3D/IL12RB2/CD2
REACTOME_APC_C_CDC20_MEDIATED_DEGRADATION_OF_CYCLIN_B	REACTOME_APC_C_CDC20_MEDIATED_DEGRADATION_OF_CYCLIN_B	REACTOME_APC_C_CDC20_MEDIATED_DEGRADATION_OF_CYCLIN_B	19	0.579827370990684	1.6774662888792	0.00829029621562179	0.047524051670034	0.0355477321566573	4525	tags=47%, list=22%, signal=37%	CDC20/UBE2C/CDK1/CDC26/CCNB1/ANAPC2/UBA52/UBC/ANAPC10
MATZUK_MEIOTIC_AND_DNA_REPAIR	MATZUK_MEIOTIC_AND_DNA_REPAIR	MATZUK_MEIOTIC_AND_DNA_REPAIR	28	0.520904938394954	1.68368625601616	0.00840226932325405	0.0480659428700114	0.0359530638267892	2199	tags=29%, list=11%, signal=25%	FANCC/CDC25B/TRIP13/CKS2/GJA4/FANCG/TOP3B/SYCP3
GAURNIER_PSMD4_TARGETS	GAURNIER_PSMD4_TARGETS	GAURNIER_PSMD4_TARGETS	56	0.433410601170377	1.60631026097581	0.00840407933617464	0.0480659428700114	0.0359530638267892	7220	tags=66%, list=36%, signal=43%	CD86/C5AR1/C3AR1/CCL3/HLA-DMA/RELB/IL12RB1/CCR1/CXCL16/CCL13/HLA-DRA/IL21R/HLA-DRB1/CCL1/IL16/NFKB2/CXCL9/CCL19/CXCL10/HLA-DPB2/IL10/CCL7/HLA-DRB5/CCL2/TNF/CCL18/HLA-DOA/CCR7/IL13RA1/IL1A/HLA-DMB/IL22RA1/TGFBR1/CCR10/HLA-F/CCR3/CXCL11
LI_INDUCED_T_TO_NATURAL_KILLER_UP	LI_INDUCED_T_TO_NATURAL_KILLER_UP	LI_INDUCED_T_TO_NATURAL_KILLER_UP	240	0.299547143074397	1.37462647482048	0.00849825286276375	0.0485489434139352	0.0363143456065106	5364	tags=35%, list=27%, signal=26%	VASH1/B4GALNT4/SH3BP2/SLC2A6/TNFRSF18/FCGR2A/PRR7/IFI30/LY6G5B/NCF4/PKP3/UAP1L1/HAVCR2/F2RL2/FCER1G/HOPX/F2R/NRGN/FAM20A/LTB4R/SLC19A2/LTA/DOK2/CDKN2B/PILRB/UPP1/LRRC8C/CDKN2A/OSM/MYO1F/BATF3/SPP1/CCL3/ZBTB32/ARAP3/CD52/STX11/ELOVL1/RGS1/CLNK/OSBPL3/GDPD5/EHD4/EVI2A/GPR68/CTSL/HGFAC/SCIMP/CXCR3/MED10/BATF/TRAF1/TNFRSF9/IFNG/HHEX/NKG7/IFITM2/IFITM3/FES/BHLHE40/SH2D1B/IFITM1/ITGB7/LY6H/VIM/CXCL9/CA…
QI_HYPOXIA	QI_HYPOXIA	QI_HYPOXIA	107	-0.2978397190214	-1.41988215645771	0.00855304709887495	0.048806130473923	0.0365067201284912	4457	tags=37%, list=22%, signal=29%	CASP6/PLEKHA2/FOXO3/KDM4B/DUSP1/P4HA2/PGM1/AK4/SLC2A1/MVD/HK2/CTNS/SPG21/P4HA1/HMGCL/REEP1/VLDLR/ACER2/CDC42EP2/SOX9/ADIPOR2/INSIG1/KDELR3/NSDHL/ACSS2/MT1X/PPP1R3C/BNIP3/CRYAB/MXI1/RASL12/FZD1/MPP2/PCYT1B/NDRG2/HK1/DIXDC1/PKP2/KCNB1/ACAT2
[truncated: 6 more rows]
